# Supplementary material for: Transcriptomic Insights into Post-Spawning Death and Muscle Atrophy in Ayu (Plecoglossus altivelis)
Source: Int J Mol Sci. 2025 Jan 7;26(2):434. doi: 10.3390/ijms26020434 (PMC11764881; doi:10.3390/ijms26020434)
Supplement: Supplementary file 1 [file ijms-26-00434-s001.zip]

Archive with 4 entries (4 files):
- Supplementary FigureS1 S2.pdf
- Table S1.xlsx
- Table S2_DEGs result A.SvsB.S Ayu.xlsx
- Table S3_Non_normalized_data.csv
