# Supplementary material for: Transcriptomic Insights into Post-Spawning Death and Muscle Atrophy in Ayu (Plecoglossus altivelis)
Source: Int J Mol Sci. 2025 Jan 7;26(2):434. doi: 10.3390/ijms26020434 (PMC11764881; doi:10.3390/ijms26020434)
Supplement: Supplementary file 1 [file ijms-26-00434-s001.zip › Table S1.xlsx]

## Sheet: Table S1
	Variance Stabilizing Transformation (VST) Normalize expression levels.												After spawning vs Before spawning
gene_id	B.S_F_1	B.S_F_2	B.S_F_3	B.S_M_1	B.S_M_2	B.S_M_3	A.S_F_1	A.S_F_2	A.S_F_3	A.S_M_1	A.S_M_2	A.S_M_3	whitney u test p_value	significance	Signi
atf1	5.01531	6.35829	5.78433	3.06273	6.10573	6.11297	6.70322	6.54179	5.49631	6.9192	6.68775	5.6467	0.132035	N.S	N.S
atf2	4.48794	3.06273	4.32268	3.93091	4.31629	3.79741	3.06273	3.06273	3.06273	3.88844	3.06273	3.64742	0.0379415	*	downregulate
atf3	9.8181	7.79634	9.41781	9.26505	11.7176	8.95134	8.63965	8.2312	6.68448	8.35276	7.16267	7.26617	0.0151515	*	downregulate
atf4a	11.0095	10.4803	11.5446	11.0023	10.9672	11.3509	10.429	10.7837	9.61771	9.71935	9.25522	10.7352	0.00865801	**	downregulate
atf4b	6.56612	7.06443	7.10375	6.92052	7.11917	6.14587	8.43495	7.7615	6.98593	7.04499	7.21709	7.82054	0.0649351	N.S	N.S
atf6b	5.81065	5.41447	5.58264	5.66655	6.66381	5.81744	6.06065	6.17537	5.46166	5.71656	5.87421	5.41304	0.937229	N.S	N.S
atf7a	6.17998	4.51395	7.02808	7.2921	6.10573	6.07928	4.81997	3.06273	5.05373	4.4652	3.06273	5.58823	0.0200224	*	downregulate
atf7b	6.44403	5.04343	6.0662	6.27002	5.91859	6.17802	4.14675	3.06273	4.84567	4.51072	4.41087	5.51141	0.004329	**	downregulate
batf2	3.06273	4.64052	3.06273	3.06273	5.15886	3.06273	3.06273	3.06273	3.06273	4.55443	3.06273	4.27728	0.775029	N.S	N.S
fosab	10.7095	8.96066	8.99794	9.91961	10.1755	10.0585	8.78691	7.78427	7.57763	4.91934	6.25142	7.03508	0.0021645	**	downregulate
fosb	8.75081	7.47652	7.10375	8.20961	8.63284	7.76714	7.28081	5.26032	6.30153	3.83307	3.81959	4.70678	0.004329	**	downregulate
fosl1a	5.48546	5.85264	5.16027	5.01239	5.52021	4.91325	7.93944	5.69772	5.42609	5.69929	6.64285	6.41712	0.0411255	*	upregulate
fosl2	8.40981	7.61851	8.09348	8.69607	8.49883	9.04461	8.66624	7.02146	7.02094	7.4702	7.76265	8.072	0.0649351	N.S	N.S
jdp2a	3.06273	5.34818	3.06273	5.3034	5.02406	3.06273	5.5659	4.98849	4.2701	4.82109	4.41087	4.44009	0.686838	N.S	N.S
jdp2b	10.2125	9.97661	10.0238	9.5513	9.95479	10.0262	7.30363	8.32418	5.59522	5.27392	4.98948	6.37534	0.0021645	**	downregulate
jun	12.2004	10.4803	10.6043	11.2438	11.7896	10.7412	8.50864	8.43472	8.8519	8.31178	8.14527	9.64938	0.0021645	**	downregulate
junba	8.11339	6.87095	6.86239	7.35243	8.08937	7.1894	9.51413	7.69716	6.61062	6.30446	8.06782	8.96179	0.818182	N.S	N.S
jund	5.91773	6.98256	5.65323	6.57093	8.77779	7.22903	6.726	6.05911	6.24297	5.36604	5.54175	5.06457	0.0930736	N.S	N.S
mafaa	11.183	12.5845	13.5402	12.6222	9.38558	13.1448	9.29261	9.70426	8.88383	6.82875	7.20944	7.33271	0.004329	**	downregulate
mafbb	7.26993	7.80824	7.02808	7.34159	6.07352	6.74609	8.56625	5.89869	6.76946	8.59738	9.0781	7.63284	0.309524	N.S	N.S
maff	9.53311	9.20048	8.84523	8.91573	9.32284	9.4309	10.2335	8.7348	9.10311	9.44544	9.78157	9.64764	0.309524	N.S	N.S
mafk	9.9914	10.0181	9.22873	10.0863	10.1708	10.3171	7.82863	8.86639	7.85426	8.03796	7.5493	7.23402	0.0021645	**	downregulate
Supplementary Table 1: The AP-1 TF expression level vst change. (A.S: after spawn. B.S: before spawn. F: female, M: male) Upregulate/downregulate determine by mann whitney u test.
