# Supplementary material for: Transcriptomic Insights into Post-Spawning Death and Muscle Atrophy in Ayu (Plecoglossus altivelis)
Source: Int J Mol Sci. 2025 Jan 7;26(2):434. doi: 10.3390/ijms26020434 (PMC11764881; doi:10.3390/ijms26020434)
Supplement: Supplementary file 1 [file ijms-26-00434-s001.zip › Table S2_DEGs result A.SvsB.S Ayu.xlsx]

## Sheet: Sheet1
QueryID	baseMean	log2FoldChange	lfcSE	stat	pvalue	padj	BLAST_Zebra_SubjectDefID	BLAST_Zebra_SubjectDef	BLAST_Zebra_gene_ids	BLAST_SubjectDefID	BLAST_Identity	BLAST_E.value	BLAST_BitScore	BLAST_Gene_Symbol	BLAST_SubjectDef
MSTRG.19953	391.224	10.6715	2.27317	4.69453	2.67219e-06	3.09265e-05	NP_001157843.1	pyya	30211	XP_067088694.1	95.59	3.4e-26	106	pyya	LOW QUALITY PROTEIN: peptide YY-A [Osmerus mordax]
MSTRG.2265	193.527	10.4614	1.05129	9.95099	2.49679e-23	5.03903e-21	NA	NA	NA	XP_062304048.1	83.21	1.8e-26	114	fam161a	protein FAM161A [Osmerus eperlanus]
MSTRG.23550	187.011	10.1078	1.26984	7.95993	1.72137e-15	1.17564e-13	NP_001104630.1	ptgis	559148	XP_067100173.1	60.24	1.2e-45	176	ptgis	prostacyclin synthase [Osmerus mordax]
MSTRG.12358	119.859	9.91462	1.14476	8.66091	4.68028e-18	4.72287e-16	NP_001243120.1	nr0b2a	403010	XP_062342879.1	76.11	6.2e-148	437	nr0b2b	nuclear receptor subfamily 0, group B, member 2b [Osmerus eperlanus]
MSTRG.3709	112.307	9.80033	1.05649	9.27629	1.7549e-20	2.42473e-18	NP_840091.2	tph1a	352943	XP_046890486.1	100	7.5e-28	120	tph1a	tryptophan 5-hydroxylase 1a [Hypomesus transpacificus]
MSTRG.4436	76.1225	8.93688	2.86104	3.12365	0.00178625	0.00811432	NP_001038728.2	foxn3	692291	XP_067098426.1	98.74	5.2e-75	264	LOC136948060	forkhead box protein N3-like [Osmerus mordax]
MSTRG.13415	58.1447	8.61721	1.33681	6.44613	1.14745e-10	3.68045e-09	XP_005173906.4	LOC108179220	108179220	XP_046903880.1	97.67	2.2e-140	423	LOC124485982	desmin-like [Hypomesus transpacificus]
MSTRG.6426	46.249	8.52466	1.35643	6.28462	3.28653e-10	9.72532e-09	NA	NA	NA	NA	NA	NA	NA	NA	NA
MSTRG.8139	186.871	8.47118	1.95586	4.33117	1.48318e-05	0.00013683	XP_001920092.1	ankrd1a	100151027	XP_067100881.1	50.74	1.3e-27	117	ankrd1b	ankyrin repeat domain-containing protein 1b isoform X1 [Osmerus mordax]
MSTRG.24563	43.1834	8.4476	1.08084	7.81576	5.46337e-15	3.44952e-13	XP_002666525.1	ca6	100006448	XP_067096022.1	87.25	2.8e-111	368	LOC136945842	carbonic anhydrase 6-like [Osmerus mordax]
MSTRG.30828	198.904	8.37443	1.0595	7.90416	2.69756e-15	1.79458e-13	NP_001076496.1	mansc1	100009658	XP_062338946.1	86.46	4.5e-44	171	mansc1	MANSC domain-containing protein 1 isoform X1 [Osmerus eperlanus]
MSTRG.17508	42.3789	8.21791	0.992836	8.27721	1.26097e-16	9.89066e-15	NP_001373216.1	fam216a	100150820	XP_046870920.1	51.3	4.9e-25	101	LOC124463187	protein FAM216A [Hypomesus transpacificus]
MSTRG.2791	43.7652	8.20722	2.6031	3.15286	0.00161678	0.00747848	NA	NA	NA	NA	NA	NA	NA	NA	NA
MSTRG.26662	121.452	8.0998	1.02797	7.8794	3.28954e-15	2.14861e-13	NA	NA	NA	NA	NA	NA	NA	NA	NA
MSTRG.7881	201.204	8.00687	0.921985	8.68437	3.80835e-18	3.95407e-16	NA	NA	NA	NA	NA	NA	NA	NA	NA
MSTRG.30057	30.6152	7.95205	1.13603	6.99986	2.56221e-12	1.09317e-10	XP_009300710.1	dipk1ab	797682	XP_067086864.1	83.38	0	639	LOC136937030	divergent protein kinase domain 1A-like isoform X1 [Osmerus mordax]
MSTRG.16468	166.875	7.91823	1.01314	7.81553	5.4733e-15	3.44952e-13	NA	NA	NA	NA	NA	NA	NA	NA	NA
MSTRG.14576	29.5458	7.81342	1.20217	6.49941	8.0637e-11	2.68222e-09	NA	NA	NA	NA	NA	NA	NA	NA	NA
MSTRG.31657	30.1991	7.77688	1.25487	6.19738	5.74108e-10	1.60126e-08	NA	NA	NA	NA	NA	NA	NA	NA	NA
MSTRG.15979	26.8022	7.76455	2.70007	2.87569	0.00403144	0.0159079	NP_956148.2	rnf146	334065	XP_046887566.1	93.24	9.6e-116	348	LOC124475113	E3 ubiquitin-protein ligase rnf146-like [Hypomesus transpacificus]
MSTRG.14596	330.038	7.74662	1.88989	4.09898	4.14982e-05	0.000332467	NA	NA	NA	NA	NA	NA	NA	NA	NA
MSTRG.9713	25.7245	7.63335	1.53321	4.97867	6.40239e-07	8.74523e-06	NP_001012250.1	rhov	100005849	XP_067099638.1	86.16	4.3e-92	286	LOC136949289	rho-related GTP-binding protein RhoU-like [Osmerus mordax]
MSTRG.29023	23.4367	7.56964	1.03687	7.3005	2.867e-13	1.40702e-11	NP_001076473.2	dhx37	100009635	XP_046871801.1	63.56	1.6e-72	268	dhx37	probable ATP-dependent RNA helicase DHX37 [Hypomesus transpacificus]
MSTRG.17066	38.5149	7.47271	1.52524	4.89936	9.61496e-07	1.24876e-05	XP_021333083.1	rrad	327396	XP_046906147.1	69.59	6.2e-61	213	gem	GTP-binding protein GEM [Hypomesus transpacificus]
MSTRG.7877	37.1267	7.4066	2.75991	2.68364	0.00728261	0.0258008	NP_956568.1	ankrd22	393244	XP_046889078.1	90	5.9e-33	129	ankrd22	ankyrin repeat domain-containing protein 22 [Hypomesus transpacificus]
MSTRG.15609	110.988	7.37384	1.7752	4.15381	3.26986e-05	0.00026979	NA	NA	NA	NA	NA	NA	NA	NA	NA
MSTRG.23152	45.0306	7.35764	0.970837	7.57866	3.49137e-14	1.91657e-12	XP_068080508.1	itpr1b	100149388	XP_046882473.1	97.59	1.3e-42	173	LOC124471873	inositol 1,4,5-trisphosphate receptor type 1-like isoform X1 [Hypomesus transpacificus]
MSTRG.30135	22.34	7.34099	1.32537	5.53883	3.04494e-08	5.66768e-07	NA	NA	NA	NA	NA	NA	NA	NA	NA
MSTRG.3523	64.7997	7.28516	2.42942	2.99873	0.00271109	0.0113883	XP_002667014.1	si:dkey-234i14.6	100329955	XP_062316695.1	98.76	7e-89	299	si:dkey-234i14.6	uncharacterized protein si:dkey-234i14.6 [Osmerus eperlanus]
MSTRG.21758	129.017	7.20244	0.996483	7.22786	4.90653e-13	2.35016e-11	NP_001277408.1	mmp13a	387293	XP_046876806.1	50.13	7.2e-98	321	mmp13a	collagenase 3a [Hypomesus transpacificus]
MSTRG.20170	975.634	7.18017	1.35296	5.30701	1.11436e-07	1.83802e-06	NP_919398.1	selenow2a	378437	XP_046894771.1	85.18	7.6e-12	53.1	LOC124479878	migration and invasion enhancer 1-like [Hypomesus transpacificus]
MSTRG.16989	18.2769	7.15909	1.34851	5.30889	1.10293e-07	1.82588e-06	NA	NA	NA	NA	NA	NA	NA	NA	NA
MSTRG.5425	20.2661	7.12517	1.19281	5.97342	2.32336e-09	5.65477e-08	NA	NA	NA	NA	NA	NA	NA	NA	NA
MSTRG.26773	87.8017	7.12414	2.20634	3.22894	0.00124249	0.00600545	NA	NA	NA	NA	NA	NA	NA	NA	NA
MSTRG.22217	17.1743	7.12352	1.88694	3.77516	0.000159902	0.00106084	NP_001188371.1	avd	567678	XP_067113740.1	73.26	3.7e-35	128	LOC136963488	avidin-like [Osmerus mordax]
MSTRG.7033	29.2035	7.11831	1.30089	5.47188	4.45283e-08	7.95839e-07	XP_009289471.1	gdpd2	563198	XP_067104490.1	64.65	7.5e-89	143	gdpd2	glycerophosphoinositol inositolphosphodiesterase GDPD2 isoform X4 [Osmerus mordax]
MSTRG.2263	22.3254	7.10529	1.1031	6.44119	1.18538e-10	3.78859e-09	XP_021333049.1	fam161a	558320	XP_062304048.1	90.09	0	584	fam161a	protein FAM161A [Osmerus eperlanus]
MSTRG.29247	45.4125	7.10457	1.32641	5.35625	8.49667e-08	1.43437e-06	NP_571738.1	star	63999	XP_046871404.1	81.58	9.2e-33	131	star	steroidogenic acute regulatory protein, mitochondrial [Hypomesus transpacificus]
MSTRG.32614	25.6298	7.085	1.13678	6.23254	4.5893e-10	1.30432e-08	NA	NA	NA	NA	NA	NA	NA	NA	NA
MSTRG.24896	16.1664	7.02407	1.09466	6.41667	1.39284e-10	4.35856e-09	XP_005164804.1	socs2	562062	XP_067096482.1	90.36	5.7e-88	284	LOC136946150	suppressor of cytokine signaling 2-like isoform X1 [Osmerus mordax]
MSTRG.7146	23.7866	6.97721	1.4148	4.93158	8.15671e-07	1.08526e-05	NA	NA	NA	NA	NA	NA	NA	NA	NA
MSTRG.17783	116.011	6.91637	1.10107	6.28149	3.35345e-10	9.87453e-09	XP_068074773.1	gvin1l	108182776	XP_067114647.1	72.73	0	685	LOC136964429	interferon-induced very large GTPase 1-like [Osmerus mordax]
MSTRG.1364	17.2649	6.8808	1.07221	6.41743	1.38596e-10	4.34462e-09	NP_998060.2	rbp1.1	791484	XP_046883147.1	90.62	4.7e-31	124	LOC124472398	nicotinamide/nicotinic acid mononucleotide adenylyltransferase 1-like [Hypomesus transpacificus]
MSTRG.4584	34.2389	6.8505	2.2998	2.97874	0.00289435	0.0120455	NP_001410482.1	ptk2bb	245950	XP_046877361.1	52.13	1.7e-125	249	ptk2bb	protein tyrosine kinase 2 beta, b [Hypomesus transpacificus]
MSTRG.19204	15.1395	6.84645	1.19682	5.72051	1.06202e-08	2.23806e-07	XP_005161365.1	rab38c	562524	XP_046899238.1	95.7	2e-57	192	rab38c	ras-related protein Rab-32 [Hypomesus transpacificus]
MSTRG.32610	73	6.82812	1.05708	6.45943	1.051e-10	3.41376e-09	NA	NA	NA	NA	NA	NA	NA	NA	NA
MSTRG.9714	15.3985	6.81693	2.28925	2.9778	0.00290326	0.012077	NP_001012250.1	rhov	100005849	XP_067099638.1	86.16	4.1e-91	286	LOC136949289	rho-related GTP-binding protein RhoU-like [Osmerus mordax]
MSTRG.22293	2016.79	6.8076	0.53621	12.6958	6.24247e-37	5.0967e-34	NP_001313415.1	gltpd2b	565337	XP_046876492.1	92.51	3.2e-96	310	gltpd2b	LOW QUALITY PROTEIN: glycolipid transfer protein domain-containing protein 2 [Hypomesus transpacificus]
MSTRG.15607	32.1843	6.78693	1.22894	5.5226	3.34028e-08	6.12225e-07	NA	NA	NA	NA	NA	NA	NA	NA	NA
MSTRG.30255	15.9764	6.78252	1.86395	3.63878	0.000273929	0.00167471	NA	NA	NA	NA	NA	NA	NA	NA	NA
MSTRG.17009	154.032	6.73761	0.873821	7.71052	1.25306e-14	7.47757e-13	NA	NA	NA	XP_046880269.1	66.67	5e-06	48.5	LOC124470430	LOW QUALITY PROTEIN: phospholipid-transporting ATPase VB-like [Hypomesus transpacificus]
MSTRG.5418	18.2745	6.72745	1.37718	4.88494	1.03459e-06	1.33404e-05	XP_005157655.1	mark4b	571279	XP_067101849.1	99.04	8.7e-58	218	mark4b	LOW QUALITY PROTEIN: MAP/microtubule affinity-regulating kinase 4 [Osmerus mordax]
MSTRG.19871	13.7231	6.71832	1.60932	4.17464	2.98464e-05	0.000249582	XP_688695.4	top3a	560212	XP_062341571.1	66.67	8.8e-21	97.1	top3a	DNA topoisomerase 3-alpha isoform X1 [Osmerus eperlanus]
STRG.11397	12.8461	6.69143	1.5834	4.22599	2.37897e-05	0.000205043	NA	NA	NA	NA	NA	NA	NA	NA	NA
MSTRG.27264	19.1783	6.69028	1.74686	3.82988	0.000128204	0.000883317	NA	NA	NA	XP_062305664.1	90.24	7.2e-16	82	LOC134009911	olfactory receptor 13D1-like [Osmerus eperlanus]
MSTRG.2997	13.0222	6.66064	1.6665	3.99679	6.42082e-05	0.000484787	NA	NA	NA	NA	NA	NA	NA	NA	NA
MSTRG.32661	12.4001	6.6482	1.20261	5.52815	3.2363e-08	5.98049e-07	NA	NA	NA	NA	NA	NA	NA	NA	NA
MSTRG.31272	16.9629	6.64614	1.19284	5.57169	2.5228e-08	4.83098e-07	NA	NA	NA	XP_067110855.1	88.71	9.4e-29	115	LOC136960311	uncharacterized protein [Osmerus mordax]
MSTRG.32746	22.4169	6.63793	1.51062	4.39416	1.11202e-05	0.000105851	NP_998469.1	socs3b	406596	XP_067101413.1	92.9	4.2e-87	263	socs3b	suppressor of cytokine signaling 3b [Osmerus mordax]
MSTRG.24115	20.9222	6.63759	1.2111	5.48063	4.23816e-08	7.6202e-07	NP_001006098.1	hsd17b10	450078	XP_046889903.1	95.46	7.8e-18	83.6	hsd17b10	3-hydroxyacyl-CoA dehydrogenase type-2 isoform X1 [Hypomesus transpacificus]
MSTRG.21303	677.794	6.62536	2.38332	2.77989	0.00543778	0.0203317	NP_001122209.1	zgc:195001	567531	XP_046894491.1	90.37	4.8e-77	258	zgc:195001	tripartite motif-containing protein 16 [Hypomesus transpacificus]
MSTRG.11465	109.132	6.62274	0.858359	7.71558	1.2043e-14	7.23468e-13	NP_001104716.2	zgc:64002	393330	XP_046886725.1	90.4	6.5e-61	201	zgc:64002	nicotinamide N-methyltransferase [Hypomesus transpacificus]
MSTRG.20359	12.1333	6.61653	1.58854	4.16515	3.11142e-05	0.000258737	NP_001289984.1	cenpx	100332714	XP_062338840.1	87.1	5.7e-17	58.2	cenpx	centromere protein X isoform X1 [Osmerus eperlanus]
MSTRG.18684	138.87	6.61261	1.70132	3.88675	0.000101595	0.000720714	NA	NA	NA	NA	NA	NA	NA	NA	NA
MSTRG.15041	12.2165	6.58637	1.24797	5.27765	1.30854e-07	2.12513e-06	NA	NA	NA	XP_062327169.1	82.14	2.7e-53	194	acd	adrenocortical dysplasia protein homolog [Osmerus eperlanus]
MSTRG.11265	12.0686	6.56644	1.41384	4.64439	3.41088e-06	3.84597e-05	NA	NA	NA	NA	NA	NA	NA	NA	NA
MSTRG.31173	11.7649	6.51827	1.54514	4.21856	2.45864e-05	0.000210798	NA	NA	NA	NA	NA	NA	NA	NA	NA
MSTRG.2999	12.3132	6.38997	1.12191	5.6956	1.2294e-08	2.54407e-07	NA	NA	NA	NA	NA	NA	NA	NA	NA
MSTRG.5875	10.3017	6.38068	1.24152	5.13943	2.75569e-07	4.11452e-06	NA	NA	NA	NA	NA	NA	NA	NA	NA
MSTRG.746	214.869	6.38034	0.814976	7.82886	4.92309e-15	3.14692e-13	XP_009302705.1	rapgef4a	559170	XP_046883875.1	96.72	3.7e-28	125	LOC124472827	rap guanine nucleotide exchange factor 4-like [Hypomesus transpacificus]
MSTRG.3351	1606.04	6.35368	0.641713	9.90112	4.11644e-23	8.03689e-21	NP_001070921.1	cyp2x9	768288	XP_046907474.1	72.48	1.7e-60	219	LOC124488950	cytochrome P450 2F2-like [Hypomesus transpacificus]
MSTRG.28019	10.4738	6.31547	1.97071	3.20467	0.00135217	0.00644235	NA	NA	NA	NA	NA	NA	NA	NA	NA
MSTRG.6928	12.3729	6.3128	1.37398	4.59455	4.33683e-06	4.71539e-05	NA	NA	NA	XP_062332539.1	92	9.6e-06	49.7	LOC134032559	neuronal acetylcholine receptor subunit non-alpha-3-like [Osmerus eperlanus]
MSTRG.1100	119.283	6.30648	1.054	5.9834	2.18531e-09	5.35504e-08	NA	NA	NA	NA	NA	NA	NA	NA	NA
MSTRG.1686	9.6809	6.28795	1.37601	4.56969	4.88437e-06	5.22531e-05	NA	NA	NA	NA	NA	NA	NA	NA	NA
MSTRG.31439	9.52447	6.26691	1.67817	3.73437	0.000188186	0.0012225	NA	NA	NA	NA	NA	NA	NA	NA	NA
STRG.14763	10.322	6.26589	1.67674	3.73695	0.000186269	0.00121267	NA	NA	NA	NA	NA	NA	NA	NA	NA
MSTRG.21568	9.85899	6.26387	1.61103	3.88812	0.000101025	0.000717237	NP_001070813.3	cfap300	497149	XP_046876598.1	67.09	3.4e-27	114	cfap300	cilia- and flagella-associated protein 300 [Hypomesus transpacificus]
MSTRG.19895	89.4163	6.24478	0.908063	6.87704	6.111e-12	2.44467e-10	NA	NA	NA	NA	NA	NA	NA	NA	NA
MSTRG.29058	10.585	6.22115	1.69595	3.66823	0.000244234	0.00151874	NP_001119903.2	ckap2l	569937	XP_062307676.1	84.31	5.9e-30	130	ckap2l	cytoskeleton-associated protein 2-like [Osmerus eperlanus]
MSTRG.9165	25.3602	6.20353	1.40518	4.41475	1.01128e-05	9.77113e-05	NA	NA	NA	NA	NA	NA	NA	NA	NA
MSTRG.29670	49.7847	6.19287	2.29964	2.69297	0.00708186	0.0252339	NA	NA	NA	NA	NA	NA	NA	NA	NA
MSTRG.20623	10.0789	6.18562	1.18196	5.23335	1.66463e-07	2.64135e-06	XP_068075243.1	cacna1aa	562059	XP_046893571.1	100	2.3e-14	82.8	cacna1aa	voltage-dependent P/Q-type calcium channel subunit alpha-1A [Hypomesus transpacificus]
MSTRG.17543	9.06841	6.18481	1.43174	4.3198	1.56172e-05	0.000142975	NA	NA	NA	NA	NA	NA	NA	NA	NA
MSTRG.23153	9.02822	6.17133	1.62422	3.79956	0.000144952	0.000979809	XP_021330293.1	itpr1a	567611	XP_046882335.1	100	1.6e-58	133	itpr1b	inositol 1,4,5-trisphosphate receptor type 1 [Hypomesus transpacificus]
STRG.581	10.821	6.1631	1.95724	3.14887	0.00163904	0.0075585	NP_001298277.1	ptprfa	140819	XP_062336828.1	88.68	4.2e-21	98.6	LOC134036091	receptor-type tyrosine-protein phosphatase F-like isoform X1 [Osmerus eperlanus]
MSTRG.19973	8.83199	6.16171	2.02764	3.03886	0.00237474	0.0102192	NP_001186842.1	npm2a	797865	XP_067089598.1	79.1	3.9e-29	114	npm2a	nucleoplasmin-2a isoform X1 [Osmerus mordax]
MSTRG.25393	9.47574	6.15172	1.37354	4.47873	7.50893e-06	7.59007e-05	NA	NA	NA	XP_046895256.1	73.47	1.5e-31	129	LOC124480195	uncharacterized protein LOC124480195 [Hypomesus transpacificus]
MSTRG.24124	12.4234	6.1426	1.62633	3.77697	0.000158748	0.00105491	NA	NA	NA	NA	NA	NA	NA	NA	NA
MSTRG.23216	15.5261	6.12846	1.77746	3.44787	0.00056503	0.00307828	NA	NA	NA	NA	NA	NA	NA	NA	NA
MSTRG.1422	12.03	6.11978	1.26731	4.82897	1.3724e-06	1.71307e-05	NP_001103572.2	chtf18	554366	XP_046898585.1	87.75	4e-24	97.8	chtf18	chromosome transmission fidelity protein 18 homolog isoform X1 [Hypomesus transpacificus]
MSTRG.10559	8.72705	6.11528	1.3482	4.5359	5.7358e-06	6.0179e-05	NA	NA	NA	NA	NA	NA	NA	NA	NA
MSTRG.26418	8.82713	6.10309	1.32113	4.61961	3.84458e-06	4.25748e-05	NA	NA	NA	NA	NA	NA	NA	NA	NA
MSTRG.21349	34.672	6.10283	1.69319	3.60434	0.000312944	0.00187808	NA	NA	NA	XP_062324893.1	53.25	7.5e-15	77	asxl2	putative Polycomb group protein ASXL2 isoform X1 [Osmerus eperlanus]
MSTRG.32911	8.72543	6.09265	1.75976	3.46221	0.000535753	0.00294738	NA	NA	NA	NA	NA	NA	NA	NA	NA
MSTRG.525	8.71322	6.09026	1.37946	4.41496	1.01027e-05	9.77113e-05	NA	NA	NA	XP_067109144.1	87.75	8.4e-19	88.2	LOC136958913	junctional cadherin 5-associated protein [Osmerus mordax]
MSTRG.13884	17.944	6.08178	1.69336	3.59155	0.000328719	0.00196161	XP_021326864.1	chrna8	100537531	XP_062334092.1	92.75	1.7e-82	284	LOC134033826	neuronal acetylcholine receptor subunit alpha-7-like [Osmerus eperlanus]
MSTRG.3731	8.47935	6.07531	1.28944	4.71159	2.45787e-06	2.86306e-05	XP_021326198.1	cyp19a1b	60640	AGZ63417.1	67.84	3.5e-148	435	-	CYP19b [Plecoglossus altivelis]
MSTRG.14306	10.443	6.06284	1.6016	3.78548	0.000153411	0.00102464	XP_021335897.1	si:dkey-187i8.2	101882603	XP_046901509.1	76.13	5.5e-59	215	LOC124484582	C-type lectin domain family 4 member M-like [Hypomesus transpacificus]
MSTRG.24835	16.0389	6.05824	1.69001	3.58473	0.000337426	0.00200425	NP_956143.1	porcnl	333999	XP_062315426.1	43.98	2.1e-49	147	LOC134018996	protein-serine O-palmitoleoyltransferase porcupine-like [Osmerus eperlanus]
MSTRG.31262	39.9511	6.02263	1.05573	5.7047	1.16548e-08	2.43705e-07	NA	NA	NA	XP_067110608.1	90	6.1e-15	78.6	creld2	cysteine-rich with EGF-like domain protein 2 isoform X2 [Osmerus mordax]
MSTRG.25361	9.37871	6.01957	1.66863	3.60749	0.000309178	0.00185859	NA	NA	NA	NA	NA	NA	NA	NA	NA
MSTRG.19113	8.69391	6.00853	1.66605	3.60644	0.000310422	0.00186482	NP_001002076.1	fabp6	415166	XP_067085223.1	96.67	2.9e-32	125	fabp6	gastrotropin [Osmerus mordax]
MSTRG.19906	8.86094	5.99287	1.24549	4.81163	1.49701e-06	1.84934e-05	NA	NA	NA	NA	NA	NA	NA	NA	NA
MSTRG.12785	7.84239	5.99123	2.09991	2.85309	0.00432962	0.0168513	NA	NA	NA	NA	NA	NA	NA	NA	NA
MSTRG.31523	11.225	5.98681	1.92534	3.10948	0.00187419	0.00842871	NA	NA	NA	NA	NA	NA	NA	NA	NA
MSTRG.19673	8.4053	5.9696	1.52923	3.90367	9.47451e-05	0.000677976	XP_001921525.4	rnf214	323719	XP_067085015.1	65.22	2.5e-21	86.7	rnf214	RING finger protein 214 [Osmerus mordax]
MSTRG.19437	7.75025	5.95828	1.34551	4.42828	9.49881e-06	9.25812e-05	NA	NA	NA	XP_067085025.1	80.95	1.3e-15	76.3	LOC136933496	interleukin-18-binding protein-like [Osmerus mordax]
MSTRG.22164	10.6999	5.95786	1.57527	3.78213	0.000155494	0.00103674	NP_001025354.1	per1a	563926	XP_067112746.1	92	8.6e-110	363	LOC136962766	period circadian protein homolog 1-like isoform X1 [Osmerus mordax]
MSTRG.7874	7.64173	5.93643	1.39535	4.25443	2.09578e-05	0.000183811	NA	NA	NA	NA	NA	NA	NA	NA	NA
MSTRG.21037	10.3424	5.93418	1.9797	2.99752	0.00272184	0.0114281	NP_571587.2	coil	58024	XP_046893889.1	96.77	6.9e-10	65.1	coil	coilin [Hypomesus transpacificus]
MSTRG.9934	7.54206	5.93298	1.64131	3.61478	0.000300598	0.00181552	NA	NA	NA	NA	NA	NA	NA	NA	NA
MSTRG.11318	8.1858	5.92944	1.24959	4.74512	2.08381e-06	2.47712e-05	XP_021332701.1	pjvk	100006646	XP_062303238.1	94.23	1.1e-51	182	pjvk	pejvakin [Osmerus eperlanus]
MSTRG.19006	27.6246	5.90405	1.50412	3.92525	8.66398e-05	0.000627004	NA	NA	NA	NA	NA	NA	NA	NA	NA
MSTRG.26714	14.0877	5.90184	1.45897	4.04522	5.2274e-05	0.000406294	XP_068073644.1	dapk2b	556756	XP_067106864.1	85.88	1.2e-38	157	LOC136956772	interleukin-1 receptor-like 1 isoform X1 [Osmerus mordax]
MSTRG.11789	14.3529	5.90028	2.17871	2.70815	0.00676594	0.0242914	NP_571885.2	gjc4a.1	114404	ABF47134.1	100	6e-47	176	-	44.2 kDa connexin [Plecoglossus altivelis]
MSTRG.13670	11.1515	5.89516	1.45605	4.04872	5.14982e-05	0.000400958	XP_068077110.1	ank2a	568926	XP_062334483.1	74.22	0	1950	LOC134034134	ankyrin-2-like isoform X2 [Osmerus eperlanus]
MSTRG.31007	51.0891	5.89511	1.13734	5.18324	2.18067e-07	3.35438e-06	NP_001136057.1	kiss2	100216472	XP_067111066.1	86.87	1.2e-53	172	kiss2	kisspeptin 2 [Osmerus mordax]
MSTRG.27645	9.42838	5.88434	1.5453	3.80789	0.00014016	0.00095326	NA	NA	NA	NA	NA	NA	NA	NA	NA
MSTRG.24057	7.48391	5.87775	1.36014	4.32142	1.55027e-05	0.000141999	NA	NA	NA	NA	NA	NA	NA	NA	NA
MSTRG.4993	163.32	5.83935	1.01499	5.75312	8.7613e-09	1.88242e-07	NA	NA	NA	NA	NA	NA	NA	NA	NA
MSTRG.8960	43.0688	5.83592	1.08682	5.36973	7.88546e-08	1.3451e-06	NA	NA	NA	XP_046904380.1	91.3	3.9e-63	212	LOC124486669	probable gluconokinase isoform X1 [Hypomesus transpacificus]
MSTRG.32008	7.07945	5.82124	1.26512	4.60134	4.19777e-06	4.58805e-05	NP_001002567.1	mpv17l2	436840	XP_046906233.1	90.62	1.9e-30	121	mpv17l2	mpv17-like protein 2 [Hypomesus transpacificus]
MSTRG.26732	7.04412	5.81387	1.4685	3.95906	7.5244e-05	0.000556415	NA	NA	NA	NA	NA	NA	NA	NA	NA
MSTRG.24535	7.29334	5.81193	1.27212	4.56871	4.90735e-06	5.24677e-05	NA	NA	NA	XP_062315917.1	81.58	1.9e-12	67.8	atxn7l2b	ataxin-7-like protein 2b isoform X1 [Osmerus eperlanus]
MSTRG.28489	7.17424	5.79963	2.09148	2.77298	0.00555454	0.0206778	NP_001417883.1	zgc:162928	557144	XP_062336346.1	94.12	1.1e-13	75.9	c15h8orf34	uncharacterized protein C8orf34 homolog [Osmerus eperlanus]
MSTRG.26174	7.06055	5.79621	2.04809	2.83005	0.00465406	0.0179199	XP_003199279.2	LOC100537744	100537744	XP_062311800.1	79.57	2.8e-49	144	LOC134016452	uncharacterized protein LOC134016452 [Osmerus eperlanus]
MSTRG.28242	7.34594	5.79147	1.23889	4.67474	2.94325e-06	3.36945e-05	NA	NA	NA	NA	NA	NA	NA	NA	NA
MSTRG.6277	13.8893	5.77827	1.66028	3.4803	0.000500851	0.00278523	NA	NA	NA	NA	NA	NA	NA	NA	NA
MSTRG.13427	9.87295	5.77434	1.53904	3.7519	0.0001755	0.0011509	NP_001019584.1	morn5	554117	XP_062334501.1	94	2.1e-25	107	morn5	MORN repeat-containing protein 5 [Osmerus eperlanus]
MSTRG.11990	7.151	5.7688	1.52636	3.77944	0.000157182	0.00104676	NA	NA	NA	NA	NA	NA	NA	NA	NA
MSTRG.1713	6.69557	5.76341	1.2553	4.59126	4.40578e-06	4.78456e-05	NA	NA	NA	NA	NA	NA	NA	NA	NA
MSTRG.1163	6.70631	5.76269	1.25999	4.57359	4.7944e-06	5.14439e-05	NA	NA	NA	NA	NA	NA	NA	NA	NA
MSTRG.14789	6.66095	5.75515	1.31424	4.37907	1.19184e-05	0.000112555	NP_001122228.1	nmbb	569893	XP_062327297.1	87.3	9.1e-34	122	nmbb	neuromedin Bb [Osmerus eperlanus]
MSTRG.7564	225.864	5.73946	0.856942	6.6976	2.11866e-11	7.78229e-10	XP_068073644.1	dapk2b	556756	XP_062311935.1	73.52	3.6e-94	310	LOC134016604	uncharacterized protein LOC134016604 [Osmerus eperlanus]
MSTRG.29263	7.65329	5.72526	1.62714	3.51861	0.000433813	0.00246978	NP_571133.1	tbx16	30264	XP_062307593.1	63.57	1.4e-110	161	tbx16	T-box transcription factor 16 [Osmerus eperlanus]
MSTRG.8420	7.83802	5.72001	1.65112	3.46432	0.000531581	0.00293161	NA	NA	NA	NA	NA	NA	NA	NA	NA
MSTRG.21018	6.71273	5.71315	1.70839	3.34418	0.000825272	0.00424378	NA	NA	NA	NA	NA	NA	NA	NA	NA
MSTRG.29624	21.2285	5.71251	0.958285	5.96118	2.50425e-09	6.05401e-08	XP_003198651.1	top3b	793414	XP_062307232.1	70.59	1.7e-59	160	top3b	DNA topoisomerase 3-beta-1 [Osmerus eperlanus]
MSTRG.13170	6.47189	5.71105	1.70575	3.34812	0.000813608	0.00419341	NP_001071013.1	gfm2	558184	XP_046900687.1	65.28	4.2e-20	88.6	gfm2	ribosome-releasing factor 2, mitochondrial [Hypomesus transpacificus]
STRG.15380	8.08675	5.69703	1.73184	3.28959	0.00100333	0.00501861	NA	NA	NA	NA	NA	NA	NA	NA	NA
MSTRG.5884	8.65851	5.69042	1.59327	3.57154	0.000354889	0.00209481	NA	NA	NA	NA	NA	NA	NA	NA	NA
MSTRG.6658	42.9177	5.68957	1.12051	5.07765	3.8214e-07	5.52213e-06	NA	NA	NA	NA	NA	NA	NA	NA	NA
MSTRG.9163	6.32778	5.68213	1.37459	4.1337	3.56971e-05	0.000291583	NP_001373647.1	iqcd	553445	XP_067087650.1	80.7	9e-76	260	iqcd	dynein regulatory complex protein 10 [Osmerus mordax]
MSTRG.31199	6.37568	5.67522	1.8123	3.1315	0.00173915	0.00794269	NA	NA	NA	NA	NA	NA	NA	NA	NA
MSTRG.30558	9.80727	5.67127	1.61346	3.51498	0.00043978	0.00249979	XP_005164644.1	elapor2b	566596	XP_062339382.1	63.93	1.5e-61	140	elapor2b	UPF0577 protein KIAA1324-like homolog [Osmerus eperlanus]
MSTRG.20687	8.74214	5.65679	1.25312	4.51416	6.35697e-06	6.57741e-05	XP_003198157.2	atad5a	560591	XP_062307657.1	62.68	2.4e-44	167	atad5a	ATPase family AAA domain-containing protein 5 [Osmerus eperlanus]
MSTRG.6987	6.21571	5.65518	1.77565	3.18485	0.00144828	0.00683858	NA	NA	NA	XP_062333029.1	76.88	1.4e-48	181	mtus1a	microtubule-associated tumor suppressor 1 homolog A [Osmerus eperlanus]
STRG.18161	6.82001	5.64928	1.71844	3.28745	0.00101099	0.00504708	NA	NA	NA	NA	NA	NA	NA	NA	NA
MSTRG.21843	35.8621	5.64477	1.09132	5.17242	2.3108e-07	3.52948e-06	NP_001019559.1	hmbsb	338290	ACO09274.1	68.42	8.1e-40	144	hmbsa	Porphobilinogen deaminase [Osmerus mordax]
MSTRG.16058	6.95983	5.63708	2.06766	2.7263	0.0064048	0.0232692	NA	NA	NA	NA	NA	NA	NA	NA	NA
MSTRG.8725	94.4778	5.59998	0.921106	6.07963	1.20459e-09	3.14488e-08	NA	NA	NA	NA	NA	NA	NA	NA	NA
MSTRG.29077	29.5213	5.5913	1.17123	4.77386	1.8073e-06	2.17142e-05	NA	NA	NA	NA	NA	NA	NA	NA	NA
MSTRG.8063	6.58974	5.57323	1.29481	4.30429	1.67524e-05	0.00015205	NA	NA	NA	NA	NA	NA	NA	NA	NA
MSTRG.17810	58.4402	5.54617	0.997486	5.56015	2.69538e-08	5.10163e-07	NA	NA	NA	XP_046906990.1	91.89	6e-13	72	ddx54	ATP-dependent RNA helicase DDX54 [Hypomesus transpacificus]
MSTRG.29273	8.3925	5.54053	1.58589	3.49363	0.000476494	0.00267212	NA	NA	NA	NA	NA	NA	NA	NA	NA
MSTRG.11837	5.74746	5.53777	1.75057	3.16341	0.00155931	0.00725979	NA	NA	NA	NA	NA	NA	NA	NA	NA
MSTRG.13563	14.1254	5.5328	1.45988	3.78989	0.000150714	0.00100974	NP_998602.2	fpgs	406746	XP_046901418.1	95.75	2.3e-20	98.6	fpgs	folylpolyglutamate synthase, mitochondrial isoform X1 [Hypomesus transpacificus]
MSTRG.13195	22.4555	5.52905	1.40704	3.92955	8.51036e-05	0.000618128	NA	NA	NA	NA	NA	NA	NA	NA	NA
MSTRG.31573	5.64524	5.50688	1.34958	4.08044	4.49501e-05	0.000357096	NP_001020662.1	si:dkey-86e18.1	557342	XP_046893242.1	80.7	6.4e-23	102	si:dkey-86e18.1	uncharacterized protein si:dkey-86e18.1 isoform X1 [Hypomesus transpacificus]
MSTRG.11173	5.67761	5.50653	1.78416	3.08635	0.0020263	0.008947	NP_001410661.1	smyd3	569507	NA	NA	NA	NA	NA	NA
MSTRG.667	9.30098	5.49476	1.31706	4.17199	3.01951e-05	0.000252262	NA	NA	NA	NA	NA	NA	NA	NA	NA
MSTRG.29643	6.06595	5.48492	1.74652	3.14048	0.0016867	0.0077366	NP_861422.2	anxa5b	337132	XP_067117693.1	35.13	4.2e-17	86.7	LOC136967697	uncharacterized protein [Osmerus mordax]
MSTRG.11466	6.32813	5.48318	2.02347	2.7098	0.00673241	0.0242	NP_998212.1	pwp2h	266990	XP_062303436.1	93.42	1.6e-35	146	pwp2h	PWP2 small subunit processome component [Osmerus eperlanus]
MSTRG.26709	6.09309	5.48318	1.41188	3.8836	0.000102921	0.000728393	NA	NA	NA	XP_062313686.1	59.29	5.8e-24	106	LOC134017739	interleukin-1 receptor type 2 [Osmerus eperlanus]
MSTRG.26403	46.7915	5.4793	0.894029	6.12878	8.85575e-10	2.37812e-08	NP_001092087.2	nr1i2	565875	XP_062313145.1	94	1.1e-22	105	nr1i2	nuclear receptor subfamily 1 group I member 2 isoform X1 [Osmerus eperlanus]
MSTRG.6588	6.58463	5.47695	1.68189	3.25643	0.00112824	0.00553547	XP_068069521.1	tstd2	100151606	XP_046881266.1	83.33	6e-39	141	LOC124471017	thiosulfate sulfurtransferase/rhodanese-like domain-containing protein 2 isoform X1 [Hypomesus transpacificus]
MSTRG.18026	53.8709	5.46241	0.979594	5.5762	2.45831e-08	4.7346e-07	XP_001338236.3	pprc1	100002463	XP_067092958.1	73.51	5e-78	288	pprc1	peroxisome proliferator-activated receptor gamma coactivator-related protein 1 isoform X1 [Osmerus mordax]
MSTRG.2629	5.42641	5.46152	1.42617	3.82951	0.000128399	0.00088428	NP_001137392.1	yars2	556702	XP_062317033.1	96.15	8.2e-28	112	yars2	tyrosine--tRNA ligase, mitochondrial [Osmerus eperlanus]
MSTRG.1153	5.96657	5.46037	1.49191	3.65999	0.000252225	0.00156061	NA	NA	NA	NA	NA	NA	NA	NA	NA
MSTRG.31985	7.60792	5.45929	1.79177	3.04686	0.00231244	0.00999905	NA	NA	NA	NA	NA	NA	NA	NA	NA
MSTRG.11531	5.67265	5.45098	1.76144	3.09461	0.00197069	0.00877046	NP_001077023.1	tgfbrap1	565026	XP_046886355.1	67.93	1e-65	232	tgfbrap1	transforming growth factor-beta receptor-associated protein 1 homolog isoform X1 [Hypomesus transpacificus]
MSTRG.14319	7.71309	5.43886	1.57604	3.45097	0.000558581	0.00304776	XP_017208558.2	si:dkey-17e16.9	794132	XP_046901366.1	93.33	3.9e-28	124	LOC124484485	polyunsaturated fatty acid lipoxygenase ALOX15B-like [Hypomesus transpacificus]
MSTRG.4307	548.888	5.43636	0.546841	9.94139	2.74963e-23	5.42735e-21	XP_021324084.1	gpcpd1	492483	XP_046877306.1	54.77	2.1e-44	177	gpcpd1	glycerophosphocholine phosphodiesterase GPCPD1 isoform X1 [Hypomesus transpacificus]
MSTRG.27993	6.37635	5.43401	1.64048	3.31244	0.000924849	0.00468636	XP_005163385.1	abca4b	555506	XP_046880126.1	97.62	4.3e-45	174	LOC124470330	retinal-specific phospholipid-transporting ATPase ABCA4-like [Hypomesus transpacificus]
MSTRG.24517	17.061	5.43077	1.524	3.56349	0.000365959	0.00214746	NA	NA	NA	XP_062315929.1	63.37	5.7e-26	110	LOC134019253	uncharacterized protein LOC134019253 isoform X1 [Osmerus eperlanus]
MSTRG.10653	5.99307	5.43047	1.72367	3.15052	0.00162978	0.0075255	NA	NA	NA	NA	NA	NA	NA	NA	NA
MSTRG.31786	39.3414	5.41888	1.10326	4.91172	9.02815e-07	1.18195e-05	NP_956368.3	cherp	337851	XP_046892653.1	89.74	5e-34	144	cherp	calcium homeostasis endoplasmic reticulum protein isoform X1 [Hypomesus transpacificus]
MSTRG.12811	5.43479	5.39714	1.53323	3.52011	0.000431369	0.00245976	NA	NA	NA	NA	NA	NA	NA	NA	NA
STRG.1752	6.0241	5.39616	1.41758	3.8066	0.000140891	0.000957867	NA	NA	NA	NA	NA	NA	NA	NA	NA
MSTRG.30138	5.42112	5.37369	1.79022	3.0017	0.00268474	0.0113041	XP_068077968.1	rgsl1	798514	XP_062308796.1	88.64	6.4e-20	96.3	LOC134013067	regulator of G-protein signaling protein-like isoform X1 [Osmerus eperlanus]
MSTRG.23549	59.915	5.36937	0.832896	6.44663	1.14362e-10	3.67853e-09	NA	NA	NA	NA	NA	NA	NA	NA	NA
MSTRG.4921	11.2823	5.36935	1.79937	2.98401	0.00284496	0.0118647	NA	NA	NA	NA	NA	NA	NA	NA	NA
MSTRG.26062	21.6384	5.36887	1.02963	5.21438	1.84436e-07	2.88073e-06	NP_001410587.1	fancb	108179053	XP_046902746.1	60.97	4.7e-64	237	fancb	Fanconi anemia group B protein [Hypomesus transpacificus]
MSTRG.19517	5.21492	5.36029	1.42813	3.75336	0.00017448	0.00114547	NA	NA	NA	NA	NA	NA	NA	NA	NA
MSTRG.27417	5.48553	5.35383	2.14593	2.49488	0.0126	0.0399383	XP_068073644.1	dapk2b	556756	XP_046907630.1	44.48	6.2e-68	191	LOC124489050	titin-like isoform X1 [Hypomesus transpacificus]
MSTRG.22165	24.3273	5.33794	1.0964	4.86862	1.12378e-06	1.43057e-05	NA	NA	NA	NA	NA	NA	NA	NA	NA
MSTRG.7871	5.09491	5.32968	1.78206	2.99075	0.00278292	0.011652	NA	NA	NA	NA	NA	NA	NA	NA	NA
MSTRG.3345	37.4067	5.32527	1.4898	3.57448	0.000350923	0.00207413	NP_001002089.1	tsg101a	415179	XP_046870024.1	100	4.8e-09	61.2	tsg101a	tumor susceptibility 101a [Hypomesus transpacificus]
MSTRG.30816	9.89209	5.32338	1.63315	3.25958	0.00111579	0.00548635	NA	NA	NA	NA	NA	NA	NA	NA	NA
MSTRG.6062	110.822	5.31187	0.87452	6.07404	1.24731e-09	3.22827e-08	XP_021321991.1	ptgir	561406	XP_067102606.1	94.96	2.8e-145	460	ptgir	prostacyclin receptor [Osmerus mordax]
MSTRG.1777	5.15405	5.3075	1.50756	3.5206	0.000430569	0.00245598	NA	NA	NA	XP_062311669.1	93.75	1.2e-12	65.9	ift27	intraflagellar transport protein 27 homolog isoform X1 [Osmerus eperlanus]
MSTRG.17006	8.50828	5.30411	1.97293	2.68844	0.00717866	0.025498	XP_009290555.1	otoa	100007015	XP_062311360.1	52.38	2.9e-68	108	otoa	otoancorin [Osmerus eperlanus]
STRG.2840	10.7803	5.30312	1.35903	3.90215	9.53436e-05	0.00068121	NA	NA	NA	NA	NA	NA	NA	NA	NA
MSTRG.23737	13.6169	5.30142	1.09696	4.83283	1.34604e-06	1.68485e-05	NA	NA	NA	NA	NA	NA	NA	NA	NA
MSTRG.13559	16.9285	5.29972	1.06952	4.95521	7.22511e-07	9.69936e-06	NP_878312.1	opn1mw3	360152	BAD54744.1	99.18	2.4e-72	249	-	retinal putative green-sensitive opsin [Plecoglossus altivelis]
MSTRG.29570	4.83759	5.2837	1.48835	3.55003	0.000385187	0.0022398	NA	NA	NA	NA	NA	NA	NA	NA	NA
STRG.642	6.80609	5.25012	1.38065	3.80265	0.000143155	0.000970318	NA	NA	NA	NA	NA	NA	NA	NA	NA
MSTRG.31520	5.04587	5.2152	1.90822	2.73302	0.00627559	0.0228785	XP_017212913.3	cacna1e	564274	XP_067085529.1	95.56	7.4e-20	98.6	LOC136935761	LOW QUALITY PROTEIN: voltage-dependent R-type calcium channel subunit alpha-1E [Osmerus mordax]
MSTRG.27984	6.15491	5.21456	1.71485	3.04083	0.00235929	0.0101625	NA	NA	NA	NA	NA	NA	NA	NA	NA
MSTRG.1137	24.3334	5.21142	1.11693	4.66587	3.07321e-06	3.50705e-05	NA	NA	NA	NA	NA	NA	NA	NA	NA
STRG.10064	5.7391	5.21085	2.13152	2.44467	0.0144986	0.0446121	NA	NA	NA	NA	NA	NA	NA	NA	NA
MSTRG.30906	2659.27	5.20664	0.432951	12.0259	2.59647e-33	1.66564e-30	XP_009298480.1	flncb	570288	XP_046889362.1	68.12	7.3e-80	301	LOC124476323	filamin-C-like isoform X1 [Hypomesus transpacificus]
MSTRG.13677	32.179	5.19892	1.43419	3.62499	0.000288973	0.00175178	XP_021331714.1	ank2a	568926	XP_046900938.1	58.74	3.2e-86	270	ank2a	ankyrin-3 isoform X4 [Hypomesus transpacificus]
MSTRG.6069	33.9606	5.19747	1.24215	4.18424	2.8612e-05	0.000240942	NP_998046.2	ppm1na	405817	XP_046872119.1	80	3.7e-62	155	ppm1na	protein phosphatase, Mg2+/Mn2+ dependent, 1Na (putative) [Hypomesus transpacificus]
MSTRG.24213	5.07778	5.19357	1.82362	2.84795	0.00440021	0.0170632	NA	NA	NA	NA	NA	NA	NA	NA	NA
MSTRG.14512	4.82761	5.19263	1.46807	3.53704	0.00040464	0.00234079	NA	NA	NA	NA	NA	NA	NA	NA	NA
MSTRG.11143	1375.41	5.1875	0.600552	8.63788	5.72656e-18	5.6829e-16	NP_957126.2	mid1ip1b	393805	XP_062302692.1	98.7	3.5e-107	319	LOC134007326	mid1-interacting protein 1-B-like [Osmerus eperlanus]
MSTRG.16806	4.82266	5.18134	1.47969	3.50163	0.000462417	0.00260619	NA	NA	NA	NA	NA	NA	NA	NA	NA
MSTRG.2645	5.09519	5.17304	1.87858	2.7537	0.00589258	0.0216846	NA	NA	NA	NA	NA	NA	NA	NA	NA
MSTRG.3707	4.57523	5.17153	1.40713	3.67522	0.000237641	0.00148521	NP_840091.2	tph1a	352943	XP_046890486.1	70	4.5e-49	165	tph1a	tryptophan 5-hydroxylase 1a [Hypomesus transpacificus]
MSTRG.25923	111.194	5.16781	0.705883	7.32106	2.46016e-13	1.2207e-11	NA	NA	NA	NA	NA	NA	NA	NA	NA
STRG.15320	9.00104	5.15634	1.44803	3.56092	0.000369552	0.00216288	NP_852471.1	tshba	353223	XP_046882565.1	71.79	8.5e-34	122	tshba	thyroid stimulating hormone subunit beta a [Hypomesus transpacificus]
STRG.1736	5.68379	5.15592	1.80907	2.85004	0.00437138	0.0169734	NA	NA	NA	NA	NA	NA	NA	NA	NA
MSTRG.28420	26.1926	5.15096	1.01731	5.06333	4.12005e-07	5.91562e-06	NP_957023.1	rheb	393702	XP_067107972.1	100	9.7e-12	67	rheb	GTP-binding protein Rheb [Osmerus mordax]
STRG.7691	4.5156	5.14456	1.5295	3.36356	0.000769452	0.00399151	NA	NA	NA	NA	NA	NA	NA	NA	NA
MSTRG.15589	4.34609	5.13586	1.39928	3.67037	0.000242203	0.00151005	NA	NA	NA	NA	NA	NA	NA	NA	NA
MSTRG.25406	4.3679	5.135	1.82418	2.81496	0.00487828	0.0186196	NP_001035724.1	fance	565685	ACO09980.1	61.21	3.3e-24	105	fance	Fanconi anemia group E protein [Osmerus mordax]
MSTRG.12957	22.3457	5.13418	1.02928	4.98811	6.09727e-07	8.37302e-06	XP_021326617.1	dync1i1a	101883690	XP_062342737.1	63.64	5e-30	133	LOC134040712	cytoplasmic dynein 1 intermediate chain 1 [Osmerus eperlanus]
MSTRG.24301	4.57572	5.1236	1.79693	2.85131	0.00435392	0.0169167	NA	NA	NA	NA	NA	NA	NA	NA	NA
MSTRG.4761	46.2469	5.12116	1.13814	4.49959	6.80832e-06	6.98805e-05	XP_003200771.1	nhsl1b	447799	XP_062323222.1	94.09	1e-83	309	nhsl1b	NHS-like protein 1 isoform X3 [Osmerus eperlanus]
MSTRG.1276	4.41667	5.11895	1.87963	2.72338	0.00646172	0.023421	NA	NA	NA	NA	NA	NA	NA	NA	NA
MSTRG.1154	4.48228	5.11461	1.81674	2.81527	0.00487356	0.0186095	XP_009297218.1	armc6	555425	XP_062337331.1	92.96	1.9e-38	139	armc6	armadillo repeat-containing protein 6 [Osmerus eperlanus]
MSTRG.4313	6.50117	5.11418	1.95095	2.62138	0.00875743	0.0299222	NA	NA	NA	NA	NA	NA	NA	NA	NA
MSTRG.11327	17.3389	5.10133	1.18983	4.28744	1.80748e-05	0.00016242	NP_001020473.2	nsun3	553534	XP_062303398.1	82.11	9.7e-75	256	nsun3	tRNA (cytosine(34)-C(5))-methyltransferase, mitochondrial isoform X1 [Osmerus eperlanus]
MSTRG.27023	29.8944	5.09927	0.977353	5.21743	1.81425e-07	2.84607e-06	NA	NA	NA	NA	NA	NA	NA	NA	NA
MSTRG.17782	6.21815	5.09075	1.45984	3.48719	0.000488128	0.00272629	XP_068074773.1	gvin1l	108182776	XP_067114647.1	72.73	0	685	LOC136964429	interferon-induced very large GTPase 1-like [Osmerus mordax]
STRG.1987	4.24364	5.0878	1.53893	3.30607	0.000946154	0.00477919	NA	NA	NA	NA	NA	NA	NA	NA	NA
MSTRG.25367	1006.88	5.08516	0.539163	9.43158	4.0396e-21	6.30951e-19	XP_068072988.1	avpr2ab	100151502	XP_062314090.1	65.01	1.7e-154	483	LOC134018224	vasopressin V2 receptor-like [Osmerus eperlanus]
MSTRG.32567	20.1913	5.08247	1.38746	3.66314	0.000249141	0.00154473	NA	NA	NA	NA	NA	NA	NA	NA	NA
MSTRG.2568	194.524	5.08242	0.755201	6.72989	1.69792e-11	6.34054e-10	XP_017207808.2	LOC101884524	101884524	XP_062316859.1	25.49	1.5e-21	102	wu:fa25f02	uncharacterized protein C11orf24 homolog isoform X1 [Osmerus eperlanus]
MSTRG.21220	12.5543	5.07811	1.16232	4.36893	1.24856e-05	0.000117232	NP_001070232.1	utp18	767797	XP_046894405.1	46.94	9.8e-40	146	utp18	U3 small nucleolar RNA-associated protein 18 homolog [Hypomesus transpacificus]
MSTRG.12467	10.6541	5.07584	1.74025	2.91672	0.00353731	0.0142748	NA	NA	NA	NA	NA	NA	NA	NA	NA
MSTRG.14956	93.4977	5.0686	0.707055	7.1686	7.5766e-13	3.5075e-11	NP_001020351.1	c6ast4	574001	BAE97360.1	66.67	4.9e-46	145	-	nephrosin [Plecoglossus altivelis altivelis]
MSTRG.18123	4.81494	5.06411	1.56236	3.24133	0.00118974	0.00578664	NA	NA	NA	NA	NA	NA	NA	NA	NA
MSTRG.6225	18.0993	5.05508	1.10732	4.56515	4.99142e-06	5.33348e-05	NA	NA	NA	NA	NA	NA	NA	NA	NA
MSTRG.24104	4.07923	5.04777	1.59275	3.16923	0.00152844	0.00714512	NP_001093615.1	kif3b	100101641	XP_046890759.1	95.75	2.4e-10	62.8	kif3b	LOW QUALITY PROTEIN: kinesin-like protein KIF3B [Hypomesus transpacificus]
MSTRG.18839	11.3325	5.04643	1.13526	4.44519	8.7816e-06	8.66201e-05	NP_001139088.1	prepl	796680	XP_067093075.1	63.57	2.7e-37	154	prepl	prolyl endopeptidase-like [Osmerus mordax]
MSTRG.19506	35.8476	5.04058	0.930232	5.41863	6.00581e-08	1.04938e-06	NP_001116094.1	zgc:174862	100142646	XP_062340314.1	26.57	1.2e-16	79.3	LOC134038764	suprabasin-like [Osmerus eperlanus]
MSTRG.29163	13.6202	5.03765	1.06249	4.74138	2.12269e-06	2.51835e-05	NA	NA	NA	NA	NA	NA	NA	NA	NA
MSTRG.9028	19.5563	5.02848	1.66868	3.01344	0.00258307	0.0109479	XP_003198708.2	ccdc180	100538012	XP_046904045.1	95.83	2.1e-20	100	ccdc180	coiled-coil domain-containing protein 180 [Hypomesus transpacificus]
MSTRG.751	41.4142	5.01748	0.876674	5.72332	1.04464e-08	2.20491e-07	NP_001124127.1	ccl34a.4	100170820	NA	NA	NA	NA	NA	NA
MSTRG.6579	13.3378	5.00624	1.16245	4.30662	1.6577e-05	0.000150763	XP_689534.5	elp1	561039	XP_062332540.1	86.28	2.7e-18	92	elp1	elongator complex protein 1 isoform X1 [Osmerus eperlanus]
MSTRG.23383	35.9913	5.00187	1.12831	4.43306	9.29033e-06	9.09389e-05	NA	NA	NA	NA	NA	NA	NA	NA	NA
MSTRG.8636	23.9451	4.98287	1.31633	3.78542	0.00015345	0.00102464	NP_001107063.1	kif22	561788	XP_062331616.1	94.12	2.6e-33	139	kif22	kinesin-like protein KIF22 isoform X1 [Osmerus eperlanus]
MSTRG.1291	41.3259	4.98276	1.07389	4.63993	3.48534e-06	3.91273e-05	NP_956910.3	odr4	393588	XP_067109457.1	89.29	1.2e-23	106	odr4	protein odr-4 homolog isoform X1 [Osmerus mordax]
MSTRG.8753	42.1672	4.98142	0.784884	6.3467	2.19983e-10	6.6633e-09	NA	NA	NA	NA	NA	NA	NA	NA	NA
MSTRG.31841	258.685	4.97702	0.720246	6.91016	4.84095e-12	1.96726e-10	NP_991219.2	cbr4	402954	XP_046892711.1	64.24	3.6e-50	178	cbr4	carbonyl reductase family member 4 isoform X1 [Hypomesus transpacificus]
MSTRG.11179	48.1736	4.96935	0.920992	5.39565	6.82762e-08	1.18034e-06	NA	NA	NA	XP_062302668.1	97.06	1e-13	72.4	tfb2m	dimethyladenosine transferase 2, mitochondrial [Osmerus eperlanus]
MSTRG.27215	81.4083	4.9662	0.89331	5.55933	2.70817e-08	5.12043e-07	NA	NA	NA	NA	NA	NA	NA	NA	NA
MSTRG.27662	14.5667	4.96465	1.18295	4.19685	2.70653e-05	0.000229748	NP_001160156.1	gpha2	100310882	NA	NA	NA	NA	NA	NA
MSTRG.13236	18.4285	4.95871	1.45302	3.4127	0.000643229	0.00342839	NP_001004627.1	spout1	447888	ACO08994.1	92.73	1.7e-41	109	spout1	C9orf114 [Osmerus mordax]
MSTRG.14360	27.6665	4.95646	1.09522	4.52552	6.02461e-06	6.29151e-05	NP_001068571.1	ftr82	338307	XP_067116710.1	61.98	1e-34	148	LOC136966178	interferon-induced very large GTPase 1-like [Osmerus mordax]
MSTRG.5976	8.65169	4.95017	1.22531	4.03994	5.34647e-05	0.000414294	NP_001018154.1	gemin4	324754	XP_062328748.1	89.3	1.2e-102	325	gemin4	gem-associated protein 4 [Osmerus eperlanus]
MSTRG.2989	19.7889	4.94471	1.22468	4.03754	5.40139e-05	0.000418322	NA	NA	NA	NA	NA	NA	NA	NA	NA
MSTRG.20200	24.0468	4.92952	0.934727	5.27376	1.33658e-07	2.16091e-06	NA	NA	NA	NA	NA	NA	NA	NA	NA
MSTRG.19169	6.63284	4.91472	1.56203	3.14636	0.00165315	0.00761384	NA	NA	NA	NA	NA	NA	NA	NA	NA
MSTRG.27532	50.476	4.90395	0.906623	5.40903	6.33688e-08	1.1008e-06	NA	NA	NA	NA	NA	NA	NA	NA	NA
MSTRG.19332	554.12	4.90094	0.656308	7.46744	8.17673e-14	4.26949e-12	NP_570996.2	nccrp1	30078	XP_046899077.1	57.14	4.7e-42	155	nccrp1	F-box only protein 50 [Hypomesus transpacificus]
MSTRG.19145	3729.51	4.89206	0.416025	11.7591	6.34322e-32	3.56053e-29	NP_001002683.1	dpp3	322527	XP_046899013.1	94.34	4.6e-54	207	dpp3	dipeptidyl peptidase 3 [Hypomesus transpacificus]
MSTRG.21344	3.70104	4.89017	1.65375	2.95701	0.00310633	0.0127855	NA	NA	NA	NA	NA	NA	NA	NA	NA
MSTRG.402	70.0851	4.88866	1.06799	4.57744	4.70691e-06	5.05353e-05	XP_005171391.1	myo9b	560956	XP_046882727.1	64.6	8.1e-42	173	myo9b	unconventional myosin-IXb isoform X1 [Hypomesus transpacificus]
MSTRG.29668	14.2597	4.88775	1.08148	4.51949	6.19878e-06	6.44717e-05	NA	NA	NA	NA	NA	NA	NA	NA	NA
MSTRG.2887	7.40265	4.88601	1.55158	3.14906	0.00163798	0.00755556	NA	NA	NA	NA	NA	NA	NA	NA	NA
MSTRG.19195	6.64604	4.88208	1.98502	2.45946	0.0139147	0.0431595	NA	NA	NA	NA	NA	NA	NA	NA	NA
MSTRG.16771	14.1349	4.88141	1.16864	4.17699	2.95397e-05	0.000247477	NA	NA	NA	NA	NA	NA	NA	NA	NA
MSTRG.9000	17.3353	4.87773	1.13968	4.2799	1.86979e-05	0.000166593	NA	NA	NA	NA	NA	NA	NA	NA	NA
MSTRG.32995	16.0109	4.8594	1.21593	3.99646	6.42958e-05	0.000484841	NP_001410661.1	smyd3	569507	NA	NA	NA	NA	NA	NA
MSTRG.5112	10.9313	4.85484	1.87694	2.58657	0.00969378	0.0324306	NA	NA	NA	XP_062324303.1	82.35	9.6e-59	206	dtl	denticleless protein homolog [Osmerus eperlanus]
MSTRG.27585	18.2465	4.85254	0.944135	5.13967	2.75222e-07	4.11277e-06	NA	NA	NA	NA	NA	NA	NA	NA	NA
MSTRG.4258	19.412	4.84106	1.48759	3.25428	0.00113678	0.00556676	NA	NA	NA	NA	NA	NA	NA	NA	NA
MSTRG.22700	20.0028	4.83982	1.632	2.96557	0.00302119	0.0124751	NA	NA	NA	NA	NA	NA	NA	NA	NA
STRG.13852	3.55336	4.83617	1.88199	2.5697	0.0101786	0.0337429	NA	NA	NA	NA	NA	NA	NA	NA	NA
MSTRG.30273	8.38566	4.82554	1.56996	3.07366	0.00211449	0.00926806	NA	NA	NA	NA	NA	NA	NA	NA	NA
MSTRG.7533	79.6138	4.82448	0.869997	5.5454	2.93282e-08	5.48171e-07	NA	NA	NA	NA	NA	NA	NA	NA	NA
MSTRG.13318	3.81395	4.81085	1.81514	2.6504	0.00803956	0.0279262	NP_001295760.1	wdr36	321745	XP_046900721.1	57.84	1.9e-24	113	wdr36	WD repeat-containing protein 36 [Hypomesus transpacificus]
MSTRG.11457	12.9856	4.81011	1.86139	2.58415	0.00976191	0.032616	NP_001070745.3	setdb1b	768131	XP_046886419.1	46.55	8.5e-33	135	setdb2	histone-lysine N-methyltransferase SETDB2 isoform X1 [Hypomesus transpacificus]
MSTRG.22344	15.6554	4.80774	1.07659	4.46573	7.97959e-06	8.0117e-05	NA	NA	NA	NA	NA	NA	NA	NA	NA
MSTRG.29666	16.2158	4.79836	1.22456	3.91844	8.91235e-05	0.000642132	NA	NA	NA	NA	NA	NA	NA	NA	NA
MSTRG.21645	8.59311	4.79308	1.77971	2.69319	0.00707726	0.0252276	NA	NA	NA	NA	NA	NA	NA	NA	NA
MSTRG.23374	30.1652	4.78937	0.919651	5.20781	1.91078e-07	2.97413e-06	NP_001076779.2	rargb	100034753	XP_046880502.1	66.38	2.8e-75	263	LOC124470616	retinoic acid receptor gamma isoform X1 [Hypomesus transpacificus]
STRG.1722	4.65742	4.7876	1.43804	3.32924	0.000870837	0.00444248	NA	NA	NA	NA	NA	NA	NA	NA	NA
MSTRG.4806	299.872	4.78596	0.474728	10.0815	6.67089e-24	1.49637e-21	NP_956832.1	slc2a12	393510	XP_067097371.1	85.66	0	625	slc2a12	solute carrier family 2, facilitated glucose transporter member 12 [Osmerus mordax]
MSTRG.1405	9.87382	4.78323	1.5518	3.08237	0.00205357	0.00905406	XP_068080625.1	zgc:154006	563016	XP_046883540.1	66.67	2.1e-44	108	LOC124472625	uncharacterized protein LOC124472625 [Hypomesus transpacificus]
MSTRG.32060	14.8249	4.77831	1.69521	2.81871	0.00482168	0.0184742	NA	NA	NA	NA	NA	NA	NA	NA	NA
MSTRG.19669	4.02237	4.77659	1.48247	3.22205	0.00127276	0.00611852	NA	NA	NA	NA	NA	NA	NA	NA	NA
MSTRG.19301	89.2043	4.77549	0.890981	5.35981	8.33112e-08	1.41173e-06	XP_001342691.1	lipib	100003046	XP_062309127.1	85.25	5.4e-38	108	lipia	lipase member H [Osmerus eperlanus]
MSTRG.6050	566.657	4.76248	0.330703	14.4011	5.09484e-47	1.83027e-43	NP_001003647.2	clptm1	795480	XP_046891419.1	51.14	1.8e-58	218	clptm1	cleft lip and palate transmembrane protein 1 homolog [Hypomesus transpacificus]
MSTRG.1017	1149.22	4.75322	0.495893	9.58518	9.22981e-22	1.57891e-19	NP_001002499.2	sec61g	436772	XP_062337871.1	97.56	1.5e-19	85.5	LOC134036792	protein transport protein Sec61 subunit gamma isoform X1 [Osmerus eperlanus]
MSTRG.32956	16.9443	4.75129	1.10291	4.30797	1.64763e-05	0.000149923	NA	NA	NA	NA	NA	NA	NA	NA	NA
MSTRG.16666	81.1139	4.7361	1.03786	4.56332	5.03504e-06	5.37051e-05	NP_001107266.1	ceacam1	114465	XP_046896418.1	56.95	6.1e-73	164	LOC124480826	uncharacterized protein LOC124480826 [Hypomesus transpacificus]
MSTRG.14262	23.0908	4.73159	1.50957	3.13439	0.00172209	0.00787078	NP_001020353.1	stxbp1a	574003	XP_067106065.1	71.96	4.7e-38	156	stxbp1a	LOW QUALITY PROTEIN: syntaxin-binding protein 1a [Osmerus mordax]
MSTRG.22597	9.96461	4.71385	1.32777	3.55021	0.000384931	0.00223903	NA	NA	NA	NA	NA	NA	NA	NA	NA
STRG.2947	11.1818	4.68134	1.33819	3.49826	0.000468297	0.00263437	NA	NA	NA	NA	NA	NA	NA	NA	NA
MSTRG.9430	472.257	4.67414	0.832151	5.61693	1.94379e-08	3.82832e-07	NA	NA	NA	NA	NA	NA	NA	NA	NA
MSTRG.1306	18.6885	4.66617	1.39283	3.35015	0.00080769	0.0041672	NA	NA	NA	NA	NA	NA	NA	NA	NA
MSTRG.28690	138.529	4.65013	0.775803	5.99396	2.04791e-09	5.03208e-08	NA	NA	NA	NA	NA	NA	NA	NA	NA
MSTRG.28545	3.13537	4.64191	1.66159	2.79366	0.0052116	0.0196496	NA	NA	NA	NA	NA	NA	NA	NA	NA
MSTRG.8961	9.67245	4.63707	1.83621	2.52535	0.0115584	0.0373041	NP_001077027.1	qng1	566166	XP_067087022.1	87.06	1.2e-130	450	LOC136937802	LOW QUALITY PROTEIN: kinesin-like protein KIF27 [Osmerus mordax]
MSTRG.17493	12.778	4.62991	1.10348	4.19574	2.71978e-05	0.000230655	NP_001019568.1	noc4l	554096	XP_046870824.1	67.86	1.8e-52	95.9	noc4l	nucleolar complex protein 4 homolog [Hypomesus transpacificus]
MSTRG.25395	10.8708	4.62892	1.2896	3.58942	0.00033142	0.0019751	NA	NA	NA	NA	NA	NA	NA	NA	NA
STRG.2368	6.21738	4.62552	1.3752	3.36352	0.000769548	0.00399151	NA	NA	NA	NA	NA	NA	NA	NA	NA
STRG.17367	3.28869	4.61383	1.57096	2.93694	0.00331465	0.0135098	NA	NA	NA	NA	NA	NA	NA	NA	NA
STRG.4713	10.2852	4.60596	1.30509	3.52924	0.00041676	0.00239547	NA	NA	NA	NA	NA	NA	NA	NA	NA
MSTRG.10071	18.9466	4.59137	1.27234	3.6086	0.000307857	0.001852	NA	NA	NA	XP_062325157.1	89.29	1.2e-10	71.6	kiaa0586	protein TALPID3 isoform X1 [Osmerus eperlanus]
MSTRG.16856	31.4931	4.58751	1.06888	4.29189	1.77161e-05	0.000159507	NA	NA	NA	NA	NA	NA	NA	NA	NA
MSTRG.6923	7.70261	4.5649	1.70207	2.68197	0.00731906	0.0259198	NA	NA	NA	NA	NA	NA	NA	NA	NA
MSTRG.9473	14.8631	4.56379	1.15135	3.96385	7.37491e-05	0.000546486	NP_001154983.1	nol6	334362	XP_046871125.1	85.71	1.2e-37	124	nol6	nucleolar protein 6 [Hypomesus transpacificus]
MSTRG.21048	57.8557	4.56324	0.546014	8.35736	6.41367e-17	5.28451e-15	NP_991215.1	wbp11	402950	XP_062310200.1	75.38	4e-50	184	wbp11	WW domain-binding protein 11 [Osmerus eperlanus]
MSTRG.27798	12.3283	4.55759	1.15398	3.94945	7.83295e-05	0.000575776	NA	NA	NA	NA	NA	NA	NA	NA	NA
MSTRG.8292	9.13055	4.55617	1.65413	2.75442	0.00587971	0.0216461	NA	NA	NA	XP_062330668.1	86.52	1e-49	151	LOC134031159	uncharacterized protein LOC134031159 [Osmerus eperlanus]
MSTRG.6410	13.9918	4.54426	1.39043	3.26823	0.00108221	0.00534762	XP_005174671.2	LOC101885127	101885127	XP_046891822.1	86.54	3.2e-18	88.6	LOC124477819	uncharacterized protein LOC124477819 [Hypomesus transpacificus]
MSTRG.10013	331.511	4.53314	0.554243	8.17899	2.86241e-16	2.17859e-14	NA	NA	NA	NA	NA	NA	NA	NA	NA
MSTRG.388	13.2856	4.52955	1.14818	3.94497	7.98093e-05	0.000585594	NP_999859.2	zgc:55781	325979	XP_046883972.1	98.21	1.3e-28	119	c10h7orf25	UPF0415 protein C7orf25 homolog [Hypomesus transpacificus]
MSTRG.9956	22.8526	4.52716	1.4839	3.05085	0.00228198	0.00988399	NA	NA	NA	NA	NA	NA	NA	NA	NA
MSTRG.4825	30.4626	4.5236	1.28406	3.5229	0.000426857	0.00244178	NP_001017745.3	cebpz	550440	XP_067098149.1	100	1.4e-45	122	cebpz	CCAAT/enhancer-binding protein zeta [Osmerus mordax]
MSTRG.11205	40.1505	4.52336	0.960308	4.71033	2.4732e-06	2.87904e-05	XP_005169468.1	tdrd3	402828	XP_062303171.1	88.1	2.6e-14	78.2	tdrd3	tudor domain-containing protein 3 isoform X1 [Osmerus eperlanus]
MSTRG.30975	681.949	4.51938	0.764075	5.91484	3.32206e-09	7.84112e-08	XP_068069416.1	myot	100329862	XP_062311935.1	72.77	1.2e-78	266	LOC134016604	uncharacterized protein LOC134016604 [Osmerus eperlanus]
MSTRG.31691	40.3511	4.51722	0.985648	4.583	4.58348e-06	4.93708e-05	XP_002666572.2	LOC100333871	100333871	XP_046892972.1	52.45	1.2e-26	121	LOC124478663	atrial natriuretic peptide receptor 2-like [Hypomesus transpacificus]
MSTRG.24185	61.7519	4.51145	0.725241	6.22062	4.9519e-10	1.39633e-08	NP_001003596.1	dpm1	445202	XP_067096840.1	95.65	1.1e-06	48.5	dpm1	dolichol-phosphate mannosyltransferase subunit 1 [Osmerus mordax]
MSTRG.27651	23.9644	4.50248	1.12995	3.98467	6.75741e-05	0.000505525	XP_005161421.1	bada	564921	XP_067117553.1	93.33	1.8e-20	90.5	badb	BCL2 associated agonist of cell death b [Osmerus mordax]
MSTRG.6610	9.52841	4.50148	1.37905	3.26418	0.0010978	0.00540684	NA	NA	NA	XP_062311935.1	42.46	2.1e-22	101	LOC134016604	uncharacterized protein LOC134016604 [Osmerus eperlanus]
MSTRG.1014	16.8215	4.4901	1.25769	3.57011	0.000356836	0.00210354	NP_956786.1	tmem68	393464	XP_062337063.1	96.36	5e-52	188	tmem68	transmembrane protein 68 [Osmerus eperlanus]
MSTRG.32743	33.7918	4.47999	0.771587	5.80621	6.39038e-09	1.41709e-07	NP_775375.1	ddx54	286777	XP_067114669.1	67.16	2.7e-20	98.2	ddx54	ATP-dependent RNA helicase DDX54 [Osmerus mordax]
MSTRG.17740	32.0192	4.47626	1.08966	4.10793	3.99217e-05	0.00032228	NA	NA	NA	XP_046873145.1	81.58	2e-25	113	mtmr7b	myotubularin-related protein 7b isoform X1 [Hypomesus transpacificus]
MSTRG.3313	29.3191	4.47154	1.29815	3.44453	0.000572046	0.00310895	XP_009296508.1	pamr1b	100330319	XP_062317947.1	96.55	3.6e-27	125	pamr1b	inactive serine protease PAMR1 [Osmerus eperlanus]
MSTRG.19549	98.9616	4.46908	0.689927	6.47762	9.31835e-11	3.0599e-09	NA	NA	NA	NA	NA	NA	NA	NA	NA
MSTRG.27318	15.3754	4.46375	1.68593	2.64765	0.00810536	0.0281204	NP_001243186.1	cideb	553467	XP_062305410.1	90.62	1e-31	125	cideb	cell death activator CIDE-B [Osmerus eperlanus]
MSTRG.2740	15.6798	4.46253	1.29061	3.4577	0.000544816	0.00298718	NP_001070780.2	fanci	324185	XP_062317168.1	86.15	7.3e-60	112	fanci	Fanconi anemia group I protein [Osmerus eperlanus]
MSTRG.32491	12.8692	4.46079	1.15334	3.8677	0.000109865	0.000771764	NP_957459.2	mpv17	394140	XP_046877640.1	97.14	2.8e-14	73.6	mpv17	protein Mpv17 isoform X1 [Hypomesus transpacificus]
MSTRG.16027	41.1353	4.45834	1.44805	3.07885	0.002078	0.00914156	XP_009290329.1	ulk4	561925	XP_062320818.1	75.31	2.3e-24	118	ulk4	serine/threonine-protein kinase ULK4 [Osmerus eperlanus]
MSTRG.23824	27.4558	4.45645	1.42004	3.13825	0.00169959	0.00778977	NP_001070085.1	cisha	767678	XP_067090242.1	90.17	2.1e-105	322	LOC136941601	cytokine-inducible SH2-containing protein-like [Osmerus mordax]
MSTRG.6461	2778.62	4.45552	0.577547	7.71456	1.21404e-14	7.26888e-13	NP_001299842.1	sqstm1	406452	XP_046907628.1	100	2.4e-29	117	sqstm1	sequestosome-1 [Hypomesus transpacificus]
MSTRG.320	27.4174	4.45305	1.37892	3.22936	0.00124066	0.00599859	XP_068079162.1	si:ch211-166a6.5	100000230	XP_046884300.1	43.51	1.3e-27	120	LOC124473085	complement factor H-related protein 1-like [Hypomesus transpacificus]
MSTRG.8000	37.4235	4.45245	0.889683	5.00453	5.59977e-07	7.80924e-06	NP_001289939.1	ndufaf8	386981	XP_067101002.1	82.93	1.1e-15	74.3	ndufaf8	NADH dehydrogenase [ubiquinone] 1 alpha subcomplex assembly factor 8 [Osmerus mordax]
MSTRG.13092	18.5834	4.44234	1.0062	4.41496	1.01029e-05	9.77113e-05	NP_001338766.1	mpx	337514	QGA72112.1	79.78	1.3e-82	286	-	myeloperoxidase-like protein [Plecoglossus altivelis]
MSTRG.3722	9.16225	4.42636	1.66327	2.66124	0.00778529	0.0271691	XP_687728.1	tmem276b	559304	XP_046890496.1	93.1	1.9e-37	137	tmem276a	transmembrane protein 178B [Hypomesus transpacificus]
MSTRG.13630	152.906	4.42042	0.999579	4.42228	9.76656e-06	9.49794e-05	NP_001070209.1	esm1	767774	ACO10113.1	98.04	3.8e-53	184	esm1	Endothelial cell-specific molecule 1 precursor [Osmerus mordax]
MSTRG.30880	16.6666	4.41768	1.42892	3.09163	0.00199064	0.0088286	NA	NA	NA	NA	NA	NA	NA	NA	NA
MSTRG.17065	9.53822	4.40855	1.31296	3.35773	0.000785864	0.00406909	NA	NA	NA	NA	NA	NA	NA	NA	NA
MSTRG.25465	7.23034	4.4084	1.43944	3.06258	0.00219437	0.00955521	NP_001352583.1	huwe1	559439	XP_046895552.1	66.39	8.8e-37	155	huwe1	E3 ubiquitin-protein ligase HUWE1 isoform X1 [Hypomesus transpacificus]
MSTRG.27636	10.8035	4.40013	1.2372	3.55651	0.00037581	0.00219237	NA	NA	NA	NA	NA	NA	NA	NA	NA
MSTRG.29200	184.462	4.38863	0.787247	5.57466	2.48016e-08	4.76966e-07	NP_001003862.1	rfc5	445385	XP_062307992.1	96.23	3.5e-25	111	rfc5	replication factor C subunit 5 [Osmerus eperlanus]
MSTRG.15546	8.1308	4.38387	1.34329	3.26354	0.0011003	0.00541767	NA	NA	NA	NA	NA	NA	NA	NA	NA
MSTRG.29802	35.5025	4.37105	0.908583	4.81085	1.50292e-06	1.85281e-05	NA	NA	NA	NA	NA	NA	NA	NA	NA
MSTRG.17589	3.81806	4.36912	1.72551	2.53207	0.0113391	0.0368294	NA	NA	NA	NA	NA	NA	NA	NA	NA
MSTRG.29667	10.008	4.36835	1.52078	2.87243	0.00407326	0.0160447	XP_685414.3	hcn2b	557285	XP_046907073.1	82.62	9.4e-103	361	hcn2b	potassium/sodium hyperpolarization-activated cyclic nucleotide-gated channel 2 [Hypomesus transpacificus]
MSTRG.18529	20.4473	4.36328	0.959482	4.54754	5.42778e-06	5.73861e-05	XP_001921237.2	hcar1-3	100148539	XP_062319834.1	86.28	1.1e-59	192	LOC134022374	hydroxycarboxylic acid receptor 2-like [Osmerus eperlanus]
MSTRG.3953	9.39986	4.36272	1.31144	3.32666	0.000878925	0.00447738	NP_001003481.1	tmem60	445087	XP_062318791.1	93.28	7.3e-77	253	tmem60	transmembrane protein 60 [Osmerus eperlanus]
MSTRG.12273	22.4605	4.3597	1.71059	2.54865	0.010814	0.0354325	NP_001038394.1	abitram	560419	XP_046874688.1	57.14	1.1e-63	109	abitram	protein Abitram [Hypomesus transpacificus]
MSTRG.17689	12.4791	4.3588	1.19048	3.66138	0.000250859	0.00155377	NA	NA	NA	NA	NA	NA	NA	NA	NA
MSTRG.14435	13.1038	4.3508	1.19549	3.63934	0.000273343	0.0016717	NA	NA	NA	NA	NA	NA	NA	NA	NA
MSTRG.31388	21.9492	4.34864	1.29194	3.36599	0.000762708	0.0039652	XP_021332809.2	espnla	100536888	XP_067085592.1	87.87	1.9e-174	515	espnla	espin-like protein isoform X1 [Osmerus mordax]
MSTRG.19534	12.6638	4.34859	1.28807	3.37606	0.000735331	0.00384513	NA	NA	NA	NA	NA	NA	NA	NA	NA
MSTRG.32969	14.0149	4.34816	1.07948	4.02801	5.62509e-05	0.00043271	NA	NA	NA	NA	NA	NA	NA	NA	NA
MSTRG.32220	4.60885	4.33284	1.68119	2.57725	0.00995889	0.0331811	XP_021326828.2	LOC100330441	100330441	XP_046901334.1	69.74	2.5e-28	109	LOC124484463	uncharacterized protein LOC124484463 [Hypomesus transpacificus]
MSTRG.30848	45.9144	4.33239	0.964149	4.49348	7.00688e-06	7.16729e-05	NA	NA	NA	NA	NA	NA	NA	NA	NA
MSTRG.29363	571.834	4.3301	0.528989	8.18561	2.70918e-16	2.07074e-14	NA	NA	NA	NA	NA	NA	NA	NA	NA
MSTRG.27343	14.9496	4.32406	0.972512	4.44628	8.73704e-06	8.62753e-05	NA	NA	NA	NA	NA	NA	NA	NA	NA
MSTRG.19261	23.2938	4.32156	1.38692	3.11595	0.00183353	0.00828523	NP_001003871.1	wdr55	445394	XP_046899179.1	97.73	1.1e-41	160	wdr55	WD repeat-containing protein 55 [Hypomesus transpacificus]
MSTRG.31492	5.92305	4.32132	1.64579	2.62567	0.00864774	0.0296229	NP_001186923.1	cdkn2c	555797	XP_062306164.1	92.56	1.5e-72	230	cdkn2c	cyclin-dependent kinase 4 inhibitor C [Osmerus eperlanus]
MSTRG.24558	99.2266	4.32016	0.768245	5.62342	1.87216e-08	3.7035e-07	NA	NA	NA	NA	NA	NA	NA	NA	NA
MSTRG.25246	5.13213	4.31991	1.67823	2.57409	0.0100505	0.0334039	NA	NA	NA	NA	NA	NA	NA	NA	NA
STRG.8498	10.1211	4.31668	1.50852	2.86153	0.00421601	0.0165076	XP_068073344.1	cngb3.1	562675	NA	NA	NA	NA	NA	NA
MSTRG.4557	16.4808	4.30488	1.47367	2.9212	0.00348682	0.0140996	NP_001038535.1	mtmr9	565063	XP_046877194.1	67.69	1.1e-69	248	mtmr9	myotubularin-related protein 9 [Hypomesus transpacificus]
MSTRG.18381	12.1713	4.30455	1.22593	3.51124	0.000446024	0.00252852	XP_068076267.1	LOC103910701	103910701	XP_067092258.1	91.3	5.2e-154	447	LOC136943023	zinc finger protein 665-like [Osmerus mordax]
MSTRG.24050	45.3363	4.29903	0.829442	5.18303	2.18309e-07	3.35438e-06	NA	NA	NA	NA	NA	NA	NA	NA	NA
MSTRG.14723	22.9934	4.29671	1.01154	4.2477	2.15972e-05	0.000188681	NP_001005951.2	dtwd1	449778	XP_062328036.1	63.94	5.7e-77	250	dtwd1	tRNA-uridine aminocarboxypropyltransferase 1 [Osmerus eperlanus]
MSTRG.25412	302.094	4.29612	0.426606	10.0705	7.46227e-24	1.61491e-21	NP_571543.1	ppardb	30754	XP_062314634.1	74.62	2.6e-89	252	ppardb	peroxisome proliferator-activated receptor delta b isoform X1 [Osmerus eperlanus]
MSTRG.9785	12.7999	4.29599	1.23074	3.49058	0.00048197	0.00269905	NP_001119891.1	bbof1a	565282	XP_067099189.1	64.12	2e-86	296	LOC136948931	basal body-orientation factor 1-like [Osmerus mordax]
MSTRG.27919	60.5354	4.29518	0.598419	7.17755	7.09703e-13	3.29398e-11	NA	NA	NA	NA	NA	NA	NA	NA	NA
MSTRG.20582	15.6817	4.29348	1.21224	3.54176	0.000397466	0.00230225	NA	NA	NA	NA	NA	NA	NA	NA	NA
MSTRG.24214	29.5656	4.29177	0.788035	5.44617	5.14655e-08	9.08971e-07	NA	NA	NA	NA	NA	NA	NA	NA	NA
MSTRG.31346	3805.01	4.29081	0.516688	8.30446	1.00277e-16	8.04095e-15	NA	NA	NA	NA	NA	NA	NA	NA	NA
MSTRG.1662	22.9139	4.28552	1.16306	3.68468	0.000228986	0.00143762	NA	NA	NA	NA	NA	NA	NA	NA	NA
MSTRG.31712	27.6211	4.28358	0.988182	4.33481	1.45889e-05	0.000134936	NP_001017600.1	polr2h	550263	ACO09037.1	100	1.1e-16	79.7	polr2h	DNA-directed RNA polymerases I, II, and III 17.1 kDa polypeptide [Osmerus mordax]
MSTRG.5309	11.3453	4.27789	1.30914	3.26772	0.00108419	0.00535449	NP_001417825.1	zgc:153039	767698	XP_062328869.1	85.89	1.7e-141	474	zgc:153039	LOW QUALITY PROTEIN: solute carrier family 12 member 9 [Osmerus eperlanus]
MSTRG.25790	68.2134	4.27249	0.83	5.14759	2.63859e-07	3.96606e-06	NP_571395.2	lcp1	30583	XP_046902445.1	94.12	1.1e-32	138	lcp1	plastin-2 isoform X1 [Hypomesus transpacificus]
MSTRG.10441	9.3761	4.26044	1.26203	3.37586	0.000735856	0.00384675	NP_001188486.1	neff2	335380	XP_062325114.1	96.67	4.1e-27	116	neff2	alpha-internexin isoform X1 [Osmerus eperlanus]
MSTRG.25938	221.467	4.25674	0.940778	4.5247	6.04801e-06	6.31229e-05	NA	NA	NA	NA	NA	NA	NA	NA	NA
MSTRG.16512	10.3139	4.25193	1.27053	3.34659	0.000818133	0.00421552	XP_009290670.1	LOC101885900	101885900	XP_046899193.1	77.78	1.2e-42	108	LOC124482740	C-type lectin domain family 12 member B isoform X1 [Hypomesus transpacificus]
MSTRG.21034	24.3416	4.24722	0.99389	4.27333	1.92576e-05	0.000170649	NA	NA	NA	NA	NA	NA	NA	NA	NA
MSTRG.31717	82.4372	4.24603	1.03418	4.10568	4.0313e-05	0.000324779	NP_001410688.1	dynlt2b	553323	XP_067086061.1	49.61	4.4e-28	111	dynlt2b	dynein light chain Tctex-type protein 2B [Osmerus mordax]
MSTRG.18306	4.3228	4.23717	1.68935	2.50817	0.0121357	0.0388283	NA	NA	NA	NA	NA	NA	NA	NA	NA
MSTRG.10506	1986.39	4.23516	0.765773	5.53057	3.19187e-08	5.92277e-07	NP_997981.1	gnmt	403338	XP_046872235.1	67.8	4.4e-43	162	gnmt	glycine N-methyltransferase [Hypomesus transpacificus]
MSTRG.3641	54.5739	4.23304	0.992979	4.26297	2.01725e-05	0.000177704	NP_956938.1	nat10	393617	XP_062318472.1	98.11	1.4e-67	119	nat10	RNA cytidine acetyltransferase isoform X1 [Osmerus eperlanus]
MSTRG.18069	7.79542	4.23265	1.31439	3.22023	0.00128088	0.00615328	XP_017214320.1	ercc6	560477	XP_046885500.1	92.31	8e-43	155	ercc6	DNA excision repair protein ERCC-6 [Hypomesus transpacificus]
MSTRG.12798	5.68573	4.2315	1.66755	2.53755	0.0111631	0.0363576	NA	NA	NA	NA	NA	NA	NA	NA	NA
MSTRG.21541	58.5646	4.22062	0.569558	7.41035	1.2597e-13	6.42806e-12	NP_001315445.1	nle1	553606	XP_062341791.1	83.5	1.2e-50	156	nle1	notchless protein homolog 1 [Osmerus eperlanus]
MSTRG.5429	31.4998	4.20599	1.06375	3.95392	7.68801e-05	0.00056688	NA	NA	NA	NA	NA	NA	NA	NA	NA
MSTRG.14878	9.01216	4.20356	1.36513	3.07923	0.00207535	0.00913437	XP_003201673.4	LOC100537452	100537452	XP_062327088.1	53.63	1.5e-51	189	LOC134027877	semaphorin-7A [Osmerus eperlanus]
MSTRG.8132	258.958	4.20016	0.70982	5.91722	3.27431e-09	7.73856e-08	NP_001139286.1	slc16a12b	449947	XP_046888486.1	92.06	2.4e-109	361	slc16a12b	monocarboxylate transporter 12-B [Hypomesus transpacificus]
STRG.15375	7.37708	4.19886	1.70523	2.46234	0.0138032	0.042873	NA	NA	NA	NA	NA	NA	NA	NA	NA
MSTRG.15692	88.9647	4.19742	0.699313	6.00221	1.94653e-09	4.79611e-08	NA	NA	NA	NA	NA	NA	NA	NA	NA
MSTRG.15669	428.626	4.19324	0.483473	8.67317	4.20261e-18	4.26482e-16	XP_005173601.1	ggctb	406278	XP_046899441.1	92.75	2.5e-36	139	LOC124483180	gamma-glutamylcyclotransferase-like [Hypomesus transpacificus]
MSTRG.24176	15.3064	4.1857	1.05393	3.9715	7.14209e-05	0.000530986	NA	NA	NA	NA	NA	NA	NA	NA	NA
MSTRG.32647	540.629	4.18519	0.537256	7.78994	6.70388e-15	4.19468e-13	NA	NA	NA	NA	NA	NA	NA	NA	NA
MSTRG.32477	9.12093	4.1833	1.35875	3.07878	0.00207851	0.00914156	NP_001107132.1	fancm	100006685	XP_046907357.1	91.84	1.8e-53	192	fancm	Fanconi anemia group M protein [Hypomesus transpacificus]
MSTRG.10453	356.19	4.18193	0.563022	7.42764	1.10548e-13	5.68959e-12	NP_001108567.1	cdc25b	57925	XP_062325098.1	63.74	6.5e-77	208	cdc25b	M-phase inducer phosphatase 2 isoform X1 [Osmerus eperlanus]
MSTRG.12838	3076.57	4.18087	0.477109	8.76291	1.9027e-18	2.08393e-16	NP_999869.2	cndp2	327288	XP_062342811.1	97.14	4.8e-58	212	cndp2	cytosolic non-specific dipeptidase [Osmerus eperlanus]
MSTRG.10499	52.1819	4.16834	1.06261	3.92273	8.75518e-05	0.000631822	NA	NA	NA	NA	NA	NA	NA	NA	NA
MSTRG.380	32.7824	4.15692	0.933406	4.45349	8.44843e-06	8.38865e-05	NA	NA	NA	NA	NA	NA	NA	NA	NA
MSTRG.18295	36.0526	4.15009	1.05403	3.93734	8.2391e-05	0.000601344	NP_956860.1	polr1c	393538	ACO09461.1	68.85	1.5e-41	158	polr1c	DNA-directed RNA polymerase I 40 kDa polypeptide [Osmerus mordax]
MSTRG.5687	8.34547	4.13957	1.30579	3.17016	0.00152353	0.00712645	NP_956334.1	rhogb	336933	XP_067103135.1	92.67	3.3e-130	371	LOC136952309	rho-related GTP-binding protein RhoG-like [Osmerus mordax]
MSTRG.1158	14.6601	4.12808	1.12303	3.67586	0.000237052	0.00148205	NA	NA	NA	NA	NA	NA	NA	NA	NA
MSTRG.14595	29.1163	4.12656	1.14468	3.60498	0.000312181	0.00187413	NP_001373301.1	slc7a10a	567420	XP_046906875.1	95.83	4.5e-23	103	slc7a10a	solute carrier family 7 member 10a [Hypomesus transpacificus]
MSTRG.17791	11.6759	4.12276	1.61688	2.54982	0.0107778	0.0353397	NP_001038373.1	arl3b	797451	XP_046906705.1	95.24	2.2e-19	89.7	arl3b	ADP-ribosylation factor-like protein 3 [Hypomesus transpacificus]
MSTRG.13837	214.259	4.12202	0.762238	5.40778	6.38113e-08	1.10742e-06	NP_001238874.1	gucy1b1	100150304	XP_046900421.1	59.26	1.1e-45	179	gucy1b1	guanylate cyclase soluble subunit beta-1 [Hypomesus transpacificus]
MSTRG.17915	87.1498	4.10974	0.729301	5.63518	1.74875e-08	3.48237e-07	XP_001923170.1	znf451	557758	XP_046884564.1	78.89	0	925	znf451	E3 SUMO-protein ligase ZNF451 isoform X2 [Hypomesus transpacificus]
MSTRG.12906	8.80068	4.09514	1.42402	2.87577	0.00403045	0.0159079	XP_009301130.1	LOC553259	553259	XP_062314713.1	33.06	1.3e-08	53.9	LOC134006663	mucin-2-like [Osmerus eperlanus]
MSTRG.26527	13.5787	4.08534	1.14042	3.58232	0.000340555	0.0020195	XP_017213349.1	si:ch211-45c16.2	568412	XP_046902964.1	88.73	2.2e-31	137	si:ch211-45c16.2	mitogen-activated protein kinase kinase kinase 13 [Hypomesus transpacificus]
MSTRG.31410	19.7592	4.08227	0.976116	4.18215	2.88761e-05	0.000242597	NA	NA	NA	XP_062311014.1	43.53	4.5e-08	57.4	LOC134015494	bone morphogenetic protein receptor type-1B-like, partial [Osmerus eperlanus]
MSTRG.26284	5.06203	4.08031	1.3978	2.91909	0.00351054	0.0141827	NA	NA	NA	NA	NA	NA	NA	NA	NA
MSTRG.27777	2071.15	4.07986	0.676812	6.02806	1.65944e-09	4.15716e-08	NA	NA	NA	NA	NA	NA	NA	NA	NA
MSTRG.13536	492.448	4.07648	0.400538	10.1775	2.49836e-24	5.98341e-22	XP_021324576.1	psmb7	64278	XP_062334079.1	91.67	3.1e-13	72.4	psmb7	proteasome subunit beta type-7 [Osmerus eperlanus]
MSTRG.27544	566.569	4.07348	0.324208	12.5644	3.31341e-36	2.47981e-33	NA	NA	NA	NA	NA	NA	NA	NA	NA
MSTRG.14141	18.9672	4.04281	1.67022	2.42052	0.0154981	0.0470709	XP_002667218.2	LOC100331694	100331694	XP_062333645.1	60.61	4.5e-33	133	LOC134033483	glycerol-3-phosphate acyltransferase 4-like isoform X1 [Osmerus eperlanus]
MSTRG.20318	8.20935	4.03989	1.23604	3.26842	0.00108148	0.00534551	NP_001373504.1	mrm2	555586	XP_062303490.1	87.18	7.5e-70	218	mrm2	rRNA methyltransferase 2, mitochondrial [Osmerus eperlanus]
MSTRG.10567	10.184	4.0351	1.33693	3.01818	0.002543	0.0108086	NP_001139235.1	tshr	560609	XP_067099431.1	86.42	2.7e-172	513	LOC136949124	thyrotropin receptor-like [Osmerus mordax]
MSTRG.25443	6.22697	4.03206	1.67888	2.40164	0.0163217	0.0491156	NA	NA	NA	NA	NA	NA	NA	NA	NA
MSTRG.1522	9.00366	4.03012	1.17831	3.42025	0.000625647	0.00334759	NA	NA	NA	NA	NA	NA	NA	NA	NA
MSTRG.1301	25.9988	4.02424	0.821436	4.89903	9.63105e-07	1.24995e-05	NA	NA	NA	NA	NA	NA	NA	NA	NA
MSTRG.24491	1504.21	4.02358	0.387748	10.3768	3.16294e-25	8.608e-23	XP_005162019.1	adrm1	796450	XP_046895466.1	100	7.1e-66	144	adrm1	proteasomal ubiquitin receptor ADRM1 [Hypomesus transpacificus]
MSTRG.30767	511.191	4.01674	0.804829	4.9908	6.0129e-07	8.2698e-06	NP_001123607.1	adm2a	403114	XP_046878979.1	85.4	3.3e-60	207	adm2a	protein ADM2a [Hypomesus transpacificus]
MSTRG.13200	21.0654	4.01579	1.24303	3.23066	0.00123505	0.00597629	NA	NA	NA	NA	NA	NA	NA	NA	NA
MSTRG.27126	4116.4	4.01492	0.328998	12.2035	2.97802e-34	2.13964e-31	NP_957436.1	rab1ba	394117	XP_046904834.1	98.46	2.4e-35	137	rab1ba	zRAB1B, member RAS oncogene family a [Hypomesus transpacificus]
MSTRG.31501	15.0904	4.00502	1.0495	3.81611	0.00013557	0.000926248	NA	NA	NA	NA	NA	NA	NA	NA	NA
MSTRG.30856	382.572	3.99921	0.593573	6.73752	1.6111e-11	6.04146e-10	NP_001006066.1	cradd	450046	XP_062339161.1	88.46	5.8e-55	193	cradd	death domain-containing protein CRADD [Osmerus eperlanus]
MSTRG.14	1201.91	3.97935	0.314671	12.6461	1.17572e-36	9.18185e-34	NP_001025238.3	pcmtd1	327176	XP_062336632.1	97.14	2.5e-69	215	pcmtd1	protein-L-isoaspartate O-methyltransferase domain-containing protein 1 isoform X1 [Osmerus eperlanus]
MSTRG.7088	6.43563	3.96782	1.13015	3.51089	0.000446605	0.00253057	NA	NA	NA	NA	NA	NA	NA	NA	NA
MSTRG.30172	45.8317	3.96746	0.947322	4.18808	2.81321e-05	0.000237569	NP_957438.1	rad54l	394119	XP_046905607.1	56.34	2.9e-71	257	rad54l	DNA repair and recombination protein RAD54-like [Hypomesus transpacificus]
MSTRG.13182	185.172	3.96677	0.9	4.40753	1.04557e-05	0.00010027	NA	NA	NA	NA	NA	NA	NA	NA	NA
MSTRG.9937	5.82675	3.96603	1.28208	3.09344	0.00197853	0.00879032	NP_001107132.1	fancm	100006685	XP_067099354.1	87.39	8.6e-64	215	fancm	Fanconi anemia group M protein [Osmerus mordax]
MSTRG.1608	6.39942	3.9603	1.28011	3.0937	0.00197674	0.00878867	NP_001025416.2	fbxl18	570298	XP_062304698.1	93.62	1.3e-75	264	fbxl18	F-box/LRR-repeat protein 18 [Osmerus eperlanus]
MSTRG.18859	117.866	3.95742	0.623823	6.34382	2.24135e-10	6.77762e-09	XP_068071831.1	LOC137488719	137488719	XP_046885420.1	84.06	1.7e-18	94.4	LOC124473789	protein FAM13A-like [Hypomesus transpacificus]
MSTRG.26213	10.5942	3.95723	1.41598	2.79469	0.00519496	0.0196116	XP_021334575.1	LOC567728	567728	XP_062312902.1	92.63	3.4e-28	128	LOC134017380	diacylglycerol kinase beta isoform X1 [Osmerus eperlanus]
MSTRG.13741	28.6752	3.95535	0.831013	4.75967	1.93909e-06	2.31428e-05	NP_001003597.1	mnd1	445203	XP_062333369.1	71.23	1.2e-25	109	mnd1	meiotic nuclear division protein 1 homolog isoform X1 [Osmerus eperlanus]
MSTRG.332	8.87921	3.95047	1.24371	3.17636	0.00149134	0.00700873	XP_005166320.1	ddr2a	556380	XP_046882878.1	97.53	9.8e-43	167	LOC124472210	discoidin domain-containing receptor 2-like, partial [Hypomesus transpacificus]
MSTRG.23372	156.057	3.94768	0.568573	6.94313	3.83502e-12	1.59455e-10	NP_001076779.2	rargb	100034753	XP_046880502.1	66.38	9e-75	263	LOC124470616	retinoic acid receptor gamma isoform X1 [Hypomesus transpacificus]
MSTRG.6875	36.3653	3.9454	1.48285	2.66068	0.00779825	0.027209	NP_001006069.1	nudt22	450049	XP_062331963.1	91.18	4.3e-12	71.2	nudt22	uridine diphosphate glucose pyrophosphatase NUDT22 [Osmerus eperlanus]
MSTRG.13420	657.832	3.94302	0.456308	8.64114	5.56571e-18	5.55396e-16	XP_005173915.1	cunh18orf32	101883186	XP_046903638.1	95.08	3.9e-32	122	LOC124485844	UPF0729 protein C18orf32 homolog [Hypomesus transpacificus]
MSTRG.15798	32963.5	3.93738	0.499226	7.88698	3.09585e-15	2.03691e-13	NP_001094428.2	hspb6	792610	XP_062322658.1	86.15	1.5e-29	116	hspb6	heat shock protein beta-6 [Osmerus eperlanus]
MSTRG.1059	107.776	3.93696	0.717067	5.49036	4.01105e-08	7.24084e-07	NA	NA	NA	NA	NA	NA	NA	NA	NA
MSTRG.25675	119.903	3.93663	1.56646	2.51307	0.0119685	0.0384234	NP_998288.1	mmp9	406397	XP_062314266.1	92.59	8.9e-40	161	mmp9	matrix metalloproteinase-9 [Osmerus eperlanus]
MSTRG.12269	27.2181	3.93634	0.901775	4.3651	1.27062e-05	0.000119056	NP_001038390.1	elp2	560338	XP_046874593.1	74.05	1e-50	199	elp2	elongator complex protein 2 [Hypomesus transpacificus]
MSTRG.19547	13.4333	3.93531	1.03535	3.80095	0.000144142	0.000975173	NA	NA	NA	XP_067085253.1	62.08	7.1e-62	184	gemin5	gem-associated protein 5 isoform X1 [Osmerus mordax]
MSTRG.2215	36.6975	3.93319	1.23961	3.17293	0.00150911	0.00706952	XP_002661094.4	LOC100331639	100331639	XP_062304308.1	62.14	1.3e-36	150	LOC134008796	myosin-9-like isoform X1 [Osmerus eperlanus]
MSTRG.19825	18.1486	3.92759	1.18455	3.31568	0.000914202	0.00463605	XP_001922617.2	si:dkey-110g7.8	100150205	XP_062341150.1	81.5	6.4e-128	410	si:dkey-110g7.8	GTPase IMAP family member 8 isoform X1 [Osmerus eperlanus]
MSTRG.14599	6.67914	3.91696	1.45838	2.68583	0.00723493	0.0256724	NA	NA	NA	NA	NA	NA	NA	NA	NA
MSTRG.7766	62.1701	3.91504	1.13266	3.4565	0.00054724	0.0029959	NA	NA	NA	NA	NA	NA	NA	NA	NA
MSTRG.16849	68.8327	3.90958	0.622703	6.27841	3.42053e-10	1.00391e-08	NA	NA	NA	NA	NA	NA	NA	NA	NA
MSTRG.1671	11.3942	3.90889	1.01806	3.83955	0.00012326	0.000853504	NP_001314689.1	gpank1	100126023	XP_062304749.1	94.12	1.5e-34	87.8	gpank1	G patch domain and ankyrin repeat-containing protein 1 [Osmerus eperlanus]
MSTRG.13052	8.91608	3.90621	1.5334	2.54742	0.0108524	0.0355389	NA	NA	NA	NA	NA	NA	NA	NA	NA
MSTRG.20387	86.6935	3.90588	0.672244	5.81022	6.23917e-09	1.38527e-07	NP_001017538.1	nubp1	503919	XP_046894143.1	72.73	5.8e-46	156	nubp1	cytosolic Fe-S cluster assembly factor nubp1 [Hypomesus transpacificus]
MSTRG.28330	37.1967	3.90487	1.08572	3.59658	0.000322432	0.00192793	NP_001186667.1	topbp1	407679	XP_062335900.1	61.82	2.8e-86	313	topbp1	DNA topoisomerase 2-binding protein 1 isoform X1 [Osmerus eperlanus]
MSTRG.8841	5.47219	3.90428	1.36914	2.85164	0.00434946	0.0169112	NA	NA	NA	NA	NA	NA	NA	NA	NA
MSTRG.24300	1116.62	3.90327	0.325714	11.9838	4.32269e-33	2.67738e-30	NP_919343.2	ube4b	170784	XP_046895814.1	100	3.9e-37	157	ube4b	ubiquitin conjugation factor E4 B isoform X1 [Hypomesus transpacificus]
MSTRG.22841	326.595	3.89775	0.443404	8.79052	1.48871e-18	1.65063e-16	NP_001070856.2	glyctk	570678	XP_046880584.1	93.45	0	553	glyctk	glycerate kinase isoform X3 [Hypomesus transpacificus]
MSTRG.25798	13.917	3.89291	1.4559	2.67389	0.00749768	0.0264203	NA	NA	NA	XP_062312424.1	86.67	1e-07	53.9	nms	neuromedin-U isoform X1 [Osmerus eperlanus]
MSTRG.8585	16.1743	3.88978	0.772158	5.03754	4.71542e-07	6.71144e-06	NA	NA	NA	NA	NA	NA	NA	NA	NA
MSTRG.12080	26.1103	3.88582	0.992652	3.91458	9.05613e-05	0.000650665	NA	NA	NA	NA	NA	NA	NA	NA	NA
MSTRG.8641	20.509	3.88442	1.30148	2.98462	0.00283933	0.0118494	NP_001076478.1	mto1	100009640	XP_062331612.1	82.93	2.5e-31	132	mto1	protein MTO1 homolog, mitochondrial isoform X1 [Osmerus eperlanus]
MSTRG.6278	6.71954	3.8819	1.52762	2.54114	0.0110493	0.0360521	NA	NA	NA	NA	NA	NA	NA	NA	NA
MSTRG.27612	8.69129	3.8803	1.35575	2.86211	0.00420836	0.0164829	NA	NA	NA	NA	NA	NA	NA	NA	NA
MSTRG.8823	31.1997	3.8773	1.1512	3.36804	0.000757041	0.0039403	NA	NA	NA	NA	NA	NA	NA	NA	NA
MSTRG.13036	23.6184	3.87578	1.24918	3.10267	0.00191781	0.00857975	NA	NA	NA	NA	NA	NA	NA	NA	NA
STRG.15240	10.1339	3.86804	1.17034	3.30507	0.000949542	0.00479227	NA	NA	NA	NA	NA	NA	NA	NA	NA
MSTRG.32181	182.227	3.86613	0.681056	5.67666	1.37348e-08	2.80346e-07	NA	NA	NA	NA	NA	NA	NA	NA	NA
STRG.19991	12.2194	3.85782	1.19056	3.24033	0.00119391	0.0058022	NA	NA	NA	NA	NA	NA	NA	NA	NA
MSTRG.6586	7.85673	3.85604	1.41487	2.72537	0.00642303	0.0233166	XP_068069521.1	tstd2	100151606	XP_067104128.1	71.2	6.6e-52	172	LOC136954392	thiosulfate sulfurtransferase/rhodanese-like domain-containing protein 2 [Osmerus mordax]
MSTRG.2432	17.1834	3.84974	0.917815	4.19446	2.73528e-05	0.000231641	NA	NA	NA	NA	NA	NA	NA	NA	NA
MSTRG.31595	16.6198	3.84505	1.03682	3.7085	0.000208491	0.00133224	NP_001038234.3	mettl13	557908	XP_062306207.1	91.67	1.7e-60	140	mettl13	eEF1A lysine and N-terminal methyltransferase [Osmerus eperlanus]
STRG.15397	7.51169	3.82978	1.08657	3.52466	0.000424028	0.00243102	NA	NA	NA	NA	NA	NA	NA	NA	NA
MSTRG.16908	9.44458	3.82932	1.5422	2.48301	0.0130276	0.0410099	NA	NA	NA	NA	NA	NA	NA	NA	NA
MSTRG.25927	152.022	3.82609	0.755825	5.06214	4.14571e-07	5.9477e-06	NP_001073640.2	dcbld2	557649	XP_062312532.1	95.86	4.4e-71	258	dcbld2	discoidin, CUB and LCCL domain-containing protein 2 isoform X1 [Osmerus eperlanus]
MSTRG.4146	45.0947	3.82541	1.24264	3.07846	0.00208072	0.00914682	NA	NA	NA	XP_046878295.1	92.31	6.1e-08	55.8	LOC124469200	cholesterol 24-hydroxylase-like isoform X3 [Hypomesus transpacificus]
MSTRG.16981	12.4298	3.81989	1.33442	2.86259	0.00420197	0.0164615	NA	NA	NA	NA	NA	NA	NA	NA	NA
MSTRG.14211	50.4737	3.81852	1.38112	2.7648	0.00569584	0.0211076	NA	NA	NA	NA	NA	NA	NA	NA	NA
MSTRG.4265	49.8742	3.81639	0.805715	4.73665	2.17277e-06	2.56263e-05	NP_001373437.1	si:dkey-261l7.2	569751	XP_062323945.1	89.09	2.6e-40	106	si:dkey-261l7.2	uncharacterized protein si:dkey-261l7.2 [Osmerus eperlanus]
STRG.15082	5.48288	3.81312	1.44359	2.64142	0.00825588	0.0285452	NA	NA	NA	NA	NA	NA	NA	NA	NA
MSTRG.10941	6.49849	3.81281	1.42708	2.67176	0.00754545	0.0265383	NA	NA	NA	NA	NA	NA	NA	NA	NA
MSTRG.18217	5.18999	3.81278	1.43966	2.64838	0.00808774	0.0280719	NA	NA	NA	NA	NA	NA	NA	NA	NA
MSTRG.5056	11.1087	3.81217	1.5574	2.44777	0.0143742	0.0442939	NA	NA	NA	NA	NA	NA	NA	NA	NA
MSTRG.30832	529.683	3.81132	0.592143	6.43649	1.22268e-10	3.88703e-09	NP_001314993.1	mfap4.10	100537823	XP_062339145.1	60.95	5.3e-81	193	LOC134037695	microfibril-associated glycoprotein 4-like [Osmerus eperlanus]
MSTRG.4816	109.926	3.80925	0.709551	5.36854	7.93773e-08	1.35145e-06	NA	NA	NA	NA	NA	NA	NA	NA	NA
MSTRG.31363	16.7042	3.80878	1.28343	2.96767	0.00300071	0.0124048	NA	NA	NA	NA	NA	NA	NA	NA	NA
MSTRG.22299	90.9258	3.8053	0.978844	3.88755	0.000101262	0.000718633	NP_997917.2	gria4b	336069	XP_046895703.1	56.6	1.3e-08	66.2	LOC124480417	glutamate receptor 3 [Hypomesus transpacificus]
MSTRG.19715	51.5466	3.80446	0.609329	6.2437	4.27339e-10	1.22618e-08	NA	NA	NA	NA	NA	NA	NA	NA	NA
MSTRG.10014	125.784	3.80253	1.57529	2.41386	0.0157845	0.0477791	NA	NA	NA	NA	NA	NA	NA	NA	NA
MSTRG.27635	116.537	3.79753	0.749254	5.06841	4.0115e-07	5.76898e-06	NA	NA	NA	NA	NA	NA	NA	NA	NA
MSTRG.8920	4016.15	3.79706	0.561414	6.76339	1.34804e-11	5.12998e-10	NP_957035.2	cdo1	393714	XP_062310334.1	93.55	3.2e-33	130	cdo1	cysteine dioxygenase type 1 [Osmerus eperlanus]
MSTRG.5583	131.273	3.79614	0.521482	7.27953	3.34988e-13	1.63507e-11	NA	NA	NA	NA	NA	NA	NA	NA	NA
MSTRG.2095	203.987	3.79261	0.821311	4.61775	3.87921e-06	4.29318e-05	NP_001338606.1	LOC100535615	100535615	XP_046900009.1	98.04	3.8e-23	108	LOC124483562	target of Myb protein 1-like isoform X1 [Hypomesus transpacificus]
MSTRG.32620	19.9146	3.78279	1.17764	3.21216	0.0013174	0.00630184	XP_021329719.1	LOC110439162	110439162	XP_062313402.1	59.94	9.2e-120	364	LOC134017599	uncharacterized protein LOC134017599 isoform X1 [Osmerus eperlanus]
MSTRG.24174	241.555	3.78241	0.589625	6.41494	1.40875e-10	4.39306e-09	XP_009295007.1	nsfl1c	492805	XP_046869733.1	95.16	6.4e-28	119	nsfl1c	NSFL1 cofactor p47 isoform X1 [Hypomesus transpacificus]
MSTRG.1101	1003.76	3.7805	0.394902	9.57326	1.03588e-21	1.73892e-19	NA	NA	NA	NA	NA	NA	NA	NA	NA
MSTRG.26759	22.5408	3.77983	1.1254	3.35867	0.000783181	0.00405751	NA	NA	NA	NA	NA	NA	NA	NA	NA
MSTRG.11480	35.0897	3.77917	0.84033	4.49725	6.88389e-06	7.04951e-05	NA	NA	NA	NA	NA	NA	NA	NA	NA
MSTRG.5400	14.5622	3.77533	1.31589	2.86903	0.0041173	0.0161758	NA	NA	NA	NA	NA	NA	NA	NA	NA
MSTRG.7348	956.814	3.77295	0.589142	6.40415	1.51205e-10	4.69075e-09	NP_001314915.1	slc43a1a	334395	XP_067103550.1	60	1.7e-35	147	slc43a1a	solute carrier family 43 member 1a [Osmerus mordax]
MSTRG.18861	465.809	3.7714	0.516182	7.30635	2.74498e-13	1.35454e-11	XP_009291277.1	ank3a	103909035	XP_062320227.1	94.56	0	4020	ank3a	ankyrin-3 isoform X1 [Osmerus eperlanus]
MSTRG.5430	16.8356	3.77033	1.35313	2.78638	0.00532998	0.0200078	NA	NA	NA	NA	NA	NA	NA	NA	NA
MSTRG.14597	20.1479	3.76832	1.51204	2.4922	0.0126953	0.0401609	NP_001373301.1	slc7a10a	567420	XP_046906875.1	58.26	7.1e-45	123	slc7a10a	solute carrier family 7 member 10a [Hypomesus transpacificus]
MSTRG.15911	8.09665	3.76819	1.42748	2.63974	0.0082969	0.0286539	XP_009291003.1	zdhhc11	100334198	XP_046890821.1	60.55	1e-32	123	zdhhc11	palmitoyltransferase ZDHHC11 isoform X1 [Hypomesus transpacificus]
MSTRG.23008	22.0653	3.76635	0.961664	3.91649	8.98476e-05	0.000646313	NP_001038927.2	ccdc51	751752	XP_046881225.1	89.58	1e-146	445	ccdc51	mitochondrial potassium channel [Hypomesus transpacificus]
MSTRG.13897	184.473	3.76523	0.705244	5.3389	9.35121e-08	1.56519e-06	NA	NA	NA	XP_046900818.1	87.5	1.7e-23	104	LOC124484124	high affinity choline transporter 1-like isoform X1 [Hypomesus transpacificus]
MSTRG.31459	14.5382	3.76116	1.07109	3.51153	0.000445531	0.00252688	NA	NA	NA	NA	NA	NA	NA	NA	NA
MSTRG.8652	144.595	3.75962	0.773354	4.86145	1.16526e-06	1.47918e-05	NP_997849.2	atxn2l	324525	XP_067101205.1	89.55	6.5e-27	121	LOC136950661	LOW QUALITY PROTEIN: ataxin-2-like protein [Osmerus mordax]
MSTRG.23605	7.53696	3.75646	1.49664	2.50993	0.0120755	0.0386959	NA	NA	NA	NA	NA	NA	NA	NA	NA
MSTRG.15980	33.6951	3.75565	0.859552	4.36931	1.2464e-05	0.000117091	NP_956510.3	trmt11	393185	XP_046896941.1	66.67	1.2e-70	248	trmt11	tRNA (guanine(10)-N2)-methyltransferase homolog isoform X1 [Hypomesus transpacificus]
MSTRG.1800	58.2078	3.75435	0.818362	4.58765	4.48273e-06	4.84719e-05	XP_009304430.1	trmt1	553298	XP_067115435.1	97.37	6.3e-16	83.2	trmt1	LOW QUALITY PROTEIN: tRNA (guanine(26)-N(2))-dimethyltransferase [Osmerus mordax]
MSTRG.20743	15.0819	3.74723	1.09466	3.4232	0.000618893	0.00331422	NP_001007403.1	tbl3	492761	XP_046894825.1	70.8	8.9e-40	157	tbl3	transducin beta-like protein 3 [Hypomesus transpacificus]
MSTRG.22933	11.1539	3.74715	1.37074	2.73368	0.00626308	0.0228514	NA	NA	NA	NA	NA	NA	NA	NA	NA
MSTRG.18888	12.3304	3.73384	1.1434	3.26555	0.00109251	0.00538521	NA	NA	NA	NA	NA	NA	NA	NA	NA
MSTRG.22345	30.262	3.73067	1.42623	2.61576	0.00890294	0.0303213	NA	NA	NA	NA	NA	NA	NA	NA	NA
MSTRG.29928	11.9475	3.72928	1.27906	2.91565	0.00354953	0.0143081	NP_001230252.1	selp	796481	XP_067086329.1	95.24	2.8e-30	132	selp	P-selectin [Osmerus mordax]
MSTRG.30527	17.3278	3.72702	1.11663	3.33773	0.000844652	0.00432846	NA	NA	NA	NA	NA	NA	NA	NA	NA
MSTRG.1365	22.9508	3.72142	1.07998	3.44583	0.000569304	0.00309686	NA	NA	NA	NA	NA	NA	NA	NA	NA
MSTRG.31147	20.1189	3.72106	1.4696	2.53202	0.0113408	0.0368294	NA	NA	NA	NA	NA	NA	NA	NA	NA
MSTRG.25637	2365.5	3.72	0.357121	10.4166	2.08187e-25	5.87767e-23	NP_001004681.2	selenok	791738	XP_046896341.1	45.16	5e-14	70.5	selenok	selenoprotein K isoform X1 [Hypomesus transpacificus]
MSTRG.27565	10.1734	3.71471	1.49531	2.48425	0.0129825	0.0409036	NP_955912.1	alox12	322732	XP_062305035.1	95.59	8.8e-33	140	alox12	arachidonate 12-lipoxygenase, 12S-type isoform X1 [Osmerus eperlanus]
MSTRG.483	27.6389	3.71381	1.17702	3.15527	0.00160352	0.00742329	XP_009296945.1	mettl17	386901	XP_062336988.1	51.9	4.1e-46	175	mettl17	methyltransferase-like protein 17, mitochondrial [Osmerus eperlanus]
MSTRG.21346	51.2496	3.70876	0.879647	4.2162	2.48458e-05	0.000212515	NP_001315271.1	ddx39aa	325550	ACO09679.1	98.04	1.6e-41	110	LOC136939116	ATP-dependent RNA helicase DDX39 [Osmerus mordax]
MSTRG.25719	12.5636	3.7069	1.13087	3.27792	0.00104577	0.00518769	NA	NA	NA	XP_067114274.1	83.33	7.6e-12	56.6	gtf2e1	general transcription factor IIE subunit 1 [Osmerus mordax]
MSTRG.17302	34.3334	3.70634	0.635702	5.83031	5.53236e-09	1.23444e-07	NA	NA	NA	NA	NA	NA	NA	NA	NA
MSTRG.17300	1843.61	3.70442	0.425591	8.70417	3.19899e-18	3.40002e-16	NP_957432.2	txnl1	394113	XP_046870833.1	81.58	1.7e-31	127	txnl1	thioredoxin-like protein 1 [Hypomesus transpacificus]
MSTRG.20169	755.002	3.70216	0.762324	4.85641	1.19535e-06	1.51523e-05	NP_919398.1	selenow2a	378437	XP_062343141.1	96.3	7.8e-10	57.8	LOC134040955	migration and invasion enhancer 1-like [Osmerus eperlanus]
MSTRG.7532	15.4395	3.69998	1.12514	3.28847	0.00100734	0.00503382	NA	NA	NA	NA	NA	NA	NA	NA	NA
MSTRG.9888	23.382	3.69773	1.03944	3.55744	0.000374481	0.00218603	NP_001139055.1	trmt5	564078	XP_046905048.1	81.78	5.2e-137	418	trmt5	tRNA (guanine(37)-N1)-methyltransferase isoform X1 [Hypomesus transpacificus]
MSTRG.7334	17.0236	3.6916	0.892827	4.13474	3.55361e-05	0.0002904	NP_001333167.1	clp1	565621	XP_062332848.1	99.57	9.2e-148	441	clp1	polyribonucleotide 5'-hydroxyl-kinase Clp1 [Osmerus eperlanus]
MSTRG.21781	508.786	3.68892	0.796157	4.6334	3.59704e-06	4.02304e-05	XP_005155441.1	map3k7cl	568142	XP_062342027.1	95	2.4e-27	111	map3k7cl	MAP3K7 C-terminal-like protein [Osmerus eperlanus]
STRG.8421	4.21805	3.68558	1.48679	2.47888	0.0131794	0.0413717	NA	NA	NA	NA	NA	NA	NA	NA	NA
MSTRG.6863	10.1173	3.68309	1.02787	3.58322	0.000339391	0.00201392	XP_693062.2	ints5	564642	XP_046879993.1	99.26	1.2e-89	286	ints5	integrator complex subunit 5 [Hypomesus transpacificus]
MSTRG.14933	53.6028	3.68006	0.936993	3.92752	8.58267e-05	0.000622625	XP_021327689.1	si:ch211-189a15.5	100149436	XP_046898312.1	73.33	0	583	si:ch211-189a15.5	spermatogenesis-associated protein 2 [Hypomesus transpacificus]
MSTRG.1537	26.2733	3.67446	0.885989	4.1473	3.36421e-05	0.000276685	NA	NA	NA	NA	NA	NA	NA	NA	NA
MSTRG.19293	1715.52	3.67248	0.492106	7.46278	8.4715e-14	4.41058e-12	NP_001025370.1	sat1a.1	565700	ACO10033.1	96.36	3.5e-28	112	sat1a.2	Diamine acetyltransferase 1 [Osmerus mordax]
MSTRG.17654	141.287	3.66303	0.539974	6.78371	1.17127e-11	4.505e-10	XP_009300311.1	eif2b1	415150	ACO08996.1	68.18	3.7e-64	194	eif2b1	Translation initiation factor eIF-2B subunit alpha [Osmerus mordax]
MSTRG.20108	29.6265	3.66267	1.03991	3.52211	0.000428119	0.00244822	NP_001034899.1	pold1	556456	XP_046893515.1	64.66	4.4e-36	152	pold1	DNA polymerase delta catalytic subunit isoform X1 [Hypomesus transpacificus]
MSTRG.30813	10.5212	3.66115	1.30032	2.81557	0.00486912	0.0186083	NA	NA	NA	NA	NA	NA	NA	NA	NA
MSTRG.15748	131.143	3.66029	0.638614	5.73161	9.94797e-09	2.10714e-07	NP_998343.1	rcc1	406457	XP_046899260.1	66.67	2.6e-39	155	rcc1	regulator of chromosome condensation [Hypomesus transpacificus]
MSTRG.18056	12.1109	3.65858	1.50538	2.43035	0.0150844	0.0460872	XP_068069174.1	arhgap22a	562503	XP_062319186.1	88.16	7.4e-80	265	arhgap22a	rho GTPase-activating protein 22 isoform X3 [Osmerus eperlanus]
MSTRG.12408	13.7239	3.65256	0.9672	3.77643	0.000159094	0.00105643	NA	NA	NA	XP_067111431.1	79.08	2.6e-73	242	macf1a	LOW QUALITY PROTEIN: microtubule-actin cross-linking factor 1, isoforms 1/2/3/4/5 [Osmerus mordax]
MSTRG.31904	11.0213	3.64977	1.46136	2.49751	0.0125067	0.0396971	XP_021332871.1	herc2	558479	XP_062306104.1	98.46	9.6e-32	139	herc2	E3 ubiquitin-protein ligase HERC2 [Osmerus eperlanus]
MSTRG.31997	19.2516	3.64943	1.35516	2.69298	0.00708156	0.0252339	XP_068072592.1	ifi44g	100538089	XP_062306949.1	60.13	1.1e-75	157	LOC134011366	interferon-induced protein 44-like isoform X1 [Osmerus eperlanus]
MSTRG.9929	8.17418	3.64656	1.12229	3.2492	0.0011573	0.00565336	NP_001139093.1	iqcc	799312	XP_062325564.1	67.65	7.8e-74	236	iqcc	IQ domain-containing protein C [Osmerus eperlanus]
MSTRG.21009	8.22135	3.64462	1.09428	3.3306	0.000866586	0.00442205	NA	NA	NA	NA	NA	NA	NA	NA	NA
MSTRG.1899	15.614	3.64207	1.12842	3.22757	0.00124845	0.00602654	NP_001243594.2	cenpk	565144	XP_046899975.1	80.95	6.7e-25	107	cenpk	centromere protein K [Hypomesus transpacificus]
MSTRG.30859	28.0331	3.63974	1.00449	3.62348	0.000290665	0.00176085	NP_001038456.1	ncaph2	562678	XP_046878480.1	94.44	3.5e-40	108	ncaph2	condensin-2 complex subunit H2 [Hypomesus transpacificus]
MSTRG.13660	6.80493	3.63757	1.42196	2.55813	0.0105235	0.0346641	XP_005168397.1	grhprb	402985	XP_046900666.1	62.26	1.3e-36	120	grhprb	glyoxylate reductase/hydroxypyruvate reductase b [Hypomesus transpacificus]
MSTRG.20593	86.4327	3.6336	0.788943	4.60565	4.11184e-06	4.51448e-05	NP_001096600.1	hbbe1.2	793447	ACO09886.1	85.9	3.5e-47	149	LOC136940433	Hemoglobin subunit beta [Osmerus mordax]
MSTRG.32786	13.2026	3.63355	1.2686	2.86422	0.00418041	0.0163939	NP_957340.1	shmt1	394021	XP_046893590.1	93.06	5.6e-38	144	shmt1	serine hydroxymethyltransferase, cytosolic isoform X1 [Hypomesus transpacificus]
MSTRG.6133	142.161	3.62576	0.888182	4.08223	4.46063e-05	0.000354693	XP_696325.5	sik2b	567919	XP_046892364.1	79.61	1e-38	162	sik2b	serine/threonine-protein kinase SIK2 isoform X2 [Hypomesus transpacificus]
MSTRG.15740	16.3132	3.6193	1.0873	3.32869	0.000872545	0.00444993	NA	NA	NA	NA	NA	NA	NA	NA	NA
MSTRG.14558	16.6947	3.61484	1.29702	2.78703	0.00531929	0.0199843	NA	NA	NA	NA	NA	NA	NA	NA	NA
MSTRG.14568	389.129	3.61167	0.550458	6.56122	5.33707e-11	1.82252e-09	NP_001313527.1	ppfibp2b	436635	XP_046872128.1	88.57	6.8e-30	134	ppfibp2a	liprin-beta-2 isoform X1 [Hypomesus transpacificus]
MSTRG.30688	356.192	3.60957	0.45189	7.98773	1.37442e-15	9.64346e-14	NP_997976.1	dnajc2	403080	XP_062339031.1	91.03	8.1e-39	157	dnajc2	dnaJ homolog subfamily C member 2 [Osmerus eperlanus]
MSTRG.8929	32.3324	3.60854	0.700961	5.148	2.63285e-07	3.96074e-06	NA	NA	NA	NA	NA	NA	NA	NA	NA
MSTRG.29801	94.8634	3.60113	0.83533	4.31102	1.62501e-05	0.000148014	NA	NA	NA	NA	NA	NA	NA	NA	NA
MSTRG.4960	34.7966	3.60046	0.929828	3.87218	0.000107868	0.000759124	XP_017208169.1	si:ch73-212j7.3	101886323	XP_062323533.1	94.03	4.5e-73	256	plekhg3	pleckstrin homology domain-containing family G member 3 [Osmerus eperlanus]
MSTRG.12350	14.7774	3.59776	1.0067	3.5738	0.000351843	0.00207889	NA	NA	NA	NA	NA	NA	NA	NA	NA
STRG.2692	15.7412	3.58709	1.01494	3.53428	0.000408881	0.00236152	NA	NA	NA	NA	NA	NA	NA	NA	NA
MSTRG.13954	15.9802	3.58673	1.10777	3.23779	0.00120459	0.00584778	NA	NA	NA	XP_062340830.1	80.77	1e-16	87.4	LOC134039098	uncharacterized protein LOC134039098 [Osmerus eperlanus]
MSTRG.31266	6.08163	3.58263	1.26773	2.82601	0.00471312	0.0181162	NA	NA	NA	NA	NA	NA	NA	NA	NA
MSTRG.29512	12.2076	3.58219	0.89856	3.98659	6.70305e-05	0.000501877	NA	NA	NA	NA	NA	NA	NA	NA	NA
MSTRG.18613	9.17611	3.57915	1.05272	3.39991	0.000674092	0.00356853	NA	NA	NA	NA	NA	NA	NA	NA	NA
MSTRG.3303	98.2722	3.57819	0.815756	4.38634	1.15271e-05	0.000109319	XP_005163245.1	snx20	794759	XP_067091142.1	90.95	1.3e-131	402	snx20	sorting nexin-20 [Osmerus mordax]
MSTRG.4164	2115.33	3.57342	0.458492	7.79386	6.49939e-15	4.08189e-13	NA	NA	NA	NA	NA	NA	NA	NA	NA
MSTRG.887	29.6196	3.57132	0.890522	4.01036	6.06252e-05	0.00046181	NP_001007392.2	atpsckmt	492519	XP_067109648.1	56.83	1.7e-36	137	atpsckmt	ATP synthase subunit C lysine N-methyltransferase isoform X1 [Osmerus mordax]
MSTRG.8574	273.406	3.56876	0.475212	7.50982	5.92068e-14	3.15571e-12	NA	NA	NA	NA	NA	NA	NA	NA	NA
MSTRG.27946	5.04512	3.56638	1.47154	2.42357	0.0153689	0.0467496	XP_005162893.1	palmdb	100000814	XP_062335495.1	88.16	8.2e-26	115	palmdb	uncharacterized protein palmdb isoform X1 [Osmerus eperlanus]
MSTRG.1267	26.0865	3.55976	0.843773	4.21886	2.45545e-05	0.000210625	NA	NA	NA	NA	NA	NA	NA	NA	NA
MSTRG.15797	94.4995	3.55423	0.826096	4.30244	1.68926e-05	0.000153167	NP_001292512.1	proser3	334054	XP_062322642.1	67.99	1.2e-121	402	proser3	proline and serine-rich protein 3 isoform X1 [Osmerus eperlanus]
MSTRG.14910	35.3916	3.55239	0.910155	3.90306	9.49843e-05	0.000678913	NP_001018426.1	nip7	553616	XP_046898417.1	61.31	3.1e-68	224	nip7	60S ribosome subunit biogenesis protein NIP7 homolog [Hypomesus transpacificus]
MSTRG.15286	19.189	3.548	1.27651	2.77945	0.00544503	0.0203461	NP_001073639.1	tp53bp1	557086	XP_046897951.1	72.73	5.8e-58	221	tp53bp1	TP53-binding protein 1 isoform X1 [Hypomesus transpacificus]
MSTRG.1429	28.1572	3.54769	0.74832	4.74088	2.12797e-06	2.51961e-05	NA	NA	NA	NA	NA	NA	NA	NA	NA
MSTRG.17858	1360.55	3.54554	0.696222	5.09255	3.53285e-07	5.15073e-06	NP_956588.1	uap1l1	393264	XP_062340448.1	60.12	3.7e-46	177	uap1l1	UDP-N-acetylhexosamine pyrophosphorylase-like protein 1 [Osmerus eperlanus]
MSTRG.23247	39.7985	3.54495	0.885993	4.0011	6.30486e-05	0.000477839	NP_991266.1	atad3	403004	XP_046881211.1	55.02	7.8e-79	243	atad3	ATPase family AAA domain containing 3 [Hypomesus transpacificus]
MSTRG.2151	35.8318	3.54479	0.872663	4.06204	4.86466e-05	0.000381069	NP_956520.2	rnaseh2a	393195	XP_062304416.1	55.81	3.7e-34	135	rnaseh2a	ribonuclease H2 subunit A [Osmerus eperlanus]
STRG.12458	14.063	3.54329	1.06296	3.33343	0.000857837	0.00438488	NA	NA	NA	NA	NA	NA	NA	NA	NA
MSTRG.21790	15.3543	3.54254	0.956586	3.70331	0.000212805	0.00135498	NA	NA	NA	NA	NA	NA	NA	NA	NA
MSTRG.11305	509.894	3.54199	0.351417	10.0792	6.83121e-24	1.49637e-21	NP_001091659.1	vps16	798985	XP_062303702.1	61.4	6.7e-26	116	vps16	vacuolar protein sorting-associated protein 16 homolog [Osmerus eperlanus]
MSTRG.29790	55.6571	3.53859	0.646155	5.47638	4.34122e-08	7.77437e-07	NA	NA	NA	NA	NA	NA	NA	NA	NA
MSTRG.14961	10.2556	3.53838	1.25584	2.81754	0.0048393	0.018522	NA	NA	NA	XP_062326592.1	89.86	1.9e-36	137	LOC134027658	uncharacterized protein LOC134027658 [Osmerus eperlanus]
MSTRG.6114	62.1601	3.53608	0.676627	5.22604	1.7318e-07	2.73585e-06	NP_775378.1	med29	797134	XP_062329181.1	100	1.9e-41	151	med29	mediator of RNA polymerase II transcription subunit 29 [Osmerus eperlanus]
MSTRG.27663	281.817	3.53215	0.717774	4.92099	8.61093e-07	1.13811e-05	NA	NA	NA	NA	NA	NA	NA	NA	NA
MSTRG.27776	9.46372	3.52795	1.23834	2.84893	0.00438671	0.0170242	XP_068073063.1	si:ch73-375g18.1	562945	XP_062305905.1	62.04	7.9e-41	152	kif1ca	kinesin-like protein KIF1C [Osmerus eperlanus]
MSTRG.31921	11.1389	3.52786	1.38286	2.55114	0.0107371	0.0352256	XP_005166034.1	rp2	406755	XP_046892835.1	96.04	2e-151	462	rp2	protein XRP2 [Hypomesus transpacificus]
MSTRG.1371	5.20821	3.51755	1.40297	2.50722	0.0121686	0.0388988	XP_068073644.1	dapk2b	556756	XP_067084763.1	46.01	6.3e-40	164	LOC136933350	uncharacterized protein [Osmerus mordax]
MSTRG.7795	10.0076	3.51015	1.23905	2.83294	0.00461215	0.0177967	NA	NA	NA	NA	NA	NA	NA	NA	NA
MSTRG.28582	1988.24	3.50552	0.576363	6.08214	1.18588e-09	3.10055e-08	NP_001096599.1	cst14a.2	792225	XP_046879363.1	80.43	9.2e-16	77	si:ch211-161h7.8	thiosulfate:glutathione sulfurtransferase [Hypomesus transpacificus]
MSTRG.14634	12.1102	3.50267	0.941423	3.72061	0.000198741	0.00127904	NA	NA	NA	NA	NA	NA	NA	NA	NA
MSTRG.27204	134.553	3.5023	0.657042	5.3304	9.79961e-08	1.63406e-06	NP_997604.3	per1b	406204	XP_046904894.1	69.89	3.7e-72	265	per1b	period circadian protein homolog 1b isoform X1 [Hypomesus transpacificus]
MSTRG.14263	86.8023	3.50133	0.839476	4.17085	3.03462e-05	0.000253289	NP_001020353.1	stxbp1a	574003	XP_067106065.1	100	5.4e-26	118	stxbp1a	LOW QUALITY PROTEIN: syntaxin-binding protein 1a [Osmerus mordax]
MSTRG.21414	12.1462	3.49991	1.12316	3.11613	0.00183239	0.00828427	NP_001025242.1	ncf1	378966	BAF45310.1	64.58	4e-52	123	-	neutrophil cytosolic factor 1 [Plecoglossus altivelis]
MSTRG.27661	175.751	3.49751	0.911918	3.83533	0.000125396	0.000866295	NP_001006056.1	zgc:101765	450036	XP_067117838.1	92.78	1.1e-41	160	zgc:101765	aldo-keto reductase Mvan_2161 [Osmerus mordax]
MSTRG.14888	4.23662	3.49459	1.42409	2.4539	0.0141315	0.0437487	NP_001035435.1	ugt5b6	678597	XP_062327945.1	81.29	1.3e-82	261	LOC134028422	UDP-glucuronosyltransferase 2A2-like [Osmerus eperlanus]
STRG.13568	16.5997	3.49402	1.12839	3.09646	0.00195843	0.00872888	NA	NA	NA	NA	NA	NA	NA	NA	NA
MSTRG.6847	7.56415	3.48987	1.38019	2.52854	0.0114538	0.0370891	NP_955875.2	pola2	322059	XP_046875577.1	50	4.3e-45	101	pola2	DNA polymerase alpha subunit B [Hypomesus transpacificus]
MSTRG.30277	8.97967	3.48814	1.25767	2.77349	0.00554578	0.0206538	NA	NA	NA	NA	NA	NA	NA	NA	NA
MSTRG.32879	65.5413	3.48104	1.02592	3.39311	0.000691043	0.00364324	NP_001298275.1	vars1	114427	XP_067094393.1	76.27	2.2e-23	102	vars1	valine--tRNA ligase [Osmerus mordax]
MSTRG.6971	183.182	3.47977	0.543012	6.40828	1.4717e-10	4.58139e-09	NP_956367.1	rps6kal	337670	XP_062319252.1	52.13	7.6e-65	188	rps6ka2	ribosomal protein S6 kinase alpha-2 isoform X1 [Osmerus eperlanus]
MSTRG.23786	1176.04	3.47904	0.555738	6.26023	3.84416e-10	1.12274e-08	NP_998034.1	trib3	405805	XP_046881442.1	85.96	8.1e-84	280	trib3	tribbles homolog 3 [Hypomesus transpacificus]
MSTRG.3754	91.3205	3.47617	0.708341	4.90749	9.22514e-07	1.20423e-05	NA	NA	NA	NA	NA	NA	NA	NA	NA
MSTRG.30753	42.3981	3.47557	0.613065	5.66917	1.43492e-08	2.91232e-07	XP_009298288.1	utp20	557849	XP_062339462.1	66.67	2.3e-146	247	utp20	small subunit processome component 20 homolog [Osmerus eperlanus]
MSTRG.24833	5.98917	3.47158	1.15032	3.01793	0.00254509	0.0108124	NA	NA	NA	NA	NA	NA	NA	NA	NA
MSTRG.7755	204.428	3.47109	0.39195	8.85597	8.29596e-19	9.61367e-17	NP_001313644.1	mrpl58	100149182	XP_062331595.1	55.71	5.7e-32	125	mrpl58	peptidyl-tRNA hydrolase ICT1, mitochondrial [Osmerus eperlanus]
MSTRG.26652	452.271	3.46587	0.566726	6.1156	9.61955e-10	2.5598e-08	XP_005167917.1	ppp2r3b	566032	XP_062313476.1	59.65	6e-61	187	ppp2r3b	serine/threonine-protein phosphatase 2A regulatory subunit B'' subunit beta isoform X2 [Osmerus eperlanus]
MSTRG.24088	8.17122	3.46414	1.1357	3.05022	0.00228675	0.00990225	NA	NA	NA	NA	NA	NA	NA	NA	NA
MSTRG.21851	36.022	3.46057	0.881241	3.92693	8.60373e-05	0.000623649	NP_777285.1	ruvbl2	317678	XP_046875990.1	63.76	4.4e-111	302	ruvbl2	ruvB-like 2 [Hypomesus transpacificus]
MSTRG.31933	78.3705	3.45526	0.445831	7.75015	9.17808e-15	5.64578e-13	NA	NA	NA	NA	NA	NA	NA	NA	NA
MSTRG.15793	174.89	3.45084	0.487888	7.07303	1.51589e-12	6.72308e-11	XP_003200122.1	si:dkey-238d18.4	796120	XP_046894252.1	76.87	6e-47	180	si:dkey-238d18.4	rab GTPase-activating protein 22 isoform X1 [Hypomesus transpacificus]
MSTRG.13656	61.3227	3.44785	0.741816	4.64785	3.3541e-06	3.79863e-05	NP_991248.2	grhprb	402985	XP_067105901.1	95.65	2.1e-20	95.1	grhprb	glyoxylate reductase/hydroxypyruvate reductase b isoform X2 [Osmerus mordax]
MSTRG.10943	19.2542	3.44374	0.93174	3.69603	0.000218994	0.00138784	NP_001108358.1	nufip1	334271	XP_067116527.1	49.11	9.3e-42	156	nufip1	nuclear fragile X mental retardation-interacting protein 1 isoform X1 [Osmerus mordax]
MSTRG.3355	16.439	3.44158	0.911648	3.77511	0.000159935	0.00106084	NA	NA	NA	NA	NA	NA	NA	NA	NA
MSTRG.1454	20.8498	3.44088	0.959704	3.58535	0.000336626	0.00200082	NA	NA	NA	NA	NA	NA	NA	NA	NA
MSTRG.29602	21.5222	3.44032	1.07167	3.21024	0.00132625	0.00633903	NP_001076375.2	ccl19a.1	794891	AVH76855.1	97.62	1.3e-34	87.8	-	CCL19-like protein [Plecoglossus altivelis]
MSTRG.3380	15.3991	3.43772	0.900547	3.81737	0.000134881	0.00092307	NA	NA	NA	NA	NA	NA	NA	NA	NA
MSTRG.14925	18.8314	3.43335	0.840247	4.08611	4.38658e-05	0.000349874	NP_001186798.1	fes	566739	XP_062327189.1	96.08	9.9e-23	108	fes	tyrosine-protein kinase Fes/Fps isoform X1 [Osmerus eperlanus]
MSTRG.5271	17.5358	3.43229	0.865742	3.96457	7.35289e-05	0.000545079	NA	NA	NA	NA	NA	NA	NA	NA	NA
MSTRG.12601	28.491	3.43198	1.05194	3.26251	0.00110429	0.00543581	NA	NA	NA	NA	NA	NA	NA	NA	NA
MSTRG.15183	11.6957	3.43044	1.06008	3.23603	0.00121205	0.00587924	NP_991105.1	nqo1	322506	XP_067105526.1	85.46	3.1e-57	194	nqo1	LOW QUALITY PROTEIN: NAD(P)H dehydrogenase [quinone] 1 [Osmerus mordax]
MSTRG.1923	71.4125	3.42849	0.657001	5.21839	1.80486e-07	2.83383e-06	NP_001082837.2	pdcd11	794079	XP_046899642.1	67.53	1.2e-48	193	pdcd11	protein RRP5 homolog isoform X1 [Hypomesus transpacificus]
MSTRG.13304	54.8196	3.42295	1.22989	2.78312	0.00538386	0.0201721	NP_001243178.1	haus1	553389	XP_046901139.1	59.57	2e-51	142	haus1	HAUS augmin-like complex subunit 1 isoform X1 [Hypomesus transpacificus]
MSTRG.17472	161.312	3.42118	0.678491	5.04234	4.59869e-07	6.55569e-06	NP_955939.1	eif4ebp1	799566	XP_062340366.1	91.67	2e-30	117	eif4ebp1	eukaryotic translation initiation factor 4E-binding protein 1 [Osmerus eperlanus]
MSTRG.19690	119.504	3.42092	0.682304	5.01377	5.33726e-07	7.48999e-06	NA	NA	NA	NA	NA	NA	NA	NA	NA
MSTRG.26230	23.5849	3.42062	0.842749	4.05888	4.93085e-05	0.000385581	NA	NA	NA	NA	NA	NA	NA	NA	NA
MSTRG.25688	51.2306	3.41853	0.712101	4.80063	1.58164e-06	1.94054e-05	NP_001070763.1	ube2t	768152	XP_067095285.1	59.6	4e-39	108	ube2t	ubiquitin-conjugating enzyme E2 T isoform X1 [Osmerus mordax]
MSTRG.13997	153.045	3.4068	0.564666	6.03331	1.60637e-09	4.05247e-08	NP_001171216.1	tma16	553647	XP_046901376.1	98	4.4e-51	107	tma16	translation machinery-associated protein 16 [Hypomesus transpacificus]
MSTRG.6977	20.9124	3.4042	1.16881	2.91252	0.0035852	0.0144454	NA	NA	NA	NA	NA	NA	NA	NA	NA
MSTRG.15342	32.7039	3.40248	0.893265	3.80904	0.000139508	0.000949186	NP_997836.1	orc6	324256	XP_046898325.1	63.09	1.3e-46	169	orc6	origin recognition complex subunit 6 [Hypomesus transpacificus]
MSTRG.11130	2688.97	3.39728	0.407146	8.34413	7.17404e-17	5.88402e-15	NP_998501.1	ctsba	406645	XP_046886366.1	72.86	1e-25	112	ctsba	cathepsin B [Hypomesus transpacificus]
MSTRG.32660	19.6816	3.39683	1.02692	3.30777	0.000940434	0.00475565	NP_001002161.2	ints12	415251	XP_062334840.1	98.15	5.1e-31	129	ints12	integrator complex subunit 12 [Osmerus eperlanus]
MSTRG.1321	32.8624	3.39644	0.625854	5.42688	5.73469e-08	1.00592e-06	NA	NA	NA	NA	NA	NA	NA	NA	NA
MSTRG.12409	8.85911	3.39436	1.34574	2.52231	0.0116588	0.0375701	XP_009292623.1	macf1a	562190	XP_067111431.1	65.85	3.2e-35	149	macf1a	LOW QUALITY PROTEIN: microtubule-actin cross-linking factor 1, isoforms 1/2/3/4/5 [Osmerus mordax]
MSTRG.13485	14.8246	3.39435	1.05588	3.21471	0.00130575	0.00625605	NA	NA	NA	XP_062334646.1	82.81	2.2e-20	99	LOC134034258	putative cytochrome P450 120 [Osmerus eperlanus]
MSTRG.1894	13.5267	3.38907	1.02577	3.30393	0.000953398	0.00480767	XP_068076664.1	si:dkey-240n22.1	103908651	XP_062304939.1	60.39	9.3e-87	171	LOC134009228	NACHT, LRR and PYD domains-containing protein 12-like isoform X1 [Osmerus eperlanus]
MSTRG.27926	466.995	3.38848	0.559183	6.05971	1.36368e-09	3.4942e-08	XP_068073341.1	LOC137489258	137489258	XP_046880430.1	83.15	0	680	LOC124470541	palmdelphin-like isoform X1 [Hypomesus transpacificus]
MSTRG.25080	23.4634	3.37789	1.19643	2.8233	0.0047532	0.0182468	NP_955922.1	cers5	323020	XP_062315069.1	56.92	1.2e-31	100	LOC134018817	ceramide synthase 5-like [Osmerus eperlanus]
MSTRG.25297	17.8347	3.37776	1.09311	3.09004	0.00200133	0.00886365	NP_001073487.2	agap2	565109	XP_046896795.1	94.03	1.1e-30	129	LOC124481068	LOW QUALITY PROTEIN: arf-GAP with GTPase, ANK repeat and PH domain-containing protein 1-like [Hypomesus transpacificus]
MSTRG.24129	56.5125	3.37696	0.607865	5.55544	2.76911e-08	5.20825e-07	NA	NA	NA	NA	NA	NA	NA	NA	NA
MSTRG.15715	55.7532	3.36925	0.711151	4.73775	2.16103e-06	2.55414e-05	NA	NA	NA	NA	NA	NA	NA	NA	NA
MSTRG.25990	41.6475	3.36846	0.679906	4.95431	7.25888e-07	9.7229e-06	NA	NA	NA	XP_067087768.1	71.43	5.5e-09	58.5	LOC136938378	LOW QUALITY PROTEIN: formin-2-like, partial [Osmerus mordax]
MSTRG.10707	52.1142	3.36564	0.635909	5.29264	1.20563e-07	1.9669e-06	NP_775380.1	utp25	286787	XP_067099564.1	88.73	5.2e-82	271	utp25	U3 small nucleolar RNA-associated protein 25 homolog [Osmerus mordax]
MSTRG.32893	22.7339	3.36525	0.7961	4.22717	2.36647e-05	0.000204064	NA	NA	NA	NA	NA	NA	NA	NA	NA
MSTRG.8138	65.4596	3.36369	0.843092	3.98971	6.61552e-05	0.000496773	NP_001013497.1	rpp30	541352	XP_067100885.1	50.93	2.7e-23	94	rpp30	ribonuclease P protein subunit p30 [Osmerus mordax]
MSTRG.31023	30.1757	3.36131	1.1749	2.86092	0.00422412	0.0165303	XP_068075762.1	pus7l	561376	XP_046878744.1	76.13	8.2e-115	238	pus7l	pseudouridylate synthase 7 homolog-like protein [Hypomesus transpacificus]
MSTRG.8952	6.66248	3.36099	1.19538	2.81164	0.00492896	0.0187771	NA	NA	NA	NA	NA	NA	NA	NA	NA
MSTRG.27672	16.1332	3.35974	1.36759	2.45669	0.0140223	0.0434557	XP_068069891.1	si:dkey-75b17.1	100534986	NA	NA	NA	NA	NA	NA
MSTRG.23887	9.17827	3.35184	1.35731	2.46947	0.0135312	0.0422399	NP_001104626.1	st7l	558013	XP_046881381.1	98.08	4.9e-24	112	st7l	suppressor of tumorigenicity 7 protein-like isoform X1 [Hypomesus transpacificus]
MSTRG.3649	858.291	3.35155	0.43821	7.64827	2.03698e-14	1.15421e-12	NP_998233.1	caprin1b	406341	XP_062318478.1	95	3e-25	117	caprin1b	caprin-1b isoform X1 [Osmerus eperlanus]
MSTRG.31334	54.4954	3.34883	1.11135	3.0133	0.00258419	0.0109501	NA	NA	NA	XP_067110953.1	46.3	8.7e-16	83.2	si:ch211-244b2.3	uncharacterized protein si:ch211-244b2.3 isoform X3 [Osmerus mordax]
MSTRG.29513	24.6253	3.34782	1.19633	2.79841	0.00513555	0.019424	NP_001116524.1	erap2	100144556	XP_067083811.1	91.67	1.4e-20	96.3	LOC136932569	LOW QUALITY PROTEIN: endoplasmic reticulum aminopeptidase 2-like [Osmerus mordax]
MSTRG.21669	10.1887	3.34376	1.35742	2.46332	0.0137655	0.0428091	NP_001077009.1	zswim7	325530	XP_046876541.1	85.37	3.4e-13	71.2	zswim7	zinc finger SWIM domain-containing protein 7 isoform X2 [Hypomesus transpacificus]
MSTRG.8675	1019.16	3.34265	0.39732	8.41298	3.99737e-17	3.41909e-15	NP_001038864.1	pheta2	556313	XP_067100250.1	69.23	3.6e-168	549	LOC136950064	zinc finger protein 107-like [Osmerus mordax]
MSTRG.14439	11.6922	3.34115	1.25745	2.65708	0.00788201	0.0274586	NA	NA	NA	NA	NA	NA	NA	NA	NA
MSTRG.1304	20.4832	3.33817	1.01621	3.28494	0.00102005	0.00508523	NP_001038437.1	mfsd12a	561964	XP_062336477.1	95.59	5.7e-32	135	LOC134035931	major facilitator superfamily domain-containing protein 12-like [Osmerus eperlanus]
MSTRG.22132	53.8304	3.33632	0.790389	4.22111	2.43104e-05	0.00020873	NA	NA	NA	NA	NA	NA	NA	NA	NA
MSTRG.16728	226.465	3.3313	0.569953	5.84487	5.06965e-09	1.13969e-07	NP_001303667.1	lpcat3	555566	XP_067093834.1	64.03	8.5e-38	152	lpcat3	lysophospholipid acyltransferase 5 [Osmerus mordax]
MSTRG.2634	196.977	3.33121	0.538916	6.18132	6.35672e-10	1.75931e-08	NA	NA	NA	NA	NA	NA	NA	NA	NA
MSTRG.4160	90.3864	3.32573	0.587222	5.66349	1.48322e-08	3.00018e-07	NP_001036153.3	tnfrsf21	564874	XP_062323539.1	79.82	1.1e-72	259	tnfrsf21	LOW QUALITY PROTEIN: tumor necrosis factor receptor superfamily member 21 [Osmerus eperlanus]
MSTRG.28691	36.0381	3.32522	0.502212	6.62115	3.5642e-11	1.25284e-09	NA	NA	NA	NA	NA	NA	NA	NA	NA
MSTRG.31240	38.3095	3.32468	0.923811	3.59887	0.000319604	0.00191358	NP_001025350.1	slc35e3	563675	XP_046870624.1	95	1.8e-81	271	slc35e3	solute carrier family 35 member E3 [Hypomesus transpacificus]
MSTRG.7569	11.4985	3.30866	0.98247	3.36769	0.000758001	0.00394415	NP_001015064.1	ctbp2l	548605	XP_046888391.1	87.32	0	1010	LOC124475659	uncharacterized protein LOC124475659 isoform X2 [Hypomesus transpacificus]
MSTRG.20939	1016.56	3.30744	0.390665	8.46617	2.53595e-17	2.2112e-15	NP_001077013.1	rbx1	449846	XP_062336187.1	90.7	5.1e-19	85.5	rbx1	E3 ubiquitin-protein ligase RBX1 [Osmerus eperlanus]
MSTRG.29982	15.9262	3.30711	1.20873	2.73602	0.00621866	0.0227309	NA	NA	NA	NA	NA	NA	NA	NA	NA
MSTRG.19846	710.471	3.30554	0.468044	7.06245	1.63592e-12	7.21975e-11	NP_001314718.1	wipi2	437002	XP_046894857.1	96.97	3.9e-13	74.7	wipi2	WD repeat domain phosphoinositide-interacting protein 2 isoform X1 [Hypomesus transpacificus]
MSTRG.16589	16.7172	3.30343	1.1363	2.90718	0.00364709	0.014652	NP_001410098.1	zfat	566334	XP_062322195.1	70.08	2.6e-63	202	LOC134023853	zinc finger protein ZFAT-like [Osmerus eperlanus]
MSTRG.11237	13.0637	3.3021	1.23947	2.66412	0.00771901	0.0270165	NP_001035398.1	cdk15	791619	XP_067117057.1	52.94	6.5e-24	93.2	cdk15	LOW QUALITY PROTEIN: cyclin-dependent kinase 15 [Osmerus mordax]
MSTRG.27978	15.7889	3.30085	1.14306	2.88774	0.00388022	0.0154059	NP_001157460.2	prmt6	448867	XP_067108053.1	96.77	0	566	prmt6	protein arginine N-methyltransferase 6 [Osmerus mordax]
MSTRG.18636	107.487	3.29948	0.786288	4.19627	2.71344e-05	0.000230226	NP_997743.1	mcmbp	321119	XP_062319961.1	56.9	6.6e-141	243	mcmbp	mini-chromosome maintenance complex-binding protein isoform X2 [Osmerus eperlanus]
MSTRG.26283	17.0623	3.29762	0.771912	4.27202	1.93714e-05	0.000171404	NA	NA	NA	NA	NA	NA	NA	NA	NA
MSTRG.11677	24.2027	3.29635	1.01114	3.26004	0.00111398	0.0054805	NA	NA	NA	NA	NA	NA	NA	NA	NA
MSTRG.32940	323.223	3.29187	0.478092	6.88543	5.76148e-12	2.31516e-10	XP_021325801.1	cul1b	406816	XP_046879486.1	100	3.1e-14	72	cul1b	cullin-1b [Hypomesus transpacificus]
MSTRG.31330	86.2621	3.29096	0.701555	4.69096	2.71929e-06	3.13907e-05	NA	NA	NA	NA	NA	NA	NA	NA	NA
MSTRG.16593	17.2502	3.29083	1.12361	2.92881	0.0034026	0.0138306	NA	NA	NA	NA	NA	NA	NA	NA	NA
MSTRG.26573	20.4912	3.28941	0.819641	4.01323	5.98927e-05	0.000457395	NA	NA	NA	NA	NA	NA	NA	NA	NA
MSTRG.5305	242.84	3.28786	0.45603	7.20974	5.60569e-13	2.64277e-11	XP_001921675.3	rsf1a	564825	XP_062328235.1	74.55	3.2e-139	478	rsf1a	LOW QUALITY PROTEIN: remodeling and spacing factor 1 [Osmerus eperlanus]
MSTRG.13855	17.4278	3.28696	1.06868	3.07572	0.00209994	0.00921758	NP_001006042.1	fip1l1b	450021	XP_046900828.1	90	4.3e-21	101	fip1l1b	pre-mRNA 3'-end-processing factor FIP1 [Hypomesus transpacificus]
MSTRG.27974	13.8259	3.28369	1.10709	2.96604	0.00301661	0.012459	NA	NA	NA	NA	NA	NA	NA	NA	NA
MSTRG.16158	15.1347	3.27637	1.12891	2.90224	0.00370503	0.0148445	XP_001335286.1	pkdc	797003	XP_046884307.1	94.41	0	608	pkdc	uncharacterized protein pkdc [Hypomesus transpacificus]
MSTRG.27787	22.1653	3.27591	1.05463	3.10623	0.00189489	0.00849763	NP_001017401.1	znhit1	407699	XP_067113855.1	49.52	1.6e-20	90.9	znhit1	zinc finger HIT domain-containing protein 1 [Osmerus mordax]
MSTRG.29067	6.86867	3.27323	1.17507	2.78555	0.00534365	0.0200465	NA	NA	NA	NA	NA	NA	NA	NA	NA
STRG.10679	4.76424	3.26921	1.28857	2.53709	0.0111778	0.036392	NA	NA	NA	NA	NA	NA	NA	NA	NA
MSTRG.13843	51.542	3.2673	0.654019	4.99572	5.86151e-07	8.09321e-06	NP_001108613.1	dhx15	321931	XP_046900412.1	88.24	5.4e-32	131	dhx15	LOW QUALITY PROTEIN: pre-mRNA-splicing factor ATP-dependent RNA helicase DHX15 [Hypomesus transpacificus]
MSTRG.8657	14.3014	3.26417	1.19942	2.72146	0.00649937	0.0235129	NA	NA	NA	NA	NA	NA	NA	NA	NA
MSTRG.22796	12.1309	3.25393	1.11082	2.92931	0.00339715	0.0138147	NP_001032196.2	tamm41	641323	XP_046881190.1	51.9	1.8e-58	207	tamm41	phosphatidate cytidylyltransferase, mitochondrial isoform X1 [Hypomesus transpacificus]
MSTRG.6338	76.2268	3.253	0.697538	4.66355	3.10798e-06	3.53998e-05	NA	NA	NA	NA	NA	NA	NA	NA	NA
MSTRG.5672	18.1769	3.25246	1.06896	3.04263	0.00234517	0.0101129	XP_001334686.1	rrp8	797198	XP_046892064.1	77.78	4.7e-149	307	rrp8	ribosomal RNA-processing protein 8 [Hypomesus transpacificus]
MSTRG.21534	187.766	3.24593	0.668773	4.85356	1.21266e-06	1.535e-05	XP_005172073.1	vps37d	101884856	XP_062341947.1	89.31	2e-77	263	vps37d	vacuolar protein sorting-associated protein 37D [Osmerus eperlanus]
MSTRG.24868	10.4047	3.2425	1.10981	2.92166	0.00348172	0.0140853	NP_998378.1	chia.3	406819	XP_067095346.1	69.4	1.3e-62	216	LOC136945435	acidic mammalian chitinase-like isoform X1 [Osmerus mordax]
MSTRG.22268	116.549	3.23955	0.379952	8.52621	1.51226e-17	1.33921e-15	XP_005165630.1	sympk	570858	XP_046875983.1	100	4.2e-44	179	sympk	symplekin [Hypomesus transpacificus]
MSTRG.4219	44.1889	3.23192	0.755163	4.27976	1.87094e-05	0.000166613	NP_957459.2	mpv17	394140	XP_062323067.1	96.97	2.4e-14	74.7	mpv17	protein Mpv17 [Osmerus eperlanus]
MSTRG.11943	58.9288	3.23022	0.739975	4.36531	1.26945e-05	0.000119007	NA	NA	NA	NA	NA	NA	NA	NA	NA
MSTRG.15668	8.48703	3.22837	1.17966	2.7367	0.00620595	0.0226891	NA	NA	NA	NA	NA	NA	NA	NA	NA
MSTRG.30836	154.941	3.2274	0.670191	4.81564	1.46727e-06	1.81759e-05	XP_068079375.1	wu:fc50b12	103911624	XP_046873379.1	61.63	8.3e-123	289	LOC124465561	LOW QUALITY PROTEIN: uncharacterized protein LOC124465561, partial [Hypomesus transpacificus]
MSTRG.22554	36.5799	3.22607	1.00211	3.21926	0.00128521	0.0061708	NA	NA	NA	NA	NA	NA	NA	NA	NA
MSTRG.8706	13.0623	3.22195	1.19695	2.6918	0.00710667	0.0252873	NA	NA	NA	NA	NA	NA	NA	NA	NA
MSTRG.26002	378.437	3.21967	0.618882	5.2024	1.96727e-07	3.05148e-06	NA	NA	NA	NA	NA	NA	NA	NA	NA
MSTRG.2565	6.66468	3.21772	1.30116	2.47296	0.0133999	0.0419027	NA	NA	NA	NA	NA	NA	NA	NA	NA
MSTRG.9990	1497.61	3.21211	0.302806	10.6078	2.74081e-26	8.63691e-24	NP_001002589.1	psma6b	436862	XP_062326381.1	100	2.8e-31	125	psma6a	LOW QUALITY PROTEIN: proteasome subunit alpha type-6a [Osmerus eperlanus]
MSTRG.9136	36.6205	3.20979	1.2018	2.67081	0.0075669	0.0265982	NP_001121995.1	pole	553405	XP_046904443.1	69.87	5.8e-54	208	pole	DNA polymerase epsilon catalytic subunit A [Hypomesus transpacificus]
MSTRG.23227	14.3729	3.20969	0.98585	3.25576	0.00113089	0.00554245	NA	NA	NA	NA	NA	NA	NA	NA	NA
MSTRG.19893	374.947	3.20906	0.565247	5.67727	1.36859e-08	2.79984e-07	XP_001333116.1	ccdc97	793800	XP_067089902.1	89.96	1.2e-87	316	znf598	E3 ubiquitin-protein ligase ZNF598 isoform X1 [Osmerus mordax]
MSTRG.14107	20.3148	3.20892	0.707938	4.53277	5.82146e-06	6.09353e-05	NA	NA	NA	NA	NA	NA	NA	NA	NA
MSTRG.1171	76.3662	3.2053	0.663339	4.83207	1.35119e-06	1.69011e-05	NA	NA	NA	NA	NA	NA	NA	NA	NA
MSTRG.7879	20.5911	3.20157	1.18686	2.69751	0.00698591	0.0249713	NA	NA	NA	NA	NA	NA	NA	NA	NA
MSTRG.11131	2219.06	3.20094	0.427237	7.4922	6.77302e-14	3.59932e-12	NP_956985.1	tuba8l2	393664	XP_046886364.1	100	0	630	LOC124474372	tubulin alpha chain-like [Hypomesus transpacificus]
MSTRG.20421	253.887	3.19837	0.44372	7.20808	5.67448e-13	2.66819e-11	NP_001159710.1	psmd11a	503934	XP_046894893.1	65.65	5e-62	155	LOC124479964	26S proteasome non-ATPase regulatory subunit 11A [Hypomesus transpacificus]
MSTRG.6116	1173.83	3.19588	0.53988	5.91961	3.22703e-09	7.65705e-08	XP_696325.5	sik2b	567919	XP_067103171.1	72.5	2.4e-93	327	sik2b	serine/threonine-protein kinase SIK2 isoform X1 [Osmerus mordax]
MSTRG.18875	10.8612	3.18899	1.18351	2.69451	0.00704914	0.0251623	NA	NA	NA	XP_046885843.1	51.04	1e-25	81.3	LOC124474036	dnaJ homolog subfamily C member 9-like [Hypomesus transpacificus]
MSTRG.10097	11.6332	3.18748	1.01469	3.14134	0.00168178	0.00771992	NA	NA	NA	NA	NA	NA	NA	NA	NA
MSTRG.19469	161.778	3.17872	0.844243	3.76516	0.000166439	0.0010983	NP_001002087.1	rnf14	415177	XP_062309732.1	96.36	8e-95	328	hunk	hormonally up-regulated neu tumor-associated kinase homolog A [Osmerus eperlanus]
MSTRG.2078	382.383	3.17674	0.761349	4.17252	3.01253e-05	0.000251796	NP_001006024.1	gcdhb	450003	XP_046899768.1	64.46	1.7e-37	150	LOC124483384	glutaryl-CoA dehydrogenase, mitochondrial-like [Hypomesus transpacificus]
MSTRG.21325	30.2479	3.17413	1.14772	2.76559	0.00568199	0.0210803	XP_017207808.2	LOC101884524	101884524	XP_062336443.1	95.46	8e-17	88.6	ilf3b	interleukin enhancer-binding factor 3 homolog isoform X1 [Osmerus eperlanus]
MSTRG.30382	22.4635	3.17385	1.27469	2.48991	0.0127776	0.0403715	XP_009294739.3	phlpp1	100331906	XP_046873020.1	78.7	1.5e-30	125	LOC124465340	LOW QUALITY PROTEIN: PH domain leucine-rich repeat-containing protein phosphatase 1-like [Hypomesus transpacificus]
MSTRG.11094	79.6377	3.17209	0.892285	3.55502	0.000377949	0.00220342	NP_001019561.1	styx	554088	XP_062302745.1	48.09	2.7e-28	107	styx	serine/threonine/tyrosine-interacting protein [Osmerus eperlanus]
MSTRG.11003	11.6262	3.1714	0.924838	3.42914	0.000605494	0.00325431	NP_963876.1	ercc3	324323	XP_046886318.1	97.73	1.6e-19	92.4	ercc3	general transcription and DNA repair factor IIH helicase subunit XPB isoform X1 [Hypomesus transpacificus]
MSTRG.9277	15.1311	3.17048	0.999756	3.17125	0.00151784	0.00710169	NP_001013566.1	pop5	541421	ACO09742.1	92.45	2.8e-27	110	pop5	Ribonuclease P/MRP protein subunit POP5 [Osmerus mordax]
MSTRG.30411	207.544	3.16952	0.415265	7.63252	2.30207e-14	1.29623e-12	NP_001410786.1	fcho1	100913078	XP_067086684.1	72.81	5.3e-57	219	fcho1	f-BAR domain only protein 1 [Osmerus mordax]
MSTRG.3944	12.1163	3.16821	0.986942	3.21013	0.00132676	0.0063398	NA	NA	NA	NA	NA	NA	NA	NA	NA
MSTRG.18677	1532.9	3.16776	0.360089	8.79715	1.40334e-18	1.56564e-16	NP_001003889.1	psmb1	445413	XP_046885152.1	100	1.7e-32	128	psmb1	proteasome subunit beta type-1 [Hypomesus transpacificus]
MSTRG.23871	8.16935	3.16217	1.20443	2.62545	0.00865336	0.0296229	NP_001074138.2	srpk1b	791187	XP_046881247.1	96.72	1.6e-28	127	srpk1b	SRSF protein kinase 1b isoform X1 [Hypomesus transpacificus]
MSTRG.4102	1307.12	3.16124	0.405832	7.78953	6.72568e-15	4.19468e-13	NA	NA	NA	XP_046877671.1	56.22	4.8e-77	265	LOC124468770	xaa-Arg dipeptidase-like [Hypomesus transpacificus]
MSTRG.1295	100.401	3.16052	0.435137	7.26327	3.77841e-13	1.82932e-11	NA	NA	NA	NA	NA	NA	NA	NA	NA
MSTRG.4184	8.57582	3.15499	1.07367	2.93851	0.00329792	0.0134569	NA	NA	NA	NA	NA	NA	NA	NA	NA
MSTRG.12319	17.7326	3.14984	1.12846	2.79127	0.00525022	0.0197786	NP_956521.1	rpa3	393196	XP_046875394.1	83.72	3.5e-23	73.6	rpa3	replication protein A 14 kDa subunit [Hypomesus transpacificus]
MSTRG.2145	20.65	3.14922	0.84438	3.72962	0.000191767	0.00124127	NA	NA	NA	NA	NA	NA	NA	NA	NA
MSTRG.27794	239.865	3.14911	0.486279	6.47593	9.42275e-11	3.08853e-09	NP_571227.1	psmb6	30388	XP_046873517.1	100	1.4e-26	95.1	LOC124465910	proteasome subunit beta type-6-like [Hypomesus transpacificus]
STRG.915	9.39245	3.14821	1.1271	2.7932	0.00521895	0.0196649	NA	NA	NA	NA	NA	NA	NA	NA	NA
MSTRG.13245	66.5944	3.1481	0.798703	3.94151	8.09686e-05	0.000593132	NP_957359.1	surf6	394040	XP_062334717.1	58.04	1.9e-68	216	surf6	surfeit locus protein 6 [Osmerus eperlanus]
MSTRG.14670	199.116	3.14776	0.645307	4.87792	1.07211e-06	1.37453e-05	XP_021325395.1	lmnl3	195817	XP_062327578.1	66.87	1.2e-50	162	lmnl3	lamin L3 isoform X1 [Osmerus eperlanus]
MSTRG.15453	1382.44	3.14705	0.302776	10.394	2.64041e-25	7.29648e-23	NP_956083.1	psmd7	327330	XP_062327289.1	64.55	4.6e-93	283	psmd7	26S proteasome non-ATPase regulatory subunit 7 [Osmerus eperlanus]
MSTRG.19969	9.09465	3.14485	1.21676	2.58461	0.00974903	0.0325818	NA	NA	NA	NA	NA	NA	NA	NA	NA
MSTRG.32479	6.61078	3.1398	1.28873	2.43635	0.0148363	0.0454373	NP_956292.1	utp11	336149	XP_046899982.1	94.44	1.9e-12	70.1	utp11	probable U3 small nucleolar RNA-associated protein 11 [Hypomesus transpacificus]
MSTRG.28504	20.4873	3.13819	0.771071	4.06992	4.70299e-05	0.000370954	NA	NA	NA	NA	NA	NA	NA	NA	NA
MSTRG.24235	6.29702	3.13726	1.19387	2.6278	0.00859382	0.0295035	NA	NA	NA	NA	NA	NA	NA	NA	NA
MSTRG.18258	223.902	3.1366	0.728343	4.30649	1.65867e-05	0.000150774	XP_001345314.1	rin2a	100006622	XP_067092666.1	88.7	3.8e-101	357	rin2a	ras and Rab interactor 2 [Osmerus mordax]
MSTRG.21064	1918.25	3.13634	0.651917	4.81094	1.5022e-06	1.85281e-05	NA	NA	NA	NA	NA	NA	NA	NA	NA
MSTRG.31563	163.632	3.13565	0.82592	3.79655	0.000146724	0.0009878	NP_001373243.1	plin3	335278	XP_062306686.1	75.2	5.5e-48	181	plin3	mannose-6-phosphate receptor binding protein 1 isoform X1 [Osmerus eperlanus]
MSTRG.32522	7.96664	3.13541	1.17719	2.66346	0.00773413	0.0270431	XP_009298480.1	flncb	570288	XP_067111111.1	64.54	4.6e-41	155	flncb	LOW QUALITY PROTEIN: filamin-C [Osmerus mordax]
MSTRG.9523	16.5597	3.1333	0.941593	3.32766	0.000875786	0.00446392	NA	NA	NA	NA	NA	NA	NA	NA	NA
MSTRG.24102	54.9675	3.11719	0.685469	4.54752	5.42807e-06	5.73861e-05	NA	NA	NA	NA	NA	NA	NA	NA	NA
MSTRG.30759	8.8006	3.11648	1.16411	2.67713	0.00742564	0.0262196	XP_005164834.1	lrmp	567234	XP_062339634.1	97.7	3.8e-29	129	lrmp	inositol 1,4,5-triphosphate receptor associated 2 [Osmerus eperlanus]
MSTRG.21020	4.88664	3.11635	1.23059	2.53241	0.0113282	0.0368085	NA	NA	NA	NA	NA	NA	NA	NA	NA
MSTRG.17983	6.26624	3.11592	1.25273	2.4873	0.0128718	0.0406048	NA	NA	NA	NA	NA	NA	NA	NA	NA
MSTRG.16604	46.2767	3.11548	0.706193	4.41166	1.02583e-05	9.87456e-05	XP_068070130.1	yrdc	797343	ACO09892.1	92.42	1.9e-31	126	yrdc	Hypothetical protein ywlC [Osmerus mordax]
MSTRG.18291	13.6826	3.11547	1.23847	2.51559	0.0118834	0.0381909	NP_998649.1	nvl	406805	XP_046884766.1	51.18	1.1e-22	107	nvl	nuclear valosin-containing protein-like [Hypomesus transpacificus]
MSTRG.8844	45.1779	3.11455	0.700282	4.44756	8.68497e-06	8.58083e-05	NA	NA	NA	NA	NA	NA	NA	NA	NA
MSTRG.32752	13.3189	3.10965	1.26857	2.45131	0.0142339	0.0439913	NA	NA	NA	NA	NA	NA	NA	NA	NA
MSTRG.4221	26.8781	3.10855	0.808862	3.84312	0.000121481	0.000842159	NP_001038483.2	gtf3c2	563394	XP_067097114.1	88.41	9.3e-31	133	gtf3c2	general transcription factor 3C polypeptide 2 isoform X1 [Osmerus mordax]
MSTRG.1455	126.838	3.1074	0.507472	6.1233	9.1658e-10	2.44994e-08	NP_001002705.1	tmc6b	436978	XP_062311923.1	70	3.9e-19	92.4	tmc6b	transmembrane channel-like protein 6b, partial [Osmerus eperlanus]
MSTRG.14371	53.4407	3.10589	0.862323	3.60178	0.00031605	0.00189546	NP_001032781.2	trmo	567565	XP_062334838.1	74.24	1.5e-96	322	trmo	tRNA (adenine(37)-N6)-methyltransferase [Osmerus eperlanus]
MSTRG.28971	741.597	3.10317	0.463354	6.69719	2.12464e-11	7.78833e-10	NP_001103995.1	epg5	569543	XP_062307281.1	95.24	3.9e-40	168	epg5	ectopic P granules protein 5 homolog isoform X1 [Osmerus eperlanus]
MSTRG.28708	53.3146	3.10311	0.776747	3.99501	6.46911e-05	0.000487408	NP_001315436.1	fen1	386707	XP_046880405.1	90	1.2e-22	104	fen1	flap endonuclease 1 [Hypomesus transpacificus]
MSTRG.25445	1404.73	3.09817	0.382606	8.09755	5.60752e-16	4.0944e-14	NP_001002082.1	ssr4	326701	ACO09570.1	65.12	1.5e-24	103	ssr4	Translocon-associated protein subunit delta precursor [Osmerus mordax]
MSTRG.2787	333.703	3.09515	0.62448	4.95637	7.18234e-07	9.66361e-06	NP_999905.1	slc10a3	406519	XP_062317204.1	96.85	0	798	slc10a3	P3 protein [Osmerus eperlanus]
MSTRG.22760	111.536	3.09052	0.777578	3.97455	7.0513e-05	0.000525323	NP_001002869.1	ddx27	378844	XP_046893083.1	90.62	4.2e-26	119	ddx27	probable ATP-dependent RNA helicase DDX27 isoform X2 [Hypomesus transpacificus]
MSTRG.2412	7.51768	3.08736	1.11915	2.75868	0.00580359	0.0214233	NA	NA	NA	NA	NA	NA	NA	NA	NA
MSTRG.32709	109.212	3.08668	0.535742	5.7615	8.33697e-09	1.79986e-07	NP_001002557.1	nedd8l	436830	XP_062305414.1	92.31	8.5e-17	75.1	nedd8	NEDD8 [Osmerus eperlanus]
MSTRG.17743	530.022	3.08023	0.55471	5.55287	2.81014e-08	5.27436e-07	NP_956284.1	vps37a	336368	XP_062339898.1	96.43	1.7e-49	114	LOC134038508	myotubularin-related protein 7-like isoform X1 [Osmerus eperlanus]
MSTRG.26923	10.4079	3.07938	0.971689	3.1691	0.00152911	0.00714512	NA	NA	NA	NA	NA	NA	NA	NA	NA
MSTRG.2084	24.2512	3.07566	1.04584	2.94085	0.00327312	0.0133709	XP_001341794.5	wizb	100001879	XP_062304627.1	71.58	2.3e-19	95.5	LOC134009013	protein Wiz-like isoform X1 [Osmerus eperlanus]
MSTRG.8686	251.021	3.06758	0.475854	6.44648	1.1448e-10	3.67853e-09	NP_001104638.1	ppp4cb	562705	XP_046906680.1	70.2	1.4e-58	207	ppp4cb	LOW QUALITY PROTEIN: serine/threonine-protein phosphatase 4 catalytic subunit B [Hypomesus transpacificus]
MSTRG.30338	834.542	3.06689	0.252586	12.1419	6.33145e-34	4.37406e-31	NP_001005400.2	cthl	445818	XP_046905818.1	96.77	6e-31	130	cth	cystathionine gamma-lyase [Hypomesus transpacificus]
MSTRG.10070	6.90555	3.06456	1.20658	2.53988	0.0110891	0.0361558	NA	NA	NA	XP_046882722.1	86.17	2.4e-32	142	LOC124472132	protein TALPID3-like [Hypomesus transpacificus]
MSTRG.28696	68.5384	3.06435	0.756248	4.05205	5.07716e-05	0.000396332	NP_938187.2	ngdn	386642	XP_046879711.1	91.53	1.4e-24	108	ngdn	neuroguidin [Hypomesus transpacificus]
MSTRG.1274	88.608	3.06277	0.734798	4.16819	3.07033e-05	0.000255794	NP_001104304.1	si:dkey-29d8.3	556220	XP_062337967.1	95.83	3.8e-22	100	LOC134036856	uncharacterized protein LOC134036856 isoform X1 [Osmerus eperlanus]
MSTRG.22196	29.8253	3.06098	0.874711	3.49942	0.000466269	0.00262461	NA	NA	NA	NA	NA	NA	NA	NA	NA
MSTRG.32189	38.0334	3.05848	0.638013	4.79376	1.63682e-06	1.99326e-05	NA	NA	NA	NA	NA	NA	NA	NA	NA
MSTRG.5250	15.9186	3.05627	1.07111	2.85337	0.00432578	0.01684	NP_001122016.2	dhx36	569072	XP_062334059.1	50	6.7e-07	56.6	dhx29	ATP-dependent RNA helicase dhx29 [Osmerus eperlanus]
MSTRG.12008	494.833	3.04705	0.382784	7.96022	1.7173e-15	1.17564e-13	NP_001019612.1	psma2a	554153	XP_062343343.1	89.29	2e-23	98.6	LOC134041095	proteasome subunit alpha type-2-like [Osmerus eperlanus]
MSTRG.28246	20.3327	3.04621	0.944485	3.22526	0.00125858	0.00606401	NA	NA	NA	NA	NA	NA	NA	NA	NA
MSTRG.27486	30.5489	3.04345	0.956524	3.18178	0.00146373	0.00689884	XP_003198902.2	khnyn	100536128	XP_067117372.1	86.21	4.1e-23	99.8	LOC136967470	LOW QUALITY PROTEIN: protein KHNYN-like [Osmerus mordax]
MSTRG.4987	468.277	3.04253	0.428218	7.1051	1.20235e-12	5.42628e-11	XP_005170254.1	cep85l	555436	XP_062323577.1	95.28	1.5e-132	441	cep85l	centrosomal protein of 85 kDa-like isoform X1 [Osmerus eperlanus]
MSTRG.13671	567.411	3.04122	0.607394	5.007	5.5284e-07	7.73373e-06	NP_001417763.1	ank2b	450043	XP_062334482.1	80.06	0	908	LOC134034134	ankyrin-2-like isoform X1 [Osmerus eperlanus]
MSTRG.4984	32.8326	3.03974	0.733364	4.14493	3.39923e-05	0.000279309	NA	NA	NA	NA	NA	NA	NA	NA	NA
STRG.4819	12.1892	3.0394	1.00794	3.01547	0.00256585	0.0108851	NA	NA	NA	NA	NA	NA	NA	NA	NA
MSTRG.25981	12.9197	3.03798	1.18727	2.55878	0.0105039	0.0346121	NP_001243554.1	si:dkey-4e7.3	402865	XP_062312568.1	85.94	1.5e-65	221	si:dkey-4e7.3	inosine-uridine preferring nucleoside hydrolase isoform X1 [Osmerus eperlanus]
MSTRG.16089	10.6511	3.03778	1.21479	2.50067	0.012396	0.0394361	XP_001335286.1	pkdc	797003	XP_062320940.1	93.33	7.6e-114	327	pkdc	uncharacterized protein pkdc [Osmerus eperlanus]
MSTRG.6190	19.5162	3.03699	0.929507	3.26731	0.00108575	0.00536072	NA	NA	NA	NA	NA	NA	NA	NA	NA
MSTRG.27523	236.954	3.03689	0.577969	5.25443	1.48487e-07	2.37924e-06	XP_005166576.1	phka1a	572183	XP_067117325.1	93.1	1.5e-25	118	phka1a	LOW QUALITY PROTEIN: phosphorylase b kinase regulatory subunit alpha, skeletal muscle isoform [Osmerus mordax]
MSTRG.31793	49.5003	3.03577	0.859998	3.52997	0.000415606	0.00239044	NA	NA	NA	NA	NA	NA	NA	NA	NA
MSTRG.2817	23.9416	3.03172	0.737611	4.11019	3.95341e-05	0.000319439	NP_956797.2	prmt7	393475	XP_062317221.1	65.89	1.3e-30	132	prmt7	protein arginine N-methyltransferase 7 [Osmerus eperlanus]
MSTRG.4172	284.049	3.03008	0.650885	4.65533	3.23463e-06	3.6726e-05	NP_957390.1	srp9	394071	XP_062323677.1	97.44	1.3e-17	80.1	srp9	signal recognition particle 9 kDa protein [Osmerus eperlanus]
MSTRG.5591	36.7786	3.02832	0.894563	3.38525	0.000711142	0.00373823	NP_001017695.2	mrm3a	550390	XP_062329364.1	86.93	1.9e-103	331	mrm3a	rRNA methyltransferase 3A, mitochondrial isoform X1 [Osmerus eperlanus]
MSTRG.176	1450.37	3.02771	0.336974	8.98502	2.58693e-19	3.13963e-17	NP_956267.1	usp14	335736	XP_046883508.1	58.28	4.3e-70	170	usp14	ubiquitin carboxyl-terminal hydrolase 14 [Hypomesus transpacificus]
MSTRG.30855	125.445	3.02382	0.449509	6.72695	1.73257e-11	6.44317e-10	NP_001108022.1	socs2	562062	XP_067110390.1	98.08	3e-99	319	socs2	suppressor of cytokine signaling 2 isoform X1 [Osmerus mordax]
MSTRG.26046	99.6549	3.02166	0.622363	4.85515	1.20297e-06	1.52382e-05	NP_955904.2	dnajc3a	322544	XP_062312652.1	56.77	3.2e-38	154	dnajc3a	dnaJ homolog subfamily C member 3a [Osmerus eperlanus]
MSTRG.22878	12.2319	3.01991	1.10682	2.72844	0.00636346	0.0231471	NA	NA	NA	NA	NA	NA	NA	NA	NA
MSTRG.7023	28.8917	3.01812	0.816733	3.69535	0.00021958	0.00138925	XP_005173258.1	f9a	359826	XP_062332038.1	90.36	6.1e-128	382	f9a	coagulation factor IXa [Osmerus eperlanus]
MSTRG.19700	136.183	3.01248	0.490269	6.14454	8.01932e-10	2.17259e-08	NP_001002417.2	med31	436690	XP_046869708.1	98.51	9.3e-31	115	med31	mediator of RNA polymerase II transcription subunit 31 [Hypomesus transpacificus]
MSTRG.6486	31.4421	3.00878	0.769463	3.91024	9.22048e-05	0.000660887	NA	NA	NA	NA	NA	NA	NA	NA	NA
MSTRG.22911	112.768	3.00798	0.582133	5.16717	2.37659e-07	3.60848e-06	NA	NA	NA	NA	NA	NA	NA	NA	NA
MSTRG.30137	4510.31	3.00581	0.648929	4.63196	3.6222e-06	4.04866e-05	NP_878286.3	glulb	336473	XP_046905795.1	81.68	1.2e-107	342	glulb	glutamine synthetase [Hypomesus transpacificus]
MSTRG.30378	25.3595	3.0058	1.09699	2.74004	0.00614308	0.0224821	NP_001410431.1	tns3.2	571402	XP_062337761.1	80.39	2.3e-17	89.4	LOC134036722	LOW QUALITY PROTEIN: tensin-3-like [Osmerus eperlanus]
MSTRG.13037	864.104	3.0037	0.445444	6.74315	1.54989e-11	5.84855e-10	NP_001129051.1	smim13	100190889	XP_067112044.1	79.66	1.5e-23	97.8	smim13	small integral membrane protein 13 [Osmerus mordax]
MSTRG.31481	35.0647	3.00193	0.823037	3.64738	0.000264929	0.00162689	NP_001338727.1	pole4	553610	XP_046870487.1	95.95	2.7e-40	113	pole4	DNA polymerase epsilon subunit 4 [Hypomesus transpacificus]
MSTRG.10944	16.3649	2.99892	0.814334	3.68266	0.000230809	0.00144705	NA	NA	NA	NA	NA	NA	NA	NA	NA
MSTRG.20575	53.5843	2.99892	1.05166	2.85162	0.00434972	0.0169112	NP_571264.2	dnmt1	30430	XP_046894643.1	98.94	6.5e-172	199	dnmt1	DNA (cytosine-5)-methyltransferase 1 [Hypomesus transpacificus]
MSTRG.18005	5.39982	2.996	1.14795	2.60986	0.00905783	0.0307439	NA	NA	NA	NA	NA	NA	NA	NA	NA
MSTRG.29004	12.4523	2.99135	0.920667	3.24911	0.00115767	0.00565366	NA	NA	NA	NA	NA	NA	NA	NA	NA
MSTRG.11817	24.4447	2.99004	0.670809	4.45736	8.2974e-06	8.27529e-05	NA	NA	NA	NA	NA	NA	NA	NA	NA
STRG.5294	6.98426	2.98963	1.20096	2.48936	0.0127973	0.0404194	NA	NA	NA	NA	NA	NA	NA	NA	NA
MSTRG.13607	155.724	2.98631	0.622285	4.79895	1.59502e-06	1.95162e-05	NP_001166027.1	bxdc2	402823	ACO08945.1	66.09	1.5e-48	149	bxdc2	Brix domain-containing protein 2 [Osmerus mordax]
MSTRG.26678	75.5704	2.98429	0.793786	3.75957	0.000170207	0.0011211	NP_957014.1	sap18	393693	ACO09503.1	98.11	1.8e-62	110	sap18	Histone deacetylase complex subunit SAP18 [Osmerus mordax]
MSTRG.1815	12.6625	2.98261	1.22367	2.43744	0.0147916	0.045329	NA	NA	NA	NA	NA	NA	NA	NA	NA
MSTRG.28683	30.2455	2.97937	0.967604	3.07912	0.00207611	0.00913548	NA	NA	NA	NA	NA	NA	NA	NA	NA
MSTRG.27739	8.76876	2.97907	1.20706	2.46804	0.0135856	0.0423462	XP_068070365.1	LOC570835	570835	XP_067117902.1	90.57	7.9e-20	94.4	LOC136967839	coiled-coil domain-containing protein 171-like [Osmerus mordax]
MSTRG.13878	61.572	2.97619	0.839544	3.54501	0.000392592	0.00227754	NA	NA	NA	NA	NA	NA	NA	NA	NA
MSTRG.3393	677.688	2.97525	0.384156	7.74491	9.56459e-15	5.86345e-13	NP_001003427.1	psma1	445033	ACO09723.1	57.52	4e-80	127	LOC136955233	Proteasome subunit alpha type 1 [Osmerus mordax]
MSTRG.19536	30.9251	2.97421	0.714202	4.16439	3.1219e-05	0.000259369	NP_001116093.1	mrpl22	100142645	XP_046872423.1	95.65	1.3e-43	142	mrpl22	39S ribosomal protein L22, mitochondrial isoform X1 [Hypomesus transpacificus]
MSTRG.28795	26.0727	2.97404	0.817585	3.63759	0.000275198	0.00168076	NA	NA	NA	NA	NA	NA	NA	NA	NA
MSTRG.1	86.3542	2.96599	0.640372	4.63166	3.62747e-06	4.05203e-05	NP_001017544.1	abcb8	548340	XP_062337080.1	100	5.9e-45	166	abcb8	mitochondrial potassium channel ATP-binding subunit [Osmerus eperlanus]
MSTRG.20620	1640.07	2.96198	0.317366	9.333	1.0292e-20	1.49085e-18	XP_005164267.1	ubfd1	562437	XP_046894559.1	69.03	2.2e-106	339	ubfd1	ubiquitin domain-containing protein UBFD1 [Hypomesus transpacificus]
MSTRG.12933	75.2204	2.96155	0.448961	6.59646	4.21086e-11	1.46014e-09	NA	NA	NA	NA	NA	NA	NA	NA	NA
MSTRG.11032	1189.78	2.95971	0.346475	8.54234	1.31526e-17	1.19317e-15	NP_001077042.1	psmd14	799058	XP_046887499.1	94.64	3e-27	117	psmd14	26S proteasome non-ATPase regulatory subunit 14 [Hypomesus transpacificus]
MSTRG.1775	21.2661	2.95867	0.716477	4.12948	3.63591e-05	0.000296183	XP_002662286.4	tab1	403084	XP_062311672.1	92.11	5.7e-16	82	tab1	TGF-beta-activated kinase 1 and MAP3K7-binding protein 1 [Osmerus eperlanus]
STRG.18277	17.785	2.95738	1.00636	2.93868	0.00329615	0.0134555	NA	NA	NA	NA	NA	NA	NA	NA	NA
MSTRG.8986	819.668	2.9558	0.416944	7.0892	1.34891e-12	6.0422e-11	NA	NA	NA	NA	NA	NA	NA	NA	NA
MSTRG.19826	23.6105	2.95284	1.14712	2.57413	0.0100494	0.0334039	NA	NA	NA	NA	NA	NA	NA	NA	NA
MSTRG.2194	32.8353	2.95139	0.715259	4.12633	3.68606e-05	0.000300132	NA	NA	NA	NA	NA	NA	NA	NA	NA
MSTRG.25615	16.1107	2.94976	1.01804	2.89748	0.00376169	0.0150283	NA	NA	NA	NA	NA	NA	NA	NA	NA
MSTRG.23826	44.3551	2.94868	0.9002	3.27558	0.00105444	0.00522625	NP_001020633.1	qrich1	336260	XP_062327669.1	97.09	2.5e-40	164	LOC134028242	transcriptional regulator QRICH1-like [Osmerus eperlanus]
MSTRG.8440	1906.37	2.94443	0.288236	10.2153	1.69318e-24	4.10985e-22	XP_005162960.1	si:ch73-103b11.2	562530	XP_062330541.1	87.19	0	2160	si:ch73-103b11.2	early endosome antigen 1 isoform X6 [Osmerus eperlanus]
MSTRG.28850	11.3133	2.94284	0.987763	2.9793	0.00288905	0.012029	NA	NA	NA	NA	NA	NA	NA	NA	NA
MSTRG.8235	73.7374	2.9425	0.670791	4.38662	1.15126e-05	0.000109239	NP_001002863.1	noc3l	321289	XP_062331343.1	46.21	2.3e-58	220	noc3l	nucleolar complex protein 3 homolog [Osmerus eperlanus]
MSTRG.4263	26.5852	2.94115	0.806393	3.64729	0.000265026	0.00162693	NP_001124067.2	tlr5b	403139	BAI68383.1	100	2.3e-110	349	-	Toll-like receptor 5 membrane form [Plecoglossus altivelis altivelis]
MSTRG.29035	8.97284	2.93882	1.10337	2.66349	0.00773344	0.0270431	XP_009297423.1	LOC110437850	110437850	XP_046871639.1	79.81	1.8e-108	357	LOC124463885	LOW QUALITY PROTEIN: zinc-binding protein A33-like [Hypomesus transpacificus]
MSTRG.19553	471.066	2.93706	0.314782	9.33044	1.05434e-20	1.51504e-18	XP_001923116.1	fam114a2	563599	XP_046872420.1	98.18	1.8e-25	115	fam114a2	protein FAM114A2 [Hypomesus transpacificus]
MSTRG.11425	59.2846	2.93428	0.986182	2.97539	0.00292614	0.0121581	NA	NA	NA	NA	NA	NA	NA	NA	NA
MSTRG.31762	1917.68	2.93275	0.342797	8.55536	1.17503e-17	1.08793e-15	NP_001038208.1	htr2b	751784	XP_046892722.1	88.37	0	624	htr2b	5-hydroxytryptamine receptor 2B [Hypomesus transpacificus]
MSTRG.31603	12.0027	2.92479	1.15699	2.52793	0.0114737	0.0371267	NA	NA	NA	XP_067085792.1	62.62	1.1e-20	90.9	mysm1	histone H2A deubiquitinase MYSM1 [Osmerus mordax]
MSTRG.27399	131.267	2.9244	0.513729	5.6925	1.25191e-08	2.58051e-07	NP_956248.1	klc1b	335499	XP_062311480.1	91.43	2.1e-22	103	LOC134016088	LOW QUALITY PROTEIN: kinesin light chain 1-like, partial [Osmerus eperlanus]
MSTRG.23638	2355.78	2.92186	0.336796	8.67545	4.11935e-18	4.20408e-16	NP_956585.1	psmd6	393261	ACO09854.1	74.19	6.5e-96	216	psmd6	26S proteasome non-ATPase regulatory subunit 6 [Osmerus mordax]
MSTRG.4066	64.347	2.91786	0.762132	3.82855	0.000128899	0.000886515	NP_001373203.1	ndufaf4	794169	XP_062323250.1	85.71	6.2e-44	153	ndufaf4	NADH dehydrogenase [ubiquinone] 1 alpha subcomplex assembly factor 4 [Osmerus eperlanus]
MSTRG.5326	46.5018	2.91634	0.610131	4.77985	1.75427e-06	2.11762e-05	NA	NA	NA	NA	NA	NA	NA	NA	NA
MSTRG.30693	2956.74	2.91294	0.333386	8.73744	2.38457e-18	2.58022e-16	NP_957260.1	psmc2	393941	ACO09542.1	60.75	2.2e-65	230	psmc2	26S protease regulatory subunit 7 [Osmerus mordax]
MSTRG.7200	9.64622	2.91283	0.943217	3.08818	0.00201384	0.00890293	NA	NA	NA	NA	NA	NA	NA	NA	NA
MSTRG.12780	998.477	2.91212	0.450086	6.47014	9.79098e-11	3.19175e-09	XP_003200663.1	sync	100034635	XP_062302072.1	57.22	3.4e-76	270	LOC134006975	uncharacterized protein LOC134006975 [Osmerus eperlanus]
MSTRG.32135	21.1484	2.91127	0.779746	3.73362	0.000188749	0.00122527	NA	NA	NA	NA	NA	NA	NA	NA	NA
MSTRG.7425	102.466	2.9103	0.532712	5.46318	4.67673e-08	8.3032e-07	NA	NA	NA	NA	NA	NA	NA	NA	NA
MSTRG.25930	41.6689	2.91003	0.916228	3.1761	0.00149269	0.00701324	NP_001103956.1	filip1l	100004879	XP_062314029.1	84.9	0	1270	LOC134017913	filamin A-interacting protein 1-like [Osmerus eperlanus]
MSTRG.17509	327.991	2.90851	0.223992	12.9849	1.49058e-38	1.67337e-35	NP_001007371.1	gpn3	100000326	XP_046870917.1	73.17	1e-66	184	gpn3	GPN-loop GTPase 3 [Hypomesus transpacificus]
MSTRG.17680	40.3034	2.90337	0.946667	3.06694	0.00216261	0.00943981	NP_001003876.1	ddx56	445399	XP_046873909.1	97.47	1.2e-38	156	ddx56	probable ATP-dependent RNA helicase DDX56 [Hypomesus transpacificus]
MSTRG.22710	21.3464	2.9019	0.851479	3.40808	0.000654229	0.00347836	NP_001077305.1	zgc:162344	563289	XP_062313748.1	61.84	8.3e-38	155	kiaa1328	protein hinderin isoform X1 [Osmerus eperlanus]
MSTRG.30776	277.913	2.89836	0.590767	4.90609	9.29085e-07	1.21105e-05	NP_937853.1	hsp90b1	386590	XP_046878790.1	88.62	2e-61	229	hsp90b1	endoplasmin [Hypomesus transpacificus]
MSTRG.10643	1083.57	2.8983	0.280408	10.336	4.84286e-25	1.27923e-22	NP_001003832.1	psmc6	321585	XP_046869803.1	57.42	2e-39	154	LOC124462224	26S proteasome regulatory subunit 10B-like [Hypomesus transpacificus]
MSTRG.15391	1378.09	2.8961	0.344913	8.39663	4.59481e-17	3.87474e-15	NP_001003427.1	psma1	445033	ACO09723.1	92.31	5.4e-44	107	LOC136955233	Proteasome subunit alpha type 1 [Osmerus mordax]
MSTRG.21468	48.4172	2.89064	0.480048	6.02156	1.72739e-09	4.30338e-08	NP_001017829.1	timm10b	550527	XP_062342038.1	76.26	1.3e-90	287	timm10b	mitochondrial import inner membrane translocase subunit Tim10 B [Osmerus eperlanus]
MSTRG.31727	303.948	2.89045	0.460741	6.27348	3.53072e-10	1.03456e-08	NA	NA	NA	NA	NA	NA	NA	NA	NA
MSTRG.27110	58.525	2.88536	0.443068	6.51224	7.40372e-11	2.47185e-09	XP_009305001.1	si:dkey-219e21.4	101883495	XP_067117898.1	91.13	1.5e-128	399	si:dkey-219e21.4	E3 ubiquitin-protein ligase TRIM62 [Osmerus mordax]
MSTRG.22473	19.8203	2.87862	0.894065	3.21969	0.00128328	0.00616317	NA	NA	NA	XP_046881428.1	47.25	4.9e-12	70.5	LOC124471120	uncharacterized protein LOC124471120 [Hypomesus transpacificus]
MSTRG.12590	32.4346	2.87744	0.991613	2.90178	0.0037105	0.0148602	NA	NA	NA	NA	NA	NA	NA	NA	NA
MSTRG.15653	44.3245	2.8768	0.720159	3.99467	6.47832e-05	0.000487897	NP_001099171.1	lars2	100126021	XP_062322125.1	89.83	2.1e-24	114	lars2	probable leucine--tRNA ligase, mitochondrial [Osmerus eperlanus]
MSTRG.766	1996.17	2.87341	0.287633	9.98983	1.68866e-23	3.48641e-21	NP_957252.1	cdc34a	393933	XP_046883680.1	98.44	4.1e-35	136	cdc34b	cell division cycle 34 homolog (S. cerevisiae) b [Hypomesus transpacificus]
MSTRG.15394	404.075	2.87296	0.374886	7.66357	1.80832e-14	1.04777e-12	NP_001002013.1	copb1	338138	XP_046897376.1	65.18	1.6e-39	161	copb1	coatomer subunit beta [Hypomesus transpacificus]
MSTRG.18595	32.4069	2.87277	0.670291	4.28585	1.8204e-05	0.000163245	NP_956812.2	polr1b	325603	XP_046885858.1	98.3	0	572	polr1b	DNA-directed RNA polymerase I subunit RPA2 [Hypomesus transpacificus]
MSTRG.20055	15.965	2.86698	0.966111	2.96755	0.00300185	0.0124051	NP_001103923.2	rusf1	555936	XP_062342383.1	93.65	3.9e-28	121	rusf1	RUS1 family protein C16orf58 homolog [Osmerus eperlanus]
MSTRG.1659	39.3918	2.86513	1.05316	2.72051	0.00651818	0.023562	NP_001315095.1	hapstr1a	327299	XP_062304756.1	98.41	7.3e-35	131	hapstr1b	LOW QUALITY PROTEIN: HUWE1-associated protein modifying stress responses [Osmerus eperlanus]
MSTRG.5207	284.225	2.86317	0.833334	3.4358	0.00059081	0.0031897	NP_001093453.1	arl14	556921	XP_062337802.1	56.52	2.6e-32	126	arl14	ADP-ribosylation factor-like protein 14 [Osmerus eperlanus]
MSTRG.12151	46.4533	2.86313	0.729629	3.92409	8.70566e-05	0.00062926	NA	NA	NA	NA	NA	NA	NA	NA	NA
MSTRG.23777	28.4118	2.85564	0.795948	3.58772	0.000333581	0.00198469	NP_001020343.1	tbc1d20	573993	XP_046880808.1	96.25	1.6e-39	155	tbc1d20	TBC1 domain family member 20 [Hypomesus transpacificus]
MSTRG.21238	111.547	2.85249	0.640105	4.45628	8.3395e-06	8.30344e-05	NA	NA	NA	NA	NA	NA	NA	NA	NA
MSTRG.29052	54.5228	2.85037	0.619475	4.60127	4.19928e-06	4.58805e-05	NA	NA	NA	NA	NA	NA	NA	NA	NA
MSTRG.13058	35.1668	2.84835	0.720461	3.95351	7.70122e-05	0.000567388	NA	NA	NA	XP_046874730.1	91.8	3.1e-14	75.1	marcksl1b	MARCKS-related protein 1-B [Hypomesus transpacificus]
MSTRG.8873	78.7581	2.84628	0.577647	4.92737	8.3343e-07	1.10562e-05	NP_001314843.1	lmbrd2a	550238	XP_067087961.1	75	5.8e-20	100	LOC136938996	G-protein coupled receptor-associated protein LMBRD2B-like [Osmerus mordax]
MSTRG.6559	25.368	2.84505	0.910975	3.12309	0.00178965	0.00812377	NP_001019632.2	polr2b	100149268	XP_046879282.1	100	1.1e-09	63.2	polr2b	DNA-directed RNA polymerase II subunit RPB2 [Hypomesus transpacificus]
MSTRG.6934	1266.31	2.84492	0.337433	8.43106	3.42542e-17	2.95805e-15	NP_001073555.1	dele1	790941	XP_067087848.1	63.64	2.5e-33	139	dele1	death ligand signal enhancer isoform X1 [Osmerus mordax]
MSTRG.32393	152.205	2.84141	0.712052	3.99045	6.59472e-05	0.000495418	NA	NA	NA	NA	NA	NA	NA	NA	NA
MSTRG.22073	9.83855	2.84079	1.08962	2.60713	0.00913037	0.0309317	NP_001070634.1	ccdc61	798766	XP_046876933.1	50.49	1.9e-56	87.8	ccdc61	centrosomal protein CCDC61 isoform X1 [Hypomesus transpacificus]
MSTRG.20428	4204.87	2.8406	0.538156	5.27841	1.30312e-07	2.12017e-06	NP_001002378.1	fthl27	436651	XP_046895009.1	63.89	1.7e-66	224	LOC124480034	ferritin, middle subunit [Hypomesus transpacificus]
MSTRG.22166	74.9087	2.83374	0.682231	4.15364	3.27235e-05	0.000269871	XP_682831.3	tmlhe	555271	XP_062342340.1	91.4	5.9e-75	180	tmlhe	trimethyllysine dioxygenase, mitochondrial [Osmerus eperlanus]
MSTRG.6988	81.6631	2.82715	0.576692	4.90235	9.46959e-07	1.23166e-05	NP_001003888.1	polr1d	445412	XP_046879200.1	91.67	1.2e-14	73.2	polr1d	DNA-directed RNA polymerases I and III subunit RPAC2 [Hypomesus transpacificus]
MSTRG.17008	16.961	2.82593	1.1384	2.48237	0.0130513	0.0410484	NA	NA	NA	NA	NA	NA	NA	NA	NA
MSTRG.26441	363.964	2.82344	0.497577	5.67439	1.39184e-08	2.83771e-07	NP_001230353.1	rpe	334897	XP_046902751.1	67.29	7e-55	142	rpe	ribulose-phosphate 3-epimerase [Hypomesus transpacificus]
MSTRG.13032	19.3935	2.82151	0.873845	3.22884	0.00124291	0.00600545	NP_001373552.1	lsm10	100536270	XP_067112294.1	95.9	5.5e-79	237	lsm10	U7 snRNA-associated Sm-like protein LSm10 [Osmerus mordax]
MSTRG.21240	857.577	2.81894	0.310526	9.07794	1.10646e-19	1.45067e-17	NA	NA	NA	NA	NA	NA	NA	NA	NA
MSTRG.17629	44.3448	2.81861	0.744283	3.78701	0.000152471	0.00101923	NA	NA	NA	NA	NA	NA	NA	NA	NA
MSTRG.32766	51.5579	2.81412	0.764118	3.68283	0.000230658	0.00144705	NA	NA	NA	NA	NA	NA	NA	NA	NA
MSTRG.20175	34.5201	2.80868	1.08216	2.59545	0.00944683	0.031782	XP_068075378.1	hrob	561004	XP_046894331.1	50	6.1e-36	147	hrob	homologous recombination OB-fold protein isoform X1 [Hypomesus transpacificus]
MSTRG.31250	45.8868	2.80841	0.630137	4.45683	8.31812e-06	8.28948e-05	NA	NA	NA	XP_067106472.1	41.59	1.3e-11	68.2	LOC136956479	keratin-associated protein 10-7-like [Osmerus mordax]
MSTRG.2459	86.0836	2.80734	0.748393	3.75116	0.000176021	0.00115306	XP_690904.4	wu:fa25f02	562425	XP_046889678.1	74.66	8.5e-32	134	wu:fa25f02	uncharacterized protein wu:fa25f02 [Hypomesus transpacificus]
MSTRG.29384	601.442	2.80158	0.43969	6.37171	1.86928e-10	5.71994e-09	NP_001304688.1	mlxip	798052	XP_046872728.1	89.8	1.7e-20	101	LOC124464874	MLX-interacting protein isoform X1 [Hypomesus transpacificus]
MSTRG.29690	171.074	2.8001	0.492404	5.6866	1.29596e-08	2.66339e-07	NA	NA	NA	NA	NA	NA	NA	NA	NA
MSTRG.29703	24.7211	2.79751	0.982603	2.84704	0.0044128	0.0171046	NA	NA	NA	NA	NA	NA	NA	NA	NA
MSTRG.31132	19.789	2.79616	1.14348	2.4453	0.0144732	0.044554	NP_001340860.1	cep83	100007472	XP_046878740.1	86.58	1.9e-31	135	cep83	centrosomal protein of 83 kDa [Hypomesus transpacificus]
STRG.15125	8.84841	2.79264	1.07986	2.58612	0.00970637	0.0324658	NA	NA	NA	NA	NA	NA	NA	NA	NA
MSTRG.12847	11.5602	2.79263	0.901725	3.09698	0.00195501	0.00871577	NP_001303930.1	krit1	321836	XP_046875487.1	83.02	3.3e-18	90.5	LOC124467293	leucine-rich repeat and death domain-containing protein 1-like isoform X1 [Hypomesus transpacificus]
MSTRG.19756	206.67	2.78967	0.572451	4.87319	1.09808e-06	1.40283e-05	XP_001922220.1	ddx10	569118	XP_067085094.1	92.06	1.6e-26	124	ddx10	probable ATP-dependent RNA helicase DDX10 [Osmerus mordax]
MSTRG.22742	87.1471	2.78874	0.770911	3.61746	0.000297509	0.00179988	NA	NA	NA	NA	NA	NA	NA	NA	NA
MSTRG.14559	75.9653	2.78511	0.58185	4.78665	1.69591e-06	2.05407e-05	NA	NA	NA	XP_046880269.1	63.83	1.8e-08	61.2	LOC124470430	LOW QUALITY PROTEIN: phospholipid-transporting ATPase VB-like [Hypomesus transpacificus]
MSTRG.5813	250.483	2.78362	0.47038	5.91783	3.26225e-09	7.73041e-08	XP_017206710.1	abcf3	100331227	XP_046892395.1	57.37	1.1e-77	188	abcf3	ATP-binding cassette sub-family F member 3 [Hypomesus transpacificus]
MSTRG.11912	22.6371	2.78357	1.15897	2.40175	0.0163168	0.0491089	XP_017207547.2	si:ch211-219a15.4	563138	XP_062302017.1	84.03	1e-66	250	LOC134006916	LOW QUALITY PROTEIN: chitin synthase chs-1-like [Osmerus eperlanus]
MSTRG.12457	2254.74	2.78349	0.400451	6.95088	3.63009e-12	1.5199e-10	NP_001002609.1	psmb2	436882	ACO09331.1	92.86	4.6e-26	109	psmb2	Proteasome subunit beta type 2 [Osmerus mordax]
MSTRG.26193	86.0302	2.78019	0.6173	4.50379	6.67514e-06	6.87099e-05	XP_005167735.1	dnajb11	386709	XP_046903043.1	46.43	9.6e-51	186	dnajb11	dnaJ homolog subfamily B member 11 [Hypomesus transpacificus]
MSTRG.30535	21.5885	2.77999	0.764016	3.63865	0.000274073	0.00167503	NP_001025261.3	kics2	555715	XP_062339603.1	98.39	3e-79	261	kics2	KICSTOR subunit 2 isoform X2 [Osmerus eperlanus]
MSTRG.19868	327.593	2.77671	0.710292	3.90925	9.25829e-05	0.000663128	NP_957340.1	shmt1	394021	XP_062341540.1	64.14	9e-46	168	shmt1	serine hydroxymethyltransferase, cytosolic isoform X1 [Osmerus eperlanus]
MSTRG.13430	189.623	2.7724	0.363761	7.62149	2.50756e-14	1.40314e-12	NA	NA	NA	NA	NA	NA	NA	NA	NA
MSTRG.15670	16.0688	2.77225	0.923882	3.00065	0.002694	0.0113325	XP_021328060.2	nampt4.1	557816	XP_067118062.1	38.74	4.1e-19	91.3	LOC136967962	FHF complex subunit HOOK-interacting protein 1A-like [Osmerus mordax]
MSTRG.12149	35.347	2.7717	0.883895	3.13579	0.00171395	0.00784192	NP_956380.1	gmnn	368320	XP_046875755.1	91.84	1.7e-20	93.6	gmnn	geminin isoform X1 [Hypomesus transpacificus]
MSTRG.29796	112.318	2.77013	0.644282	4.29956	1.71138e-05	0.000155017	NA	NA	NA	NA	NA	NA	NA	NA	NA
MSTRG.20346	48.0429	2.77007	1.05867	2.61657	0.00888193	0.0302727	NP_001122216.2	cyb561	568765	XP_046893304.1	95.78	3.7e-38	146	cyb561	transmembrane ascorbate-dependent reductase CYB561 [Hypomesus transpacificus]
MSTRG.32416	56.9458	2.76935	0.805844	3.43658	0.000589104	0.00318432	NP_997953.2	echdc2	338247	XP_062308307.1	92.86	4.1e-15	81.6	echdc2	enoyl-CoA hydratase domain-containing protein 2, mitochondrial [Osmerus eperlanus]
MSTRG.1366	124.369	2.7569	0.504161	5.46829	4.54401e-08	8.1037e-07	XP_700826.3	nmnat3	572070	XP_062337788.1	92.86	4.2e-80	249	nmnat3	nicotinamide/nicotinic acid mononucleotide adenylyltransferase 1 isoform X1 [Osmerus eperlanus]
MSTRG.31998	106.244	2.75653	1.02232	2.69634	0.00701062	0.0250397	NA	NA	NA	NA	NA	NA	NA	NA	NA
MSTRG.12284	164.773	2.7536	0.499301	5.51491	3.48951e-08	6.37625e-07	XP_005170158.1	si:ch211-222e23.2	559789	XP_046874660.1	87.67	1.6e-35	132	tmem268	transmembrane protein 268 isoform X1 [Hypomesus transpacificus]
MSTRG.24339	20.4637	2.7535	0.849524	3.24123	0.00119015	0.00578709	XP_021325585.1	pigt	556667	XP_046896351.1	100	1.2e-44	168	pigt	GPI transamidase component PIG-T [Hypomesus transpacificus]
MSTRG.32632	23.4079	2.75269	0.807434	3.40918	0.000651576	0.00346773	NA	NA	NA	NA	NA	NA	NA	NA	NA
MSTRG.1245	31.7978	2.7507	1.05702	2.6023	0.00925996	0.0312646	NA	NA	NA	NA	NA	NA	NA	NA	NA
MSTRG.27714	58.4889	2.7502	0.953941	2.88298	0.00393928	0.0156128	NP_001254625.1	anapc10	798352	XP_062311652.1	97.3	1.3e-42	155	anapc10	anaphase-promoting complex subunit 10 [Osmerus eperlanus]
MSTRG.11952	2174.45	2.7455	0.344702	7.96484	1.65435e-15	1.1429e-13	NP_001017801.1	psmb4	550499	XP_046875237.1	94.44	2.6e-36	140	psmb4	proteasome subunit beta type-4 [Hypomesus transpacificus]
MSTRG.26719	1058.1	2.74484	0.329937	8.31926	8.85139e-17	7.19406e-15	NP_998206.1	ubxn4	406314	XP_046901994.1	97.87	2.4e-20	99.8	ubxn4	UBX domain-containing protein 4 [Hypomesus transpacificus]
MSTRG.12903	486.221	2.74064	0.484163	5.66057	1.50872e-08	3.04149e-07	XP_021322671.1	slc4a7	568872	XP_062342685.1	96.47	2.5e-41	173	LOC134040678	LOW QUALITY PROTEIN: sodium bicarbonate cotransporter 3-like [Osmerus eperlanus]
MSTRG.32957	37.4879	2.74019	0.632051	4.3354	1.45498e-05	0.000134644	NA	NA	NA	NA	NA	NA	NA	NA	NA
MSTRG.23896	96.7483	2.73937	0.374581	7.31318	2.60901e-13	1.29099e-11	NP_998704.1	ipo9	406860	XP_046882432.1	100	1.8e-15	83.6	ipo9	importin-9 [Hypomesus transpacificus]
MSTRG.1706	43.0758	2.73878	0.760511	3.60124	0.000316707	0.00189876	XP_009297383.1	gga3b	100334661	XP_046898150.1	50.69	4.4e-42	167	LOC124481908	ADP-ribosylation factor-binding protein GGA3-like isoform X1 [Hypomesus transpacificus]
MSTRG.11532	68.8974	2.73844	0.735771	3.72186	0.000197758	0.00127408	NP_001077023.1	tgfbrap1	565026	XP_062303319.1	94.74	3.2e-86	296	tgfbrap1	transforming growth factor-beta receptor-associated protein 1 homolog [Osmerus eperlanus]
MSTRG.21706	142.195	2.73841	0.497285	5.50673	3.6557e-08	6.6394e-07	NP_001007352.1	btg3	492479	XP_046876345.1	69.77	1.4e-58	202	btg3	protein BTG3 [Hypomesus transpacificus]
MSTRG.19963	25.7444	2.73804	0.906112	3.02174	0.00251325	0.0107024	NA	NA	NA	NA	NA	NA	NA	NA	NA
MSTRG.1253	237.786	2.73772	0.396425	6.90603	4.98403e-12	2.02084e-10	XP_068073790.1	LOC137489672	137489672	XP_067108970.1	73.5	3.4e-43	173	LOC136958769	MAGUK p55 subfamily member 7-like [Osmerus mordax]
MSTRG.22743	10.6235	2.73622	1.04493	2.61858	0.00882974	0.0301162	NA	NA	NA	NA	NA	NA	NA	NA	NA
MSTRG.9102	70.2876	2.73371	0.641496	4.26147	2.0309e-05	0.000178731	NP_001417764.1	rgs3a	445235	XP_067087032.1	93.59	6.3e-62	155	LOC136937813	regulator of G-protein signaling 3-like [Osmerus mordax]
MSTRG.22973	24.3038	2.72897	1.11196	2.45419	0.0141203	0.0437217	NP_001038753.2	pde12	692319	XP_046882044.1	95.92	3e-88	302	pde12	2',5'-phosphodiesterase 12 [Hypomesus transpacificus]
MSTRG.19569	21.5447	2.72843	0.873053	3.12516	0.00177707	0.00808095	NA	NA	NA	NA	NA	NA	NA	NA	NA
MSTRG.13745	47.6685	2.72802	0.676557	4.03221	5.52537e-05	0.000425952	XP_021329567.1	klhl2	567966	XP_062333311.1	60.17	2.6e-70	248	klhl2	kelch-like protein 2 [Osmerus eperlanus]
MSTRG.9007	39.9163	2.72747	0.765878	3.56124	0.000369113	0.00216243	NA	NA	NA	XP_046904667.1	71.62	1.2e-40	157	LOC124486848	uncharacterized protein LOC124486848 isoform X1 [Hypomesus transpacificus]
MSTRG.1729	1612.4	2.72379	0.419831	6.48783	8.70796e-11	2.87523e-09	NA	NA	NA	NA	NA	NA	NA	NA	NA
MSTRG.946	29.7411	2.7222	0.747591	3.6413	0.000271266	0.00166013	NP_001119940.1	mterf4	100000849	XP_046884078.1	84.71	3.3e-96	250	mterf4	transcription termination factor 4, mitochondrial isoform X1 [Hypomesus transpacificus]
MSTRG.25457	76.7365	2.72027	0.802595	3.38935	0.000700597	0.0036882	NA	NA	NA	XP_046895657.1	62.89	2.7e-13	77.4	wnk3	serine/threonine-protein kinase WNK1 [Hypomesus transpacificus]
MSTRG.12782	429.337	2.71571	0.35675	7.61237	2.69111e-14	1.49653e-12	XP_009292565.1	nhsl3	100034579	XP_067112231.1	84.5	0	1360	nhsl3	NHS-like protein 3 [Osmerus mordax]
MSTRG.29852	17.2193	2.71518	0.97643	2.78072	0.00542382	0.0202964	NA	NA	NA	XP_046883370.1	46.6	8.4e-10	62.8	odr4	protein odr-4 homolog [Hypomesus transpacificus]
MSTRG.23077	36.6904	2.71288	0.564447	4.80626	1.53783e-06	1.89043e-05	NP_001003538.1	chchd4a	445144	XP_046881236.1	93.5	4.3e-64	192	chchd4a	mitochondrial intermembrane space import and assembly protein 40 [Hypomesus transpacificus]
MSTRG.11482	73.7795	2.71176	0.606324	4.47246	7.73242e-06	7.79403e-05	NP_955851.1	wdr12	321652	XP_062303424.1	56.68	1.6e-42	163	wdr12	ribosome biogenesis protein wdr12 [Osmerus eperlanus]
MSTRG.14959	2493.46	2.71135	0.302908	8.95107	3.52044e-19	4.18769e-17	NP_001002064.1	psmc3	321947	XP_046897558.1	56.72	1.5e-60	130	psmc3	26S proteasome regulatory subunit 6A isoform X1 [Hypomesus transpacificus]
MSTRG.26939	13.2991	2.71096	1.02414	2.64706	0.00811953	0.0281442	NA	NA	NA	NA	NA	NA	NA	NA	NA
MSTRG.32657	66.9112	2.70971	0.513383	5.27815	1.30498e-07	2.12127e-06	NA	NA	NA	NA	NA	NA	NA	NA	NA
MSTRG.8885	24.0462	2.70917	0.969659	2.79394	0.00520708	0.0196367	NA	NA	NA	NA	NA	NA	NA	NA	NA
MSTRG.17607	27.5319	2.70865	0.639954	4.23258	2.31031e-05	0.0001997	NA	NA	NA	NA	NA	NA	NA	NA	NA
MSTRG.1675	54.2461	2.70854	0.52911	5.11905	3.07077e-07	4.53595e-06	NA	NA	NA	NA	NA	NA	NA	NA	NA
MSTRG.4444	312.807	2.70789	0.47126	5.74608	9.1337e-09	1.95077e-07	NP_001096041.1	ryr1b	570245	XP_067097287.1	90.16	1.1e-21	101	aven	cell death regulator Aven [Osmerus mordax]
MSTRG.32203	712.628	2.70738	0.420222	6.44273	1.17342e-10	3.75702e-09	NP_001076327.1	syngr2b	568509	XP_062311902.1	94.87	8.4e-42	156	syngr2b	synaptogyrin-2b [Osmerus eperlanus]
MSTRG.23586	64.9711	2.70709	0.767288	3.52813	0.000418512	0.002404	NP_001107889.1	slc26a6l1	559448	XP_067089313.1	91.67	2.6e-25	113	slc26a6l1	solute carrier family 26 member 6, like 1 [Osmerus mordax]
MSTRG.417	711.396	2.70605	0.382507	7.07452	1.49965e-12	6.66749e-11	NP_001177414.1	cul3b	572370	XP_046883248.1	86.67	1e-30	133	LOC124472455	cullin-3 isoform X1 [Hypomesus transpacificus]
MSTRG.21166	149.034	2.70534	0.824623	3.2807	0.00103551	0.00514662	NA	NA	NA	NA	NA	NA	NA	NA	NA
MSTRG.10075	84.5087	2.70401	0.489202	5.52738	3.25051e-08	6.00057e-07	NA	NA	NA	NA	NA	NA	NA	NA	NA
MSTRG.31643	49.988	2.70319	0.570777	4.73598	2.18003e-06	2.56941e-05	NP_001038792.1	nr2c2ap	724051	XP_062306283.1	65.62	1.8e-38	125	nr2c2ap	nuclear receptor 2C2-associated protein [Osmerus eperlanus]
MSTRG.19505	202.158	2.70278	0.474484	5.69624	1.22482e-08	2.53751e-07	NP_001007406.2	rbm41	492764	XP_062309600.1	70.2	2.5e-93	310	rbm41	RNA-binding protein 41 [Osmerus eperlanus]
MSTRG.14426	59.5827	2.70049	0.543854	4.96547	6.85349e-07	9.29634e-06	NA	NA	NA	NA	NA	NA	NA	NA	NA
MSTRG.921	22.7912	2.70017	1.06711	2.53037	0.0113943	0.0369507	NP_957368.1	eif2b3	394049	XP_067109431.1	85.53	8.4e-33	139	eif2b3	LOW QUALITY PROTEIN: translation initiation factor eIF-2B subunit gamma [Osmerus mordax]
MSTRG.2895	127.93	2.6961	0.444342	6.06762	1.2982e-09	3.34552e-08	NA	NA	NA	NA	NA	NA	NA	NA	NA
MSTRG.20174	26.7564	2.69379	0.9886	2.72485	0.00643305	0.0233483	NA	NA	NA	NA	NA	NA	NA	NA	NA
MSTRG.2114	67.9847	2.69324	0.592069	4.54886	5.39385e-06	5.71252e-05	NA	NA	NA	NA	NA	NA	NA	NA	NA
MSTRG.32185	39.7786	2.6914	0.598997	4.49318	7.01677e-06	7.17106e-05	NA	NA	NA	XP_067116852.1	90.32	8.9e-13	72.8	pspc1	paraspeckle component 1 isoform X1 [Osmerus mordax]
MSTRG.12437	15.0104	2.69106	1.05556	2.54942	0.0107901	0.0353608	NA	NA	NA	NA	NA	NA	NA	NA	NA
MSTRG.29934	80.7274	2.69091	0.656732	4.09742	4.17775e-05	0.000334555	NA	NA	NA	NA	NA	NA	NA	NA	NA
MSTRG.21666	287.494	2.68736	0.531891	5.05247	4.36135e-07	6.23218e-06	NA	NA	NA	NA	NA	NA	NA	NA	NA
MSTRG.5201	197.657	2.68558	0.425442	6.31245	2.74644e-10	8.23566e-09	NP_001013587.1	nmd3	541444	XP_046891573.1	77.14	1.3e-23	108	nmd3	60S ribosomal export protein NMD3 [Hypomesus transpacificus]
MSTRG.15820	24.383	2.68254	0.812171	3.30292	0.000956834	0.0048223	NA	NA	NA	XP_062322670.1	77.08	1.7e-17	81.3	hcst	hematopoietic cell signal transducer isoform X1 [Osmerus eperlanus]
MSTRG.17892	1757.43	2.68099	0.308597	8.68768	3.69915e-18	3.88098e-16	XP_068073644.1	dapk2b	556756	XP_046884684.1	88.1	7.9e-35	152	psme4a	proteasome activator complex subunit 4A isoform X1 [Hypomesus transpacificus]
MSTRG.9314	57.7846	2.68013	0.78149	3.42951	0.000604677	0.00325089	NP_001070630.1	gucd1	564677	XP_062310135.1	71.62	1.3e-50	182	gucd1	protein GUCD1 [Osmerus eperlanus]
MSTRG.21024	255.62	2.67975	0.558354	4.79937	1.59162e-06	1.95012e-05	NA	NA	NA	NA	NA	NA	NA	NA	NA
MSTRG.29183	104.751	2.67872	0.606084	4.41972	9.88295e-06	9.58518e-05	XP_021332033.2	LOC110439792	110439792	XP_046871322.1	87.63	3.1e-89	306	LOC124463597	uncharacterized protein LOC124463597 [Hypomesus transpacificus]
MSTRG.591	59.9266	2.67768	0.510115	5.24918	1.52781e-07	2.4415e-06	NP_001157467.1	sft2d3	407688	ACO09884.1	98.66	7.9e-92	286	sft2d3	Vesicle transport protein SFT2C [Osmerus mordax]
MSTRG.12817	19.5909	2.67602	1.08024	2.47725	0.0132401	0.0414823	NA	NA	NA	XP_062343276.1	72.68	7.1e-49	177	si:ch73-347e22.4	uncharacterized protein si:ch73-347e22.4 [Osmerus eperlanus]
MSTRG.21271	138.303	2.67597	0.703767	3.80235	0.00014333	0.000971009	NA	NA	NA	NA	NA	NA	NA	NA	NA
MSTRG.13110	10.7933	2.66842	1.05583	2.52733	0.0114934	0.0371705	NP_001122262.1	sprb	795445	XP_046906859.1	88.33	3.3e-63	219	LOC124488280	sepiapterin reductase-like isoform X1 [Hypomesus transpacificus]
MSTRG.13286	316.171	2.66688	0.359243	7.42363	1.13954e-13	5.83144e-12	XP_009290986.1	sec16a	567075	XP_046901852.1	86.3	0	1010	sec16a	protein transport protein Sec16A isoform X2 [Hypomesus transpacificus]
MSTRG.11865	59.4255	2.66555	0.734432	3.6294	0.000284079	0.00172795	XP_001336850.2	dis3	100003553	XP_062302752.1	90.79	4.7e-36	150	dis3	exosome complex exonuclease RRP44 [Osmerus eperlanus]
MSTRG.16506	694.176	2.66537	0.310229	8.59164	8.57334e-18	8.32402e-16	NP_001002555.1	rab11bb	436828	ACO10091.1	100	2.5e-34	134	rab11al	Ras-related protein Rab-11A [Osmerus mordax]
MSTRG.1767	41.9053	2.66484	0.701761	3.79735	0.000146249	0.00098534	NA	NA	NA	XP_067087926.1	71.01	5.5e-21	92.4	rps19bp1	ribosomal protein S19 binding protein 1 [Osmerus mordax]
MSTRG.9068	190.963	2.6647	0.423994	6.28475	3.2838e-10	9.72532e-09	NP_775346.2	mak16	192312	XP_046904557.1	88.14	3e-24	106	mak16	protein MAK16 homolog [Hypomesus transpacificus]
MSTRG.19808	43.6635	2.66458	0.702464	3.79319	0.000148723	0.000998264	NP_001038520.1	si:ch211-132b12.7	564531	XP_062309210.1	83.82	3.3e-73	241	LOC134013647	CLOCK-interacting pacemaker-like isoform X1 [Osmerus eperlanus]
MSTRG.19317	103.007	2.66391	0.336148	7.92479	2.28526e-15	1.53737e-13	NP_998450.1	nsun5	406690	XP_046898907.1	64.05	1.3e-60	171	nsun5	probable 28S rRNA (cytosine-C(5))-methyltransferase isoform X1 [Hypomesus transpacificus]
MSTRG.11225	36.4579	2.66016	1.07645	2.47122	0.0134651	0.0420658	NA	NA	NA	NA	NA	NA	NA	NA	NA
MSTRG.16616	76.3187	2.65984	0.579712	4.58822	4.47046e-06	4.84017e-05	NA	NA	NA	NA	NA	NA	NA	NA	NA
MSTRG.28201	38.6171	2.65372	0.588778	4.50717	6.56978e-06	6.77419e-05	NA	NA	NA	NA	NA	NA	NA	NA	NA
MSTRG.25651	51.9623	2.6536	0.598311	4.43515	9.20101e-06	9.02613e-05	NA	NA	NA	XP_046896202.1	93.28	1.3e-76	258	LOC124480692	uncharacterized oxidoreductase At1g06690, chloroplastic-like [Hypomesus transpacificus]
MSTRG.31725	15.1301	2.65353	0.94252	2.81536	0.00487232	0.0186095	NP_999902.2	rfc4	406435	XP_062306511.1	93.88	1.5e-48	99	rfc4	replication factor C subunit 4 [Osmerus eperlanus]
MSTRG.22001	2011.52	2.65349	0.320099	8.28959	1.13635e-16	9.03145e-15	NP_571227.1	psmb6	30388	ACO09878.1	56.92	1.5e-23	102	LOC136962742	Proteasome subunit beta type 6 precursor [Osmerus mordax]
MSTRG.23726	23.2298	2.65141	0.965998	2.74474	0.00605588	0.0222218	NA	NA	NA	XP_046880994.1	85.71	3.6e-11	62.4	tomm34	mitochondrial import receptor subunit TOM34 [Hypomesus transpacificus]
MSTRG.13812	101.855	2.64746	0.598398	4.42426	9.67748e-06	9.4164e-05	NA	NA	NA	XP_046900478.1	76.67	5.2e-39	147	LOC124483921	uncharacterized protein LOC124483921 isoform X1 [Hypomesus transpacificus]
MSTRG.30328	13.0499	2.64347	1.08194	2.44327	0.014555	0.0447281	NA	NA	NA	NA	NA	NA	NA	NA	NA
MSTRG.16407	2883.22	2.64177	0.306077	8.63105	6.07927e-18	5.99977e-16	NP_956044.2	psmc4	326884	ACO09848.1	90.16	3.5e-26	115	psmc4	26S protease regulatory subunit 6B [Osmerus mordax]
MSTRG.31606	41.3787	2.64166	0.818863	3.22601	0.00125528	0.00605249	NP_998426.1	pigc	323994	XP_067085977.1	93.52	2.3e-119	367	pigc	LOW QUALITY PROTEIN: phosphatidylinositol N-acetylglucosaminyltransferase subunit C [Osmerus mordax]
MSTRG.17186	477.78	2.64085	0.404642	6.52639	6.73728e-11	2.27045e-09	NP_001005591.1	zgc:100918	449549	ACO09289.1	70.91	2e-83	224	-	Ras-related protein Rab-7 [Osmerus mordax]
MSTRG.17077	130.112	2.64039	0.797809	3.30955	0.000934448	0.00472804	NP_997870.1	tex10	327196	XP_062322091.1	67.76	1.1e-67	200	tex10	testis-expressed protein 10 homolog isoform X2 [Osmerus eperlanus]
MSTRG.28200	118.659	2.63611	0.425404	6.19671	5.76548e-10	1.60557e-08	NP_001093908.1	lsm5	563948	XP_046880068.1	94.12	9e-14	68.9	lsm5	U6 snRNA-associated Sm-like protein LSm5 [Hypomesus transpacificus]
MSTRG.32302	71.2728	2.63523	0.45164	5.83481	5.38509e-09	1.20607e-07	NA	NA	NA	NA	NA	NA	NA	NA	NA
MSTRG.17303	13.6189	2.63439	0.953032	2.76422	0.00570596	0.0211387	NA	NA	NA	NA	NA	NA	NA	NA	NA
MSTRG.883	19.7503	2.63424	0.682102	3.86195	0.000112487	0.000787698	NP_001005929.2	paxip1	449658	XP_067108603.1	59.03	9e-38	157	paxip1	PAX-interacting protein 1 isoform X1 [Osmerus mordax]
MSTRG.3588	39.9465	2.63334	0.725614	3.62912	0.000284385	0.00172876	NA	NA	NA	NA	NA	NA	NA	NA	NA
MSTRG.25849	131.947	2.63113	0.578975	4.54447	5.50735e-06	5.81217e-05	NA	NA	NA	NA	NA	NA	NA	NA	NA
MSTRG.30822	102.899	2.63092	0.593943	4.42959	9.44134e-06	9.21508e-05	NA	NA	NA	XP_062338952.1	95.12	2e-07	52.4	c17h11orf98	uncharacterized protein C11orf98 homolog [Osmerus eperlanus]
MSTRG.10843	13.5901	2.63067	1.08568	2.42306	0.0153906	0.0467996	NP_001025383.1	znf292b	566732	XP_046906689.1	95.06	3e-98	318	znf292a	zinc finger protein 292a [Hypomesus transpacificus]
MSTRG.28159	114.011	2.63016	0.873606	3.01069	0.00260652	0.0110239	XP_002662902.2	dync2i1	100330581	XP_062336025.1	50	8e-68	147	dync2i1	cytoplasmic dynein 2 intermediate chain 1 isoform X2 [Osmerus eperlanus]
MSTRG.15599	218.737	2.62658	0.436264	6.02061	1.73762e-09	4.32287e-08	NP_001018471.1	rragca	573492	XP_062322391.1	89.47	3.7e-14	77	rragca	ras-related GTP binding Ca [Osmerus eperlanus]
MSTRG.19203	540.134	2.62595	0.443101	5.92629	3.09858e-09	7.362e-08	NP_001019605.1	atg4a	554140	XP_062311893.1	79.75	2.1e-51	163	atg4a	cysteine protease ATG4A [Osmerus eperlanus]
MSTRG.4010	281.559	2.62592	0.92428	2.84104	0.0044967	0.0174035	NA	NA	NA	NA	NA	NA	NA	NA	NA
MSTRG.8387	1895.79	2.62094	0.254066	10.316	5.96758e-25	1.53601e-22	NP_955886.1	psmd11b	322265	XP_046888672.1	100	1.1e-32	135	psmd11b	26S proteasome non-ATPase regulatory subunit 11B [Hypomesus transpacificus]
MSTRG.5019	51.1144	2.61978	0.74563	3.51352	0.000442213	0.00251123	NP_001103945.1	exoc8	568029	XP_067097983.1	93.26	1.9e-107	336	exoc8	exocyst complex component 8 [Osmerus mordax]
MSTRG.9970	131.572	2.61736	0.698083	3.74935	0.000177293	0.00116012	NP_878281.2	scfd1	317732	XP_046874182.1	54.44	1.9e-17	91.3	scfd1	sec1 family domain-containing protein 1 [Hypomesus transpacificus]
MSTRG.30642	49.3332	2.61707	0.904471	2.89348	0.00380994	0.015184	XP_005169993.1	mterf2	557469	XP_062339494.1	92.86	0	718	LOC134037944	transcription termination factor 2, mitochondrial-like isoform X1 [Osmerus eperlanus]
MSTRG.25965	45.3358	2.61675	0.673857	3.88324	0.000103075	0.000729201	XP_009302946.1	aff3	570215	XP_046903388.1	70	1.6e-31	138	aff3	AF4/FMR2 family member 3 [Hypomesus transpacificus]
MSTRG.12776	1191.81	2.616	0.528906	4.94605	7.57327e-07	1.01214e-05	NP_001257469.1	ptp4a2b	334483	XP_062342593.1	100	3.4e-22	99.4	ptp4a2b	protein tyrosine phosphatase type IVA 2 [Osmerus eperlanus]
MSTRG.6072	189.125	2.61592	0.527814	4.95614	7.19078e-07	9.66772e-06	NA	NA	NA	NA	NA	NA	NA	NA	NA
MSTRG.32898	27.9188	2.61472	0.825386	3.16787	0.00153558	0.00716797	NP_956085.1	mtmr6	327346	XP_067107485.1	95.5	2.8e-40	149	mtmr6	myotubularin-related protein 6 isoform X1 [Osmerus mordax]
MSTRG.16171	26.6682	2.61445	0.732256	3.57041	0.000356421	0.00210248	NP_001108614.1	snrnp48	325757	XP_046907307.1	85.57	2e-34	139	snrnp48	U11/U12 small nuclear ribonucleoprotein 48 kDa protein [Hypomesus transpacificus]
MSTRG.7166	34.4746	2.61331	0.950734	2.74873	0.00598269	0.0219802	NP_001004614.2	smyd5	447875	XP_062332576.1	85.96	1.9e-21	101	smyd5	histone-lysine N-trimethyltransferase SMYD5 [Osmerus eperlanus]
MSTRG.16511	53.4906	2.61289	0.790174	3.30673	0.000943926	0.00476928	NP_001186649.1	gpatch4	555692	XP_067093997.1	60.25	7.6e-76	257	gpatch4	G patch domain-containing protein 4 [Osmerus mordax]
MSTRG.2567	51.7134	2.6091	0.933815	2.79402	0.00520571	0.0196356	XP_021326422.2	ankrd27	386887	XP_067091480.1	73.58	2.4e-46	187	ankrd27	ankyrin repeat domain-containing protein 27 [Osmerus mordax]
MSTRG.4458	947.944	2.60584	0.320758	8.124	4.51061e-16	3.3618e-14	NP_001003832.1	psmc6	321585	XP_046877489.1	53.61	3.6e-38	150	psmc6	26S proteasome regulatory subunit 10B [Hypomesus transpacificus]
MSTRG.27592	62.7475	2.60574	0.483884	5.38505	7.24227e-08	1.24246e-06	NP_001002130.1	mpdu1b	415220	XP_062305603.1	85.46	2.8e-36	97.1	mpdu1b	mannose-P-dolichol utilization defect 1b [Osmerus eperlanus]
MSTRG.19043	56.0294	2.60067	0.57208	4.546	5.46758e-06	5.77358e-05	NA	NA	NA	NA	NA	NA	NA	NA	NA
MSTRG.10330	26.1508	2.60065	0.997156	2.60807	0.00910556	0.0308767	NP_001139153.1	cdkn3	402796	XP_046902867.1	70.64	6.6e-62	171	cdkn3	cyclin-dependent kinase inhibitor 3 isoform X1 [Hypomesus transpacificus]
MSTRG.7289	165.509	2.59373	0.587881	4.41199	1.02425e-05	9.86994e-05	NP_001003412.1	clint1a	323870	XP_067103678.1	93.75	2.7e-19	93.6	clint1a	clathrin interactor 1a [Osmerus mordax]
MSTRG.19036	243.887	2.59149	0.735144	3.52514	0.000423259	0.00242816	NP_956248.1	klc1b	335499	XP_062320435.1	80	6.4e-42	169	klc1b	kinesin light chain 1b isoform X1 [Osmerus eperlanus]
MSTRG.2532	31.3017	2.58907	0.974976	2.65552	0.00791861	0.0275594	NA	NA	NA	XP_062316497.1	54.87	5.9e-12	74.3	LOC134019554	ankyrin repeat and SAM domain-containing protein 1A [Osmerus eperlanus]
MSTRG.2663	165.5	2.58641	0.732459	3.53114	0.000413778	0.00238565	NA	NA	NA	XP_067090833.1	77.17	5.9e-37	139	bida	BH3 interacting domain death agonist [Osmerus mordax]
MSTRG.9816	76.4018	2.58309	1.02813	2.51241	0.0119909	0.0384746	XP_009291551.1	si:dkey-206p8.1	101883329	XP_062326007.1	85.71	1.3e-31	130	c9h14orf180	nutritionally-regulated adipose and cardiac enriched protein homolog isoform X1 [Osmerus eperlanus]
MSTRG.8475	45.7288	2.58034	0.545661	4.72883	2.25821e-06	2.65111e-05	NP_001025389.1	telo2	777634	XP_067100706.1	83.19	1.2e-52	204	telo2	telomere length regulation protein TEL2 homolog isoform X1 [Osmerus mordax]
MSTRG.19996	26.9471	2.5782	0.812576	3.17287	0.00150939	0.00706952	NA	NA	NA	NA	NA	NA	NA	NA	NA
MSTRG.13658	99.6041	2.57661	0.567246	4.54231	5.56399e-06	5.85817e-05	XP_021331963.1	uba6	567370	XP_046901454.1	61.58	5.9e-46	184	uba6	ubiquitin-like modifier-activating enzyme 6 [Hypomesus transpacificus]
MSTRG.26703	21.0761	2.57542	0.916857	2.80896	0.00497014	0.0188941	XP_021334644.1	cenpj	568957	XP_062313670.1	85.98	4.2e-43	176	cenpj	centromere protein J isoform X1 [Osmerus eperlanus]
MSTRG.28016	91.7622	2.57161	0.622609	4.13037	3.62173e-05	0.000295161	NP_001002303.1	nceh1a	432374	XP_046879666.1	95.63	1.6e-130	419	LOC124470038	neutral cholesterol ester hydrolase 1-like [Hypomesus transpacificus]
MSTRG.18015	19.5818	2.57161	0.749338	3.43184	0.000599498	0.0032269	NA	NA	NA	NA	NA	NA	NA	NA	NA
MSTRG.20026	45.4218	2.56356	0.7381	3.47319	0.000514313	0.00285038	NP_001243133.1	elac2	492652	XP_062342168.1	85.71	1.3e-23	111	elac2	zinc phosphodiesterase ELAC protein 2 [Osmerus eperlanus]
MSTRG.23401	18.9595	2.56329	0.915192	2.80082	0.00509731	0.0193038	NP_001005952.1	mettl1	449779	XP_062323005.1	86.3	1.3e-31	127	mettl1	tRNA (guanine-N(7)-)-methyltransferase isoform X1 [Osmerus eperlanus]
MSTRG.4152	22.4224	2.56169	0.884963	2.89468	0.00379542	0.0151462	NA	NA	NA	NA	NA	NA	NA	NA	NA
MSTRG.25782	42.2866	2.55892	0.628429	4.07193	4.66255e-05	0.000368126	NP_001017883.1	med4	550582	XP_062312472.1	95.65	1.7e-23	102	med4	mediator of RNA polymerase II transcription subunit 4 [Osmerus eperlanus]
MSTRG.14353	23.7994	2.55874	0.82807	3.09001	0.0020015	0.00886365	NA	NA	NA	NA	NA	NA	NA	NA	NA
MSTRG.2749	44.2446	2.55836	0.613694	4.16879	3.06227e-05	0.000255241	NP_998447.1	utp4	406571	XP_062317146.1	63.12	1.3e-40	164	utp4	U3 small nucleolar RNA-associated protein 4 homolog [Osmerus eperlanus]
MSTRG.15796	321.732	2.55717	0.453448	5.63939	1.70653e-08	3.40964e-07	NP_991139.1	psenen	402810	ACO10001.1	95.56	2e-21	91.7	psenen	Gamma-secretase subunit Psenen [Osmerus mordax]
MSTRG.32430	97.1431	2.55421	0.442478	5.77252	7.80968e-09	1.68806e-07	NA	NA	NA	XP_046900478.1	38.36	2.9e-07	52.4	LOC124483921	uncharacterized protein LOC124483921 isoform X1 [Hypomesus transpacificus]
MSTRG.8307	20.5404	2.55397	1.00406	2.54365	0.01097	0.0358442	NP_997958.2	znf385b	368405	XP_046888334.1	55.06	3.4e-29	129	LOC124475618	zinc finger protein 385C-like [Hypomesus transpacificus]
MSTRG.23729	471.128	2.55356	0.3411	7.48625	7.0871e-14	3.75512e-12	NP_001038458.1	nfs1	562714	XP_046882287.1	49.03	3.6e-30	128	nfs1	cysteine desulfurase, mitochondrial [Hypomesus transpacificus]
MSTRG.20132	24.3901	2.55301	0.616201	4.14315	3.4257e-05	0.000281098	NA	NA	NA	NA	NA	NA	NA	NA	NA
MSTRG.17670	22.3546	2.55133	0.864158	2.95239	0.00315329	0.0129255	NA	NA	NA	NA	NA	NA	NA	NA	NA
MSTRG.15455	1361.38	2.55124	0.299227	8.52611	1.51352e-17	1.33921e-15	NP_001318058.1	usp47	100101645	XP_067104681.1	89.34	3.3e-154	355	usp47	ubiquitin carboxyl-terminal hydrolase 47 isoform X1 [Osmerus mordax]
MSTRG.26344	17.0466	2.55032	0.763992	3.33815	0.000843383	0.00432454	NA	NA	NA	NA	NA	NA	NA	NA	NA
MSTRG.31632	43.3993	2.54986	0.598174	4.26274	2.01936e-05	0.000177803	NA	NA	NA	NA	NA	NA	NA	NA	NA
MSTRG.27768	39.1279	2.54713	0.789797	3.22504	0.00125954	0.00606538	NA	NA	NA	NA	NA	NA	NA	NA	NA
MSTRG.14205	18.6006	2.54291	0.724489	3.50994	0.000448211	0.00253807	NA	NA	NA	NA	NA	NA	NA	NA	NA
MSTRG.21964	43.3347	2.54178	0.858825	2.9596	0.00308042	0.0126876	NA	NA	NA	NA	NA	NA	NA	NA	NA
MSTRG.17516	21723.2	2.54147	0.569997	4.45875	8.2439e-06	8.23107e-05	NP_997749.1	ctsla	321453	ACO09031.1	95	8.3e-43	162	ctsla	Cathepsin L precursor [Osmerus mordax]
MSTRG.14606	19.2113	2.54131	0.726438	3.49832	0.000468199	0.00263437	NP_001191052.1	gpatch1	448925	XP_046906904.1	93.33	2.9e-20	100	gpatch1	G patch domain-containing protein 1 isoform X1 [Hypomesus transpacificus]
MSTRG.27802	101.414	2.54024	0.56213	4.51896	6.21441e-06	6.45968e-05	NA	NA	NA	NA	NA	NA	NA	NA	NA
MSTRG.21046	132.42	2.54011	0.484751	5.24004	1.60542e-07	2.5587e-06	NP_001018522.1	ddx47	553715	XP_046893919.1	65.07	1.8e-47	180	ddx47	probable ATP-dependent RNA helicase DDX47 [Hypomesus transpacificus]
MSTRG.16012	91.6588	2.53822	0.709974	3.57508	0.000350114	0.00207071	NP_001002458.1	dgat1b	436731	XP_062320753.1	94.83	4.3e-32	117	dgat1b	diacylglycerol O-acyltransferase 1b isoform X1 [Osmerus eperlanus]
MSTRG.17912	5100.25	2.533	0.429348	5.89966	3.64261e-09	8.49723e-08	XP_009305329.1	mlip	492702	XP_062318960.1	75.43	4.4e-82	300	mlip	muscular LMNA-interacting protein isoform X1 [Osmerus eperlanus]
MSTRG.17223	809.08	2.53253	0.516095	4.90711	9.24301e-07	1.20569e-05	NP_001002685.1	gpat3	436958	XP_062339923.1	66.99	3.1e-71	249	gpat3	glycerol-3-phosphate acyltransferase 3 [Osmerus eperlanus]
MSTRG.2269	337.442	2.53093	0.311142	8.13434	4.14187e-16	3.11281e-14	XP_009292977.1	xpo1a	558395	XP_062304135.1	89.47	4.1e-32	138	xpo1a	exportin-1 isoform X1 [Osmerus eperlanus]
MSTRG.14678	72.7442	2.53014	0.680862	3.71607	0.000202342	0.00129756	NA	NA	NA	NA	NA	NA	NA	NA	NA
MSTRG.16010	71.9403	2.52961	0.980945	2.57874	0.00991609	0.0330696	XP_017207004.1	mroh1	794708	XP_046887538.1	66.67	1.8e-43	177	mroh1	maestro heat-like repeat-containing protein family member 1 isoform X1 [Hypomesus transpacificus]
MSTRG.14438	195.355	2.52755	0.529856	4.77025	1.83996e-06	2.20183e-05	XP_692034.2	tbc1d9	563578	XP_046901766.1	78.95	2e-55	207	tbc1d9	TBC1 domain family member 9 [Hypomesus transpacificus]
MSTRG.31623	331.833	2.52692	0.494289	5.11223	3.18372e-07	4.68354e-06	NP_001002555.1	rab11bb	436828	XP_046890816.1	73.03	4.3e-84	250	rab11a	ras-related protein Rab-11A [Hypomesus transpacificus]
MSTRG.4798	500.043	2.52681	0.40725	6.20456	5.48494e-10	1.5322e-08	NP_001004569.1	abhd3	447830	XP_062323264.1	94.12	8.3e-32	132	LOC134024679	phospholipase ABHD3-like isoform X1 [Osmerus eperlanus]
MSTRG.15436	1984.05	2.52597	0.437443	5.77441	7.72219e-09	1.67519e-07	NP_001013461.2	eif4g2b	334618	XP_067105343.1	53.76	4.4e-138	249	eif4g2a	eukaryotic translation initiation factor 4 gamma 2a, partial [Osmerus mordax]
MSTRG.13089	1505.89	2.5258	0.391212	6.45635	1.07258e-10	3.47756e-09	NP_998223.1	hspa5	378848	XP_046900686.1	86.74	1.8e-148	472	hspa5	endoplasmic reticulum chaperone BiP [Hypomesus transpacificus]
MSTRG.2913	135.726	2.52513	0.483735	5.22007	1.7886e-07	2.81321e-06	NA	NA	NA	NA	NA	NA	NA	NA	NA
MSTRG.23019	109.097	2.52326	0.45638	5.52887	3.22308e-08	5.9622e-07	XP_021333982.1	nfyal	573719	XP_046882277.1	73.17	1.9e-27	117	LOC124471729	nuclear transcription factor Y subunit alpha-like isoform X2 [Hypomesus transpacificus]
MSTRG.20482	1478.74	2.5225	0.37113	6.79681	1.06963e-11	4.14961e-10	XP_001919658.1	slc16a5b	794371	XP_062305290.1	92.05	1.1e-157	503	slc16a5b	monocarboxylate transporter 6 isoform X1 [Osmerus eperlanus]
MSTRG.1575	15.9371	2.52235	0.824147	3.06056	0.00220927	0.00961311	NA	NA	NA	NA	NA	NA	NA	NA	NA
MSTRG.3598	271.814	2.51868	0.444928	5.66087	1.50608e-08	3.03957e-07	NP_957063.1	tmem258	393742	XP_046890799.1	90.7	2.7e-18	81.6	tmem258	transmembrane protein 258 [Hypomesus transpacificus]
MSTRG.12537	1007.28	2.51671	0.292211	8.61266	7.13864e-18	6.96871e-16	NP_001007346.1	scamp3	492473	XP_062342790.1	60.61	3.2e-25	110	scamp3	secretory carrier-associated membrane protein 3 isoform X1 [Osmerus eperlanus]
MSTRG.20446	688.668	2.5166	0.313596	8.02497	1.0155e-15	7.20967e-14	NP_998469.1	socs3b	406596	XP_046894830.1	94.76	5.1e-141	422	socs3a	suppressor of cytokine signaling 3a [Hypomesus transpacificus]
MSTRG.398	221.881	2.51583	0.676726	3.71765	0.000201084	0.00129041	NA	NA	NA	XP_046884254.1	86.1	0	566	si:ch211-178n15.1	uncharacterized protein si:ch211-178n15.1 [Hypomesus transpacificus]
STRG.2638	21.9968	2.51582	0.687172	3.66112	0.000251119	0.00155484	NP_001025383.1	znf292b	566732	XP_046877545.1	88.89	6.9e-75	255	znf292b	zinc finger protein 292b [Hypomesus transpacificus]
MSTRG.13307	747.339	2.51568	0.246102	10.2221	1.57932e-24	3.88598e-22	NP_958889.1	vcp	327197	XP_046901478.1	100	1.1e-42	172	LOC124484566	transitional endoplasmic reticulum ATPase-like isoform X1 [Hypomesus transpacificus]
MSTRG.23336	56.8914	2.51326	0.726565	3.4591	0.000541983	0.0029771	NA	NA	NA	NA	NA	NA	NA	NA	NA
MSTRG.8377	88.2501	2.51264	0.335798	7.48259	7.28715e-14	3.83847e-12	NP_001013476.1	mrpl10	541330	XP_046888122.1	84.52	5e-28	115	mrpl10	39S ribosomal protein L10, mitochondrial [Hypomesus transpacificus]
MSTRG.20201	2242.96	2.51197	0.627714	4.00177	6.28696e-05	0.000476684	XP_021327056.1	st8sia6	553212	XP_062302406.1	93.29	1.2e-88	295	st8sia6	alpha-2,8-sialyltransferase 8F [Osmerus eperlanus]
MSTRG.22307	81.5305	2.51021	0.976787	2.56987	0.0101737	0.0337347	XP_009300198.1	usp2b	564054	XP_046894834.1	96.23	1.7e-23	108	LOC124479924	ubiquitin carboxyl-terminal hydrolase 2-like [Hypomesus transpacificus]
MSTRG.7915	342.714	2.5089	0.527314	4.75789	1.95628e-06	2.33325e-05	XP_009305069.1	gpam	100332911	XP_046888994.1	96.67	1.4e-45	183	gpam	glycerol-3-phosphate acyltransferase 1, mitochondrial [Hypomesus transpacificus]
MSTRG.18679	30.3209	2.50695	0.92431	2.71224	0.00668312	0.0240517	NP_001038603.1	pdcd2	393370	XP_067092588.1	88.35	1.2e-90	196	pdcd2	programmed cell death protein 2 [Osmerus mordax]
MSTRG.20279	434.927	2.50531	0.67077	3.73497	0.000187739	0.00122003	NP_001071197.1	stk17al	777621	XP_046893779.1	98.59	1.4e-34	140	stk17al	serine/threonine kinase 17a like [Hypomesus transpacificus]
MSTRG.5337	30.337	2.50404	1.0078	2.48467	0.0129672	0.0408698	NA	NA	NA	NA	NA	NA	NA	NA	NA
MSTRG.18721	2640.48	2.50396	0.446241	5.61122	2.00905e-08	3.93958e-07	NP_001017804.1	adss2	550502	XP_046884959.1	56.56	4.3e-51	124	adss2	adenylosuccinate synthetase isozyme 2 [Hypomesus transpacificus]
MSTRG.19917	309.511	2.5015	0.595714	4.19915	2.67916e-05	0.00022764	NA	NA	NA	NA	NA	NA	NA	NA	NA
MSTRG.19322	368.099	2.49833	0.407647	6.12866	8.86213e-10	2.37812e-08	XP_068079811.1	tmem120aa	100005623	XP_046898916.1	58.33	3e-24	108	tmem120aa	ion channel TACAN isoform X1 [Hypomesus transpacificus]
MSTRG.8606	115	2.49717	0.585041	4.26837	1.96906e-05	0.000173885	NP_001104620.2	bms1	553241	XP_067101698.1	75.52	6.5e-53	208	bms1	ribosome biogenesis protein BMS1 homolog [Osmerus mordax]
MSTRG.19257	14.4286	2.49277	0.890908	2.79801	0.00514181	0.019441	NP_957227.1	cdc23	393907	XP_062309777.1	95.24	2.8e-28	125	cdc23	cell division cycle protein 23 homolog [Osmerus eperlanus]
MSTRG.27992	465.718	2.49157	0.478591	5.20605	1.92908e-07	2.99482e-06	XP_001339046.3	tecrl2a	798606	XP_062335381.1	62.74	6.3e-28	119	tecrl2a	very-long-chain enoyl-CoA reductase [Osmerus eperlanus]
MSTRG.20408	245.687	2.49091	0.410046	6.07471	1.24211e-09	3.21946e-08	XP_009297741.1	usp7	553758	XP_062304561.1	100	3.6e-32	88.2	usp7	ubiquitin carboxyl-terminal hydrolase 7 isoform X2 [Osmerus eperlanus]
MSTRG.9053	704.279	2.49001	0.447624	5.56273	2.6559e-08	5.04285e-07	NA	NA	NA	NA	NA	NA	NA	NA	NA
MSTRG.972	705.898	2.48926	0.428184	5.81353	6.11688e-09	1.36148e-07	NP_001278637.1	atp6v1h	286779	XP_046884161.1	96.88	2.7e-30	131	atp6v1h	V-type proton ATPase subunit H isoform X1 [Hypomesus transpacificus]
MSTRG.25943	305.378	2.48853	0.65993	3.7709	0.000162661	0.00107733	NA	NA	NA	NA	NA	NA	NA	NA	NA
MSTRG.23477	524.579	2.48846	0.519613	4.78906	1.67567e-06	2.0323e-05	NP_958460.1	mapkapk2a	327321	XP_062324213.1	97.5	1.6e-40	159	mapkapk2a	MAP kinase-activated protein kinase 2 [Osmerus eperlanus]
MSTRG.27298	53.7161	2.48523	0.714017	3.48063	0.000500234	0.00278352	NP_997945.1	mettl3	100004398	XP_067117844.1	89.71	9e-46	178	mettl3	N6-adenosine-methyltransferase subunit METTL3 [Osmerus mordax]
MSTRG.32988	16.6001	2.48427	0.967145	2.56866	0.0102093	0.0338213	XP_003197722.1	usp38	563778	XP_046901289.1	90.14	2.3e-70	235	usp38	LOW QUALITY PROTEIN: ubiquitin carboxyl-terminal hydrolase 38 [Hypomesus transpacificus]
MSTRG.13131	24.2482	2.48327	0.77027	3.2239	0.00126458	0.00608314	NA	NA	NA	XP_062333486.1	94.12	6.3e-11	68.2	nup188	LOW QUALITY PROTEIN: nucleoporin NUP188 [Osmerus eperlanus]
MSTRG.5219	302.461	2.4814	0.388114	6.39348	1.62157e-10	4.99598e-09	XP_009289682.1	trim59	100006971	XP_046891982.1	88.42	3.9e-45	171	trim59	tripartite motif-containing protein 59 [Hypomesus transpacificus]
MSTRG.14019	140.544	2.48003	0.499467	4.96535	6.85762e-07	9.29634e-06	NP_942105.1	ufsp2	336782	XP_062333492.1	96.88	1.1e-31	132	ufsp2	ufm1-specific protease 2 isoform X1 [Osmerus eperlanus]
MSTRG.20007	38.0816	2.47853	0.690574	3.58909	0.000331831	0.0019769	XP_693756.3	tmem104	565387	XP_046875279.1	96.85	4.2e-150	480	tmem104	transmembrane protein 104 [Hypomesus transpacificus]
MSTRG.19587	129.561	2.47489	0.859551	2.87928	0.00398588	0.0157662	NA	NA	NA	NA	NA	NA	NA	NA	NA
MSTRG.20536	577.936	2.47437	0.378038	6.54529	5.93786e-11	2.01618e-09	NP_001289986.1	pet100	100334510	XP_046895080.1	42.04	2.7e-23	97.1	LOC124480064	protein PET100 homolog, mitochondrial [Hypomesus transpacificus]
MSTRG.19234	400.143	2.47354	0.430123	5.75078	8.88326e-09	1.90407e-07	NP_001289982.1	cox8a	557348	XP_062309555.1	97.22	1.8e-15	72	LOC134013830	cytochrome c oxidase subunit 8B, mitochondrial [Osmerus eperlanus]
MSTRG.2841	271.442	2.47132	0.680482	3.63172	0.000281535	0.00171479	NP_001002040.1	cdkn1ca	399483	XP_062317270.1	93.89	7.6e-115	349	LOC134020932	cyclin-dependent kinase inhibitor 1C-like [Osmerus eperlanus]
MSTRG.25529	1241.6	2.4713	0.393587	6.27892	3.40941e-10	1.00229e-08	XP_005162108.1	uba1	406335	XP_062314459.1	64.14	1.1e-76	205	uba1	ubiquitin-like modifier-activating enzyme 1 isoform X1 [Osmerus eperlanus]
MSTRG.14339	83.906	2.47095	0.761576	3.24452	0.00117648	0.00573303	NA	NA	NA	NA	NA	NA	NA	NA	NA
MSTRG.19193	456.506	2.46964	0.397492	6.21306	5.19633e-10	1.46067e-08	NP_982286.1	chm	402935	XP_062311949.1	96	1.1e-40	162	LOC134016621	LOW QUALITY PROTEIN: rab proteins geranylgeranyltransferase component A 1-like, partial [Osmerus eperlanus]
MSTRG.13647	176.747	2.46874	0.492402	5.01366	5.34033e-07	7.48999e-06	NP_775337.1	sdad1	286746	XP_046900807.1	60.55	2.8e-25	116	sdad1	protein SDA1 homolog [Hypomesus transpacificus]
MSTRG.23272	580.843	2.46777	0.274334	8.9955	2.35163e-19	2.89315e-17	NP_705945.2	sec61a1a	192298	XP_046881885.1	98.55	2.1e-78	139	sec61a1a	protein transport protein Sec61 subunit alpha-like 1 [Hypomesus transpacificus]
MSTRG.29726	32.7243	2.46735	0.861542	2.86387	0.00418495	0.0164019	NA	NA	NA	NA	NA	NA	NA	NA	NA
MSTRG.25036	756.981	2.46731	0.257816	9.57005	1.06853e-21	1.77713e-19	NP_958460.1	mapkapk2a	327321	XP_046896461.1	96.25	2.8e-30	127	LOC124480859	MAP kinase-activated protein kinase 2-like [Hypomesus transpacificus]
MSTRG.9906	11.6725	2.46709	0.999069	2.46939	0.0135344	0.0422423	NA	NA	NA	NA	NA	NA	NA	NA	NA
MSTRG.19027	97.968	2.46474	0.921451	2.67484	0.00747643	0.0263524	XP_068074201.1	LOC137490049	137490049	XP_062327821.1	31.55	2.8e-06	53.9	LOC134028354	mucin-2-like [Osmerus eperlanus]
MSTRG.12171	27.8515	2.46141	0.912107	2.6986	0.00696311	0.0249047	NP_956005.1	nsun2	325292	XP_067111643.1	61.94	5.2e-47	149	nsun2	RNA cytosine C(5)-methyltransferase NSUN2 [Osmerus mordax]
MSTRG.23020	1798.12	2.46014	0.436944	5.63033	1.79864e-08	3.56592e-07	NP_001103988.1	cand2	555955	XP_062317225.1	95.09	0	875	cand2	cullin-associated NEDD8-dissociated protein 2 [Osmerus eperlanus]
MSTRG.6932	534.926	2.45876	0.399092	6.16087	7.23446e-10	1.97786e-08	NP_001008611.1	ube2kb	30100	XP_046875061.1	88.46	7.6e-24	103	LOC124467030	ubiquitin-conjugating enzyme E2 K [Hypomesus transpacificus]
MSTRG.28560	31.834	2.45786	0.829446	2.96326	0.00304402	0.0125665	XP_005162790.1	usf3	101884408	XP_062335560.1	95.21	1.3e-98	323	LOC134034890	basic helix-loop-helix domain-containing protein USF3 isoform X1 [Osmerus eperlanus]
MSTRG.11264	23.9244	2.45778	0.883513	2.78183	0.00540538	0.0202358	NP_001410815.1	alkal2a	101886413	XP_067116808.1	96.59	4.6e-50	176	alkal2b	LOW QUALITY PROTEIN: ALK and LTK ligand 2b [Osmerus mordax]
MSTRG.8889	745.442	2.45591	0.341393	7.19378	6.30205e-13	2.94785e-11	NP_001002748.1	tspan36	437021	XP_046904462.1	90.62	4.7e-18	87.4	tspan36	tetraspanin 36 [Hypomesus transpacificus]
MSTRG.586	16.5724	2.45533	0.776159	3.16344	0.00155914	0.00725979	NA	NA	NA	NA	NA	NA	NA	NA	NA
MSTRG.24348	12.781	2.45402	0.943303	2.60152	0.00928122	0.0313254	XP_005162190.1	ccdc30	563478	XP_046896092.1	83.56	1.8e-28	127	ccdc30	LOW QUALITY PROTEIN: trichohyalin [Hypomesus transpacificus]
MSTRG.23207	15.6125	2.4523	0.900812	2.72232	0.00648253	0.0234567	NA	NA	NA	NA	NA	NA	NA	NA	NA
MSTRG.21025	221.853	2.45003	0.433382	5.65328	1.57412e-08	3.16268e-07	NP_001003739.1	rad23aa	445284	XP_067088430.1	66.98	5.2e-56	123	LOC136940281	LOW QUALITY PROTEIN: UV excision repair protein RAD23 homolog A-like [Osmerus mordax]
MSTRG.12599	108.992	2.44862	0.381089	6.42533	1.31583e-10	4.16107e-09	XP_005170088.1	polr1h	541428	ACO10109.1	61.32	1.8e-31	119	polr1h	DNA-directed RNA polymerase I subunit 12 [Osmerus mordax]
MSTRG.25343	57.0367	2.44518	0.536849	4.55469	5.24617e-06	5.57584e-05	NP_001002713.1	mfsd5	436986	XP_046896689.1	97.92	0	604	mfsd5	molybdate-anion transporter [Hypomesus transpacificus]
MSTRG.26780	223.541	2.43976	0.399048	6.11395	9.71928e-10	2.58251e-08	NP_001007766.1	ndufs1	493605	XP_062313755.1	70.39	1.2e-76	211	LOC134017772	NADH-ubiquinone oxidoreductase 75 kDa subunit, mitochondrial-like [Osmerus eperlanus]
MSTRG.12239	311.091	2.43868	0.567593	4.29652	1.73499e-05	0.000156839	NP_942113.1	tubb5	386701	ACO09032.1	100	6.9e-107	327	LOC136961783	Tubulin beta-7 chain [Osmerus mordax]
MSTRG.10419	84.9598	2.43674	0.603534	4.03746	5.40323e-05	0.000418322	XP_700001.2	kcnk3b	571330	XP_067099730.1	91.93	3.5e-156	461	kcnk3b	potassium channel subfamily K member 3 [Osmerus mordax]
MSTRG.21355	434.013	2.43489	0.325906	7.47115	7.94991e-14	4.16316e-12	NA	NA	NA	NA	NA	NA	NA	NA	NA
MSTRG.19601	110.455	2.43302	0.403857	6.02447	1.69662e-09	4.2364e-08	NP_001038819.2	alg5	751635	XP_062309439.1	90	4.6e-27	116	alg5	dolichyl-phosphate beta-glucosyltransferase [Osmerus eperlanus]
MSTRG.19342	55.1452	2.43202	0.420934	5.77766	7.57468e-09	1.64717e-07	NA	NA	NA	NA	NA	NA	NA	NA	NA
MSTRG.5636	15.8858	2.43156	0.974224	2.4959	0.0125639	0.0398504	NA	NA	NA	NA	NA	NA	NA	NA	NA
MSTRG.20646	351.479	2.4313	0.406781	5.97692	2.27397e-09	5.54207e-08	NP_942101.1	gspt1l	325284	XP_067089504.1	98.44	1e-30	133	gspt1l	G1 to S phase transition 1, like [Osmerus mordax]
MSTRG.1733	16.9084	2.43109	0.886113	2.74354	0.00607805	0.022285	NA	NA	NA	NA	NA	NA	NA	NA	NA
MSTRG.8669	26.7613	2.43073	0.921635	2.63741	0.00835406	0.0288391	NA	NA	NA	NA	NA	NA	NA	NA	NA
MSTRG.17496	41.4582	2.43041	0.668804	3.63397	0.000279092	0.00170165	NP_001008603.2	pus1	494060	XP_046870818.1	90.24	0	474	pus1	tRNA pseudouridine synthase A isoform X1 [Hypomesus transpacificus]
MSTRG.14286	11.3514	2.43005	0.976087	2.48959	0.0127892	0.0404009	XP_001920602.1	tmod1	100149766	XP_046901517.1	98.15	4.4e-26	114	tmod1	tropomodulin-1 isoform X1 [Hypomesus transpacificus]
MSTRG.6055	154.349	2.42934	0.419926	5.78517	7.24398e-09	1.58872e-07	NA	NA	NA	NA	NA	NA	NA	NA	NA
MSTRG.15513	17.8769	2.42834	0.936051	2.59424	0.00947999	0.0318756	XP_005166581.1	znf280d	556610	XP_062326902.1	77.11	2.1e-67	246	znf280d	zinc finger protein 280C isoform X1 [Osmerus eperlanus]
MSTRG.25895	123.513	2.42693	0.44355	5.4716	4.45989e-08	7.96307e-07	NP_001008643.1	nabp1a	494100	XP_062312286.1	97.92	6.6e-22	97.8	nabp1a	SOSS complex subunit B2 isoform X1 [Osmerus eperlanus]
MSTRG.31768	251.961	2.42691	0.470737	5.15555	2.52893e-07	3.8198e-06	NA	NA	NA	NA	NA	NA	NA	NA	NA
MSTRG.27455	42.5504	2.4265	0.695177	3.49048	0.000482162	0.00269905	NP_001314678.1	cbln6	793037	ACO09509.1	76.09	7.1e-51	147	-	Complement C1q tumor necrosis factor-related protein 3 precursor [Osmerus mordax]
MSTRG.6205	92.3352	2.42622	0.431689	5.6203	1.90626e-08	3.75853e-07	NP_001313333.1	polr1g	792693	XP_067102872.1	82.49	7.8e-86	272	polr1g	CD3e molecule, epsilon associated protein [Osmerus mordax]
MSTRG.28662	33.8542	2.42567	0.596348	4.06755	4.75107e-05	0.000373473	NA	NA	NA	NA	NA	NA	NA	NA	NA
MSTRG.528	3126.38	2.42532	0.398219	6.0904	1.12626e-09	2.95758e-08	XP_001343062.1	retreg1	100003524	XP_046883768.1	93.68	4.8e-60	218	retreg1	reticulophagy regulator 1 isoform X1 [Hypomesus transpacificus]
MSTRG.31935	1234.58	2.4241	0.3548	6.83231	8.35559e-12	3.26979e-10	XP_021332871.1	herc2	558479	XP_046893190.1	92.98	7.4e-80	223	herc2	LOW QUALITY PROTEIN: E3 ubiquitin-protein ligase HERC2 [Hypomesus transpacificus]
MSTRG.18137	19.9609	2.42315	0.838918	2.88842	0.00387183	0.0153794	NA	NA	NA	NA	NA	NA	NA	NA	NA
MSTRG.23519	73.8538	2.42247	0.381306	6.35309	2.11036e-10	6.40308e-09	XP_068080316.1	per3	58107	XP_046881034.1	76.9	1.3e-73	273	per3	LOW QUALITY PROTEIN: period circadian protein homolog 3 [Hypomesus transpacificus]
MSTRG.1952	12.1013	2.42105	0.922235	2.6252	0.00865992	0.0296398	NA	NA	NA	NA	NA	NA	NA	NA	NA
MSTRG.23279	2134.57	2.42063	0.267913	9.03513	1.63809e-19	2.08676e-17	NP_957222.1	rab7a	393902	XP_046881084.1	98.68	2.8e-73	162	LOC124470919	ras-related protein rab7-like [Hypomesus transpacificus]
MSTRG.1084	491.747	2.42053	0.317767	7.6173	2.59042e-14	1.445e-12	XP_005171465.1	kif5ba	563459	XP_046883305.1	100	2.6e-34	145	LOC124472484	kinesin-1 heavy chain isoform X1 [Hypomesus transpacificus]
MSTRG.24175	9.37986	2.42018	0.919426	2.63227	0.00848169	0.0291855	NA	NA	NA	NA	NA	NA	NA	NA	NA
MSTRG.7075	669.356	2.41833	0.294204	8.21992	2.03642e-16	1.57664e-14	NP_998534.1	mospd1	406678	ACO09581.1	66.67	2e-45	165	mospd1	Motile sperm domain-containing protein 1 [Osmerus mordax]
MSTRG.24429	14.8733	2.41826	0.764998	3.16114	0.00157153	0.00730725	NA	NA	NA	NA	NA	NA	NA	NA	NA
MSTRG.19576	100.361	2.41511	0.523078	4.6171	3.89134e-06	4.30396e-05	NA	NA	NA	NA	NA	NA	NA	NA	NA
MSTRG.22839	343.75	2.41206	0.455691	5.29319	1.20204e-07	1.9664e-06	XP_001922185.1	mon1bb	325065	XP_046881640.1	99.25	1.1e-171	541	mon1bb	vacuolar fusion protein MON1 homolog B [Hypomesus transpacificus]
MSTRG.21878	138.082	2.41085	0.526581	4.5783	4.68763e-06	5.03885e-05	NA	NA	NA	NA	NA	NA	NA	NA	NA
MSTRG.1491	265.984	2.41076	0.439936	5.47978	4.25843e-08	7.649e-07	NA	NA	NA	NA	NA	NA	NA	NA	NA
MSTRG.694	7759.06	2.40631	0.604783	3.97879	6.92656e-05	0.000517103	XP_021335738.1	xirp1	497637	XP_046883505.1	90.9	0	4340	xirp1	xin actin-binding repeat-containing protein 1 isoform X1 [Hypomesus transpacificus]
MSTRG.26903	310.596	2.40224	0.674049	3.5639	0.000365392	0.00214483	NP_001313477.1	si:dkey-276j7.1	561769	XP_046903745.1	68.37	9.8e-57	129	LOC124485903	uncharacterized protein C7orf57-like isoform X1 [Hypomesus transpacificus]
MSTRG.4494	29.1051	2.40185	0.742488	3.23487	0.00121698	0.00589995	XP_005160735.1	cep57l1	445312	XP_046877201.1	58.33	2.1e-36	147	cep57l1	centrosomal protein CEP57L1 isoform X1 [Hypomesus transpacificus]
MSTRG.31592	18.4605	2.40183	0.998528	2.40537	0.0161561	0.0487467	NP_001420653.1	vamp4	393708	ACO09495.1	100	3e-11	66.2	vamp4	Vesicle-associated membrane protein 4 [Osmerus mordax]
MSTRG.30811	27.6878	2.40123	1.00037	2.40035	0.0163794	0.0492643	XP_005163101.1	kcna1a	795942	XP_062338750.1	100	2.5e-101	317	kcna1b	potassium voltage-gated channel subfamily A member 1 [Osmerus eperlanus]
MSTRG.20352	31.7369	2.4008	0.731935	3.28008	0.00103779	0.0051565	NA	NA	NA	NA	NA	NA	NA	NA	NA
MSTRG.14378	196.73	2.39969	0.580733	4.13218	3.59334e-05	0.000293247	NP_956449.1	uso1	393124	XP_062320536.1	27.66	3.5e-21	99.8	LOC134022801	uncharacterized protein LOC134022801 [Osmerus eperlanus]
MSTRG.8179	390.253	2.3995	0.509987	4.70502	2.53845e-06	2.94736e-05	NP_001002613.1	nrbf2b	436886	XP_062330905.1	86.13	1.8e-97	315	nrbf2b	nuclear receptor-binding factor 2b [Osmerus eperlanus]
MSTRG.21270	283.105	2.39866	0.610532	3.9288	8.53707e-05	0.000619817	XP_068074129.1	LOC137490030	137490030	XP_046894339.1	50.19	0	712	LOC124479586	uncharacterized protein LOC124479586 isoform X1 [Hypomesus transpacificus]
MSTRG.17655	27.27	2.39699	0.995912	2.40683	0.0160915	0.0485775	NP_775336.2	ddx55	286745	XP_062339905.1	93.94	6.7e-79	129	ddx55	ATP-dependent RNA helicase DDX55 [Osmerus eperlanus]
MSTRG.4434	1375.74	2.39656	0.258776	9.26112	2.02301e-20	2.75282e-18	NP_001002091.1	psmc1b	415181	XP_067097466.1	61.33	1.3e-71	247	LOC136947339	26S proteasome regulatory subunit 4 isoform X2 [Osmerus mordax]
MSTRG.27660	51.0281	2.39507	0.606389	3.94973	7.82378e-05	0.000575474	NP_001006056.1	zgc:101765	450036	XP_067117838.1	92.78	1.9e-42	160	zgc:101765	aldo-keto reductase Mvan_2161 [Osmerus mordax]
MSTRG.28085	33.5339	2.39472	0.901459	2.65649	0.00789577	0.0274906	NA	NA	NA	XP_067107525.1	87.27	1.3e-23	102	LOC136957472	TNFAIP3-interacting protein 3-like isoform X2 [Osmerus mordax]
MSTRG.22867	770.427	2.39454	0.388374	6.16557	7.02314e-10	1.92595e-08	XP_021332474.1	ddi2	386644	XP_062314522.1	80.9	2.8e-170	550	ddi2	protein DDI1 homolog 2 isoform X1 [Osmerus eperlanus]
MSTRG.6601	403.628	2.39287	0.312769	7.65062	2.00006e-14	1.13687e-12	XP_017214567.1	srp72	327335	XP_046875116.1	61.32	5.3e-27	122	srp72	signal recognition particle subunit SRP72 [Hypomesus transpacificus]
MSTRG.17917	795.34	2.39199	0.463849	5.15684	2.51157e-07	3.80058e-06	NP_957294.2	bag2	393975	XP_046884570.1	95.46	8.1e-68	221	bag2	BAG family molecular chaperone regulator 2 [Hypomesus transpacificus]
MSTRG.8407	217.607	2.39079	0.372473	6.4187	1.37446e-10	4.31608e-09	NP_571451.2	psme3	30649	XP_046888268.1	50.67	3.1e-59	118	psme3	proteasome activator complex subunit 3 [Hypomesus transpacificus]
MSTRG.19355	22.3075	2.39063	0.765111	3.12456	0.00178072	0.00809346	NA	NA	NA	NA	NA	NA	NA	NA	NA
MSTRG.14347	84.6116	2.38883	0.700738	3.40903	0.000651953	0.00346864	NP_001071255.1	dnajb14	792752	XP_046900777.1	75	2.3e-38	151	dnajb14	dnaJ homolog subfamily B member 14 isoform X2 [Hypomesus transpacificus]
MSTRG.10889	9.78578	2.38659	0.955692	2.49724	0.0125164	0.0397209	NA	NA	NA	NA	NA	NA	NA	NA	NA
MSTRG.21172	101.97	2.3862	0.706896	3.3756	0.000736538	0.0038492	NP_956685.1	wipi1	393362	XP_067089586.1	91.3	3.2e-20	97.4	wipi1	WD repeat domain phosphoinositide-interacting protein 1 isoform X2 [Osmerus mordax]
MSTRG.14575	71.6038	2.3836	0.514204	4.63551	3.5606e-06	3.99223e-05	NA	NA	NA	NA	NA	NA	NA	NA	NA
MSTRG.7628	3018.24	2.38202	0.499857	4.7654	1.88476e-06	2.25393e-05	XP_001341280.3	synpo2lb	100001241	XP_062330492.1	81.91	3.2e-159	536	LOC134031038	synaptopodin 2-like protein [Osmerus eperlanus]
MSTRG.4567	60.0893	2.38175	0.503747	4.72807	2.26663e-06	2.65926e-05	NP_001013283.2	pinx1	368253	XP_067097568.1	81.62	1.6e-53	198	pinx1	PIN2/TERF1-interacting telomerase inhibitor 1 [Osmerus mordax]
MSTRG.21673	45.9921	2.38089	0.822723	2.89392	0.00380469	0.0151731	NP_001082808.2	zcchc10	334240	XP_046876379.1	98.18	8.3e-22	95.1	zcchc10	zinc finger CCHC domain-containing protein 10 [Hypomesus transpacificus]
MSTRG.23248	89.0825	2.3799	0.580263	4.10142	4.1063e-05	0.000329421	NP_001038824.1	mrpl20	751640	XP_046882227.1	92.19	1e-31	122	mrpl20	39S ribosomal protein L20, mitochondrial [Hypomesus transpacificus]
MSTRG.1602	28.5501	2.37943	0.765827	3.107	0.00188995	0.00848047	XP_068076450.1	LOC137491218	137491218	XP_067115166.1	94.12	0	545	LOC136965071	zinc finger protein 436-like [Osmerus mordax]
MSTRG.16851	96.5661	2.37871	0.805994	2.95127	0.00316467	0.0129692	NP_001003509.1	grwd1	445115	XP_062321818.1	96.15	3.8e-58	210	grwd1	glutamate-rich WD repeat-containing protein 1 [Osmerus eperlanus]
MSTRG.22139	100.391	2.3776	0.48188	4.934	8.05626e-07	1.0727e-05	NP_001070031.1	wdr74	558996	XP_062341984.1	92.45	4.9e-24	108	wdr74	WD repeat-containing protein 74 [Osmerus eperlanus]
MSTRG.5328	41.1458	2.37661	0.754495	3.14993	0.00163311	0.00753697	NA	NA	NA	NA	NA	NA	NA	NA	NA
MSTRG.12240	1602.43	2.37416	0.535987	4.42951	9.44492e-06	9.21508e-05	NP_942113.1	tubb5	386701	ACO09032.1	99.61	0	544	LOC136961783	Tubulin beta-7 chain [Osmerus mordax]
MSTRG.22842	3716.76	2.36834	0.306346	7.73094	1.06757e-14	6.50026e-13	NP_001009897.1	twf2	100310784	XP_062315070.1	61.58	5.2e-67	234	LOC134018816	twinfilin-2 [Osmerus eperlanus]
MSTRG.11046	3292.91	2.36666	0.306602	7.719	1.17242e-14	7.11454e-13	NA	NA	NA	NA	NA	NA	NA	NA	NA
MSTRG.22322	434.893	2.36647	0.287211	8.23948	1.72964e-16	1.35078e-14	NP_571863.1	cry5	83776	XP_046893306.1	84.55	2.5e-58	215	cry5	cryptochrome circadian regulator 5 isoform X1 [Hypomesus transpacificus]
MSTRG.11147	71.5351	2.36522	0.517586	4.56971	4.88403e-06	5.22531e-05	NP_991189.1	bcor	402921	XP_062311216.1	93.4	1.3e-41	155	LOC134015674	BCL-6 corepressor-like [Osmerus eperlanus]
MSTRG.9157	68.2452	2.36468	0.617512	3.82936	0.000128478	0.00088428	NA	NA	NA	XP_046904127.1	66.38	9.1e-26	116	slc8b1	mitochondrial sodium/calcium exchanger protein [Hypomesus transpacificus]
MSTRG.17010	789	2.36435	0.335934	7.03813	1.9483e-12	8.47347e-11	NP_001002112.1	psmd4a	415202	XP_046906169.1	93.51	5.8e-26	114	LOC124487850	26S proteasome non-ATPase regulatory subunit 4-like [Hypomesus transpacificus]
MSTRG.8442	172.213	2.3637	0.407202	5.80473	6.447e-09	1.42612e-07	NP_001032191.2	nubp2	641290	ACO10017.1	88.75	2.4e-38	147	nubp2	Nucleotide-binding protein 2 [Osmerus mordax]
MSTRG.23752	254.96	2.36289	0.526531	4.48765	7.20124e-06	7.34102e-05	NA	NA	NA	NA	NA	NA	NA	NA	NA
MSTRG.17697	138.913	2.36188	0.515703	4.57993	4.65141e-06	5.00292e-05	NP_001296367.1	ppp2r2ab	327263	XP_046907975.1	98.91	5.8e-52	193	ppp2r2ab	serine/threonine-protein phosphatase 2A 55 kDa regulatory subunit B alpha isoform isoform X1 [Hypomesus transpacificus]
MSTRG.15728	85.7802	2.36155	0.508792	4.64147	3.45936e-06	3.88843e-05	NP_999966.2	gpn2	407722	XP_062322540.1	88.28	9.1e-86	280	gpn2	GPN-loop GTPase 2 [Osmerus eperlanus]
MSTRG.23357	24.2882	2.3593	0.745529	3.1646	0.00155295	0.00723582	NP_996981.1	zc3h10	404630	XP_062322217.1	95.93	2.5e-124	266	zc3h10	zinc finger CCCH domain-containing protein 10 [Osmerus eperlanus]
MSTRG.15223	186.078	2.35469	0.537624	4.37981	1.18785e-05	0.000112237	NP_001103637.1	roraa	564951	XP_062327350.1	91.62	1.3e-64	234	LOC134028049	nuclear receptor ROR-alpha A-like isoform X2 [Osmerus eperlanus]
MSTRG.16570	119.504	2.3546	0.483105	4.87389	1.09421e-06	1.39887e-05	NP_998167.1	fbl	406275	XP_046896994.1	55.46	5e-72	225	fbl	rRNA 2'-O-methyltransferase fibrillarin [Hypomesus transpacificus]
MSTRG.22782	437.037	2.35345	0.368515	6.38629	1.6996e-10	5.21851e-09	NP_001038812.1	rab43	751627	XP_046881364.1	93.02	1.8e-75	171	rab43	ras-related protein Rab-43 [Hypomesus transpacificus]
MSTRG.9254	23.1286	2.35291	0.741121	3.17479	0.00149944	0.0070331	NP_956388.1	sf3a1	796388	XP_046904675.1	56.44	2.3e-36	98.2	sf3a1	splicing factor 3A subunit 1 [Hypomesus transpacificus]
MSTRG.17281	88.6168	2.34888	0.605657	3.87824	0.000105216	0.000742298	NA	NA	NA	NA	NA	NA	NA	NA	NA
MSTRG.26363	225.974	2.34868	0.561621	4.18197	2.88997e-05	0.000242682	XP_005167880.1	slc35a5	368418	XP_062313087.1	86.36	1.7e-38	154	slc35a5	UDP-sugar transporter protein SLC35A5 isoform X1 [Osmerus eperlanus]
MSTRG.22100	159.403	2.34863	0.659538	3.56103	0.000369409	0.00216275	XP_021324931.1	tmem164	100332120	XP_062341961.1	100	1.3e-38	146	LOC134039855	transmembrane protein 164 [Osmerus eperlanus]
MSTRG.31488	18.2952	2.34694	0.86697	2.70706	0.00678818	0.0243518	NA	NA	NA	NA	NA	NA	NA	NA	NA
MSTRG.15152	76.3248	2.34631	0.783955	2.99292	0.00276326	0.0115831	NP_001071043.2	trip4	568585	XP_046897938.1	97.33	2.2e-49	130	trip4	activating signal cointegrator 1 isoform X1 [Hypomesus transpacificus]
MSTRG.22594	44.3889	2.34456	0.649583	3.60933	0.00030699	0.00184935	NA	NA	NA	NA	NA	NA	NA	NA	NA
MSTRG.11651	94.0588	2.34454	0.329388	7.11787	1.09605e-12	4.97152e-11	XP_021331610.1	fastkd2	564382	XP_062303575.1	82.61	4.6e-104	338	fastkd2	FAST kinase domain-containing protein 2, mitochondrial [Osmerus eperlanus]
MSTRG.20086	172.38	2.34355	0.293538	7.98379	1.41913e-15	9.91844e-14	XP_021325312.1	strada	334550	XP_062342391.1	70.92	1.8e-52	194	strada	STE20-related kinase adapter protein alpha isoform X1 [Osmerus eperlanus]
MSTRG.26069	363.847	2.34212	0.40003	5.85485	4.77428e-09	1.08004e-07	NP_001007294.2	mospd2	492327	XP_046903625.1	96.61	6.1e-26	118	mospd2	motile sperm domain-containing protein 2 [Hypomesus transpacificus]
MSTRG.4507	65.204	2.34093	0.57019	4.10553	4.03397e-05	0.000324779	NP_001020653.2	afg1lb	555926	XP_046878106.1	86.25	3.6e-34	141	afg1lb	lactation elevated protein 1 homolog B [Hypomesus transpacificus]
MSTRG.11836	190.482	2.3405	0.657308	3.56073	0.00036982	0.00216375	XP_001920562.1	zrsr2	100005490	XP_062302531.1	69.66	2e-40	163	zrsr2	U2 small nuclear ribonucleoprotein auxiliary factor 35 kDa subunit-related protein 2 [Osmerus eperlanus]
MSTRG.32907	667.966	2.33996	0.398674	5.86937	4.37466e-09	1.00174e-07	NA	NA	NA	NA	NA	NA	NA	NA	NA
MSTRG.30860	25.1746	2.33996	0.80316	2.91344	0.00357474	0.0144064	NP_001038697.1	sco2	606683	XP_062339442.1	89.16	0	527	LOC134037896	protein SCO2 homolog, mitochondrial [Osmerus eperlanus]
MSTRG.31591	47.8766	2.33991	0.833095	2.80869	0.00497429	0.0189057	NA	NA	NA	NA	NA	NA	NA	NA	NA
MSTRG.19709	82.6598	2.33874	0.74104	3.15603	0.00159933	0.00740964	NA	NA	NA	NA	NA	NA	NA	NA	NA
MSTRG.21948	34.452	2.33456	0.485259	4.81096	1.50204e-06	1.85281e-05	NA	NA	NA	NA	NA	NA	NA	NA	NA
MSTRG.21104	37.7049	2.33378	0.728927	3.20167	0.00136636	0.00650478	NP_956584.1	nol12	393260	XP_046894218.1	96	2.8e-22	99	nol12	nucleolar protein 12 [Hypomesus transpacificus]
MSTRG.12389	39.7364	2.3329	0.565505	4.12534	3.70181e-05	0.000301141	NA	NA	NA	NA	NA	NA	NA	NA	NA
MSTRG.25380	170.449	2.33138	0.386382	6.03385	1.60094e-09	4.04446e-08	NP_997737.2	hm13	259190	XP_062314663.1	97.37	8.6e-38	150	hm13	minor histocompatibility antigen H13 isoform X1 [Osmerus eperlanus]
MSTRG.16632	399.877	2.33119	0.969231	2.40519	0.0161639	0.0487467	NP_571173.1	apoeb	30314	XP_062321639.1	94.74	5.3e-52	186	apoeb	apolipoprotein Eb [Osmerus eperlanus]
MSTRG.5153	24.6312	2.33007	0.927238	2.51291	0.0119739	0.0384338	NP_001002384.1	cpsf2	436657	XP_046905650.1	86.21	4.6e-56	214	cpsf2	cleavage and polyadenylation specificity factor subunit 2 isoform X1 [Hypomesus transpacificus]
MSTRG.15587	50.3838	2.32782	0.786143	2.96106	0.00306584	0.0126396	NP_001002638.1	preb	436911	XP_046898234.1	92.73	3.4e-25	109	preb	prolactin regulatory element-binding protein isoform X4 [Hypomesus transpacificus]
MSTRG.21066	72.0042	2.32668	0.793969	2.93044	0.00338486	0.0137681	NP_001017579.1	rrp7a	550241	XP_062309993.1	87.27	7.3e-24	104	rrp7a	ribosomal RNA-processing protein 7 homolog A [Osmerus eperlanus]
MSTRG.12500	74.4724	2.32637	0.60271	3.85984	0.00011346	0.000792986	NA	NA	NA	NA	NA	NA	NA	NA	NA
MSTRG.5555	246.454	2.32599	0.39602	5.8734	4.26942e-09	9.80657e-08	XP_005157433.1	ppp5c	541536	XP_046891319.1	98.81	7.6e-44	170	ppp5c	serine/threonine-protein phosphatase 5 [Hypomesus transpacificus]
MSTRG.21448	126.109	2.32511	0.578926	4.01624	5.91335e-05	0.000451789	NP_956006.2	pigp	325316	XP_046873057.1	61.11	2.8e-17	81.6	pigp	phosphatidylinositol N-acetylglucosaminyltransferase subunit P [Hypomesus transpacificus]
MSTRG.17184	744.507	2.32282	0.373122	6.22535	4.80468e-10	1.35695e-08	NP_956525.1	wdr45	393200	ACO10006.1	73.18	4.5e-73	249	-	WD repeat domain phosphoinositide-interacting protein 4 [Osmerus mordax]
MSTRG.1680	27.4241	2.32148	0.946295	2.45324	0.0141578	0.0437923	NP_001307333.1	parn	791461	XP_046897258.1	71.07	1.6e-40	163	parn	poly(A)-specific ribonuclease PARN isoform X1 [Hypomesus transpacificus]
MSTRG.23177	66.744	2.31798	0.485231	4.77707	1.77868e-06	2.13989e-05	NP_001074069.2	shq1	567601	XP_046881164.1	72.43	1.3e-36	154	shq1	protein SHQ1 homolog isoform X1 [Hypomesus transpacificus]
MSTRG.17383	641.843	2.31753	0.314943	7.35857	1.8589e-13	9.37909e-12	NP_001018518.1	mrps24	553711	XP_046870748.1	98.93	4.7e-56	195	mrps24	28S ribosomal protein S24, mitochondrial [Hypomesus transpacificus]
MSTRG.3491	1365.65	2.31712	0.399102	5.80583	6.40478e-09	1.41853e-07	NP_937853.1	hsp90b1	386590	XP_067091022.1	97.37	1.6e-99	229	LOC136942133	endoplasmin-like [Osmerus mordax]
MSTRG.30904	1916	2.31573	0.408332	5.6712	1.41798e-08	2.8812e-07	XP_009298480.1	flncb	570288	XP_046889362.1	68.12	1.5e-79	301	LOC124476323	filamin-C-like isoform X1 [Hypomesus transpacificus]
MSTRG.12220	148.569	2.31462	0.453573	5.10309	3.34158e-07	4.89971e-06	NA	NA	NA	NA	NA	NA	NA	NA	NA
MSTRG.18716	63.7925	2.31307	0.639955	3.61442	0.000301023	0.00181747	NA	NA	NA	NA	NA	NA	NA	NA	NA
MSTRG.4383	28.0827	2.31187	0.862566	2.68022	0.00735733	0.0260142	NA	NA	NA	NA	NA	NA	NA	NA	NA
MSTRG.18969	84.4239	2.31152	0.525707	4.39697	1.09772e-05	0.000104601	NP_998201.2	tomm20a	406309	ACO09472.1	97.62	2e-20	90.9	tomm20a	Mitochondrial import receptor subunit TOM20 homolog [Osmerus mordax]
MSTRG.18216	301.047	2.31119	0.40264	5.74008	9.46299e-09	2.0163e-07	NP_001139072.1	kcnma1a	568554	XP_046885552.1	100	2.3e-36	157	LOC124473880	calcium-activated potassium channel subunit alpha-1-like [Hypomesus transpacificus]
MSTRG.10586	139.58	2.30624	0.514567	4.48192	7.39756e-06	7.49436e-05	NP_001018176.1	wdr43	317637	XP_046873851.1	98.55	1.3e-35	149	wdr43	WD repeat-containing protein 43 [Hypomesus transpacificus]
MSTRG.16128	53.1761	2.30565	0.506509	4.55203	5.31302e-06	5.64355e-05	NP_997748.2	slc39a1	321324	XP_062320883.1	94.96	3.1e-135	411	LOC134023077	zinc transporter ZIP1-like [Osmerus eperlanus]
MSTRG.21518	84.2504	2.30321	0.366547	6.28354	3.30945e-10	9.77702e-09	NP_956633.1	chordc1b	393310	XP_046873439.1	95.12	3.3e-17	87.4	chordc1b	cysteine and histidine-rich domain-containing protein 1 [Hypomesus transpacificus]
MSTRG.7189	89.6557	2.30241	0.92743	2.48257	0.0130438	0.0410393	NP_001185680.1	spink2.1	565497	XP_046877474.1	86.49	1.2e-15	74.3	LOC124468657	serine protease inhibitor Kazal-type 1-like [Hypomesus transpacificus]
MSTRG.7369	310.152	2.30214	0.31011	7.42364	1.13947e-13	5.83144e-12	NP_001373173.1	slc25a51b	556422	XP_062332617.1	94.57	0	577	slc25a51b	solute carrier family 25 member 51b [Osmerus eperlanus]
MSTRG.15314	149.356	2.30209	0.378886	6.07593	1.23274e-09	3.19979e-08	NP_001292472.1	mphosph10	323426	XP_046898502.1	75.11	8.2e-73	259	mphosph10	U3 small nucleolar ribonucleoprotein protein MPP10 [Hypomesus transpacificus]
MSTRG.16495	161.676	2.29964	0.579075	3.97122	7.1505e-05	0.000531172	XP_699176.3	paqr6	570587	XP_062321409.1	94.52	1e-37	150	paqr6	membrane progestin receptor delta isoform X3 [Osmerus eperlanus]
MSTRG.1499	29.0911	2.29893	0.74967	3.06659	0.00216518	0.00944875	NP_001070759.2	zfyve27	561659	XP_067114941.1	96	1.1e-22	104	zfyve27	LOW QUALITY PROTEIN: protrudin [Osmerus mordax]
MSTRG.17615	121.625	2.29858	0.45005	5.10738	3.26656e-07	4.79363e-06	NP_955824.2	sec31a	266638	XP_062340754.1	61.29	5.1e-32	137	sec31a	protein transport protein Sec31A isoform X1 [Osmerus eperlanus]
MSTRG.10601	37.1156	2.29847	0.661835	3.47288	0.000514902	0.00285277	NP_001071002.1	uggt1	553288	XP_046872215.1	60.16	5.7e-33	141	uggt1	UDP-glucose:glycoprotein glucosyltransferase 1 [Hypomesus transpacificus]
MSTRG.20024	139.763	2.29845	0.499977	4.59711	4.28383e-06	4.66058e-05	NA	NA	NA	NA	NA	NA	NA	NA	NA
MSTRG.7266	60.9492	2.29667	0.651709	3.52408	0.000424963	0.00243515	NA	NA	NA	NA	NA	NA	NA	NA	NA
MSTRG.4824	342.807	2.2966	0.354914	6.47087	9.74403e-11	3.18222e-09	NP_001002588.1	sec63	436861	XP_046877771.1	91.78	9.4e-36	150	sec63	translocation protein SEC63 homolog [Hypomesus transpacificus]
MSTRG.7649	32.8656	2.29465	0.673902	3.40502	0.000661598	0.00351275	NA	NA	NA	NA	NA	NA	NA	NA	NA
MSTRG.9875	124.759	2.29216	0.498354	4.59947	4.23575e-06	4.62227e-05	NA	NA	NA	NA	NA	NA	NA	NA	NA
MSTRG.13775	208.481	2.29206	0.392954	5.83289	5.44768e-09	1.21857e-07	NP_001138831.1	ccdc86	559409	XP_062333355.1	71.68	8.4e-28	115	ccdc86	coiled-coil domain-containing protein 86 [Osmerus eperlanus]
MSTRG.2017	62.1327	2.29204	0.582913	3.93204	8.42283e-05	0.000613507	NA	NA	NA	XP_062304353.1	94.44	1.2e-14	73.2	LOC134008822	probable ATP-dependent RNA helicase DDX5 [Osmerus eperlanus]
MSTRG.22234	270.326	2.29075	0.5357	4.27619	1.90122e-05	0.000169058	NP_956979.2	nup98	777756	XP_046876124.1	90.2	1.7e-20	96.7	nup98	nuclear pore complex protein Nup98-Nup96 isoform X1 [Hypomesus transpacificus]
MSTRG.12730	20.6903	2.29071	0.916415	2.49965	0.0124318	0.039522	NP_956616.1	snrnp40	393292	ACO09549.1	98.25	5.8e-88	119	snrnp40	WD repeat protein 57 [Osmerus mordax]
MSTRG.7379	84.0626	2.28969	0.460326	4.97405	6.5569e-07	8.93589e-06	NP_998234.1	tcirg1b	406342	XP_062332317.1	73.57	2.1e-51	198	tcirg1b	T cell immune regulator 1, ATPase H+ transporting V0 subunit a3b [Osmerus eperlanus]
MSTRG.16038	442.867	2.28932	0.335683	6.81987	9.11202e-12	3.55033e-10	NP_001019612.1	psma2a	554153	ACO09010.1	52.56	1.1e-35	137	LOC136944420	Proteasome subunit alpha type 2 [Osmerus mordax]
MSTRG.27940	30.7579	2.2841	0.713721	3.20027	0.00137298	0.00653112	NP_001018153.1	trdmt1	449878	XP_062336191.1	62.93	6.1e-74	254	trdmt1	tRNA (cytosine(38)-C(5))-methyltransferase isoform X1 [Osmerus eperlanus]
MSTRG.21753	63.7616	2.2838	0.600638	3.80229	0.000143365	0.000971009	NP_001003413.1	get1	335756	XP_062341258.1	76.06	1.3e-27	112	LOC134039415	guided entry of tail-anchored proteins factor 1-like isoform X1 [Osmerus eperlanus]
MSTRG.19959	130.794	2.28362	0.593729	3.84623	0.000119949	0.000832509	NA	NA	NA	NA	NA	NA	NA	NA	NA
MSTRG.20362	139.691	2.28168	0.730221	3.12464	0.00178024	0.00809329	NP_957120.1	pycr1a	393799	XP_046894292.1	97.33	8.1e-41	156	pycr1a	pyrroline-5-carboxylate reductase 1a [Hypomesus transpacificus]
MSTRG.30208	99.7886	2.28153	0.807448	2.8256	0.00471919	0.0181318	NA	NA	NA	NA	NA	NA	NA	NA	NA
MSTRG.31265	57.1068	2.28146	0.694158	3.28666	0.00101382	0.00505841	NA	NA	NA	XP_062312020.1	51.61	4.1e-22	93.2	LOC134016718	uncharacterized protein LOC134016718, partial [Osmerus eperlanus]
MSTRG.14403	86.7619	2.27826	0.458795	4.96574	6.84399e-07	9.29189e-06	NP_001082960.2	rfc1	100037336	XP_062333992.1	95.24	2.3e-57	175	rfc1	replication factor C subunit 1 [Osmerus eperlanus]
MSTRG.23057	187.603	2.27738	0.419949	5.42299	5.86105e-08	1.02708e-06	XP_009295172.1	eif4g3b	568761	XP_046880524.1	100	4.5e-28	126	eif4g3a	eukaryotic translation initiation factor 4 gamma 3 isoform X2 [Hypomesus transpacificus]
MSTRG.25124	73.58	2.2767	0.723127	3.1484	0.00164164	0.00756858	XP_001919825.1	cables2a	100148748	XP_062314999.1	92.09	4e-88	299	cables2a	CDK5 and ABL1 enzyme substrate 2 isoform X1 [Osmerus eperlanus]
MSTRG.28435	36.0108	2.276	0.72757	3.12823	0.00175865	0.00801137	NP_001103932.1	ncf2	562473	BAF45311.1	98.28	1e-26	119	-	neutrophil cytosolic factor 2 [Plecoglossus altivelis]
MSTRG.26669	806.162	2.27471	0.419721	5.41957	5.97437e-08	1.04592e-06	NP_001315362.1	tbx15	246222	XP_046903742.1	97.66	5.8e-124	409	tbx15	T-box transcription factor TBX15 [Hypomesus transpacificus]
MSTRG.5433	18.6013	2.27452	0.727271	3.12748	0.00176312	0.00802768	NP_001002222.2	pak4	431769	XP_046891491.1	100	1e-23	105	pak4	serine/threonine-protein kinase PAK 4 [Hypomesus transpacificus]
MSTRG.8551	112	2.27443	0.388224	5.85856	4.66905e-09	1.06025e-07	NA	NA	NA	NA	NA	NA	NA	NA	NA
MSTRG.14187	928.766	2.27242	0.691895	3.28435	0.00102219	0.00509452	XP_002665916.4	prodha	100333321	XP_046901365.1	90.91	9.7e-61	224	LOC124484484	proline dehydrogenase 1, mitochondrial-like [Hypomesus transpacificus]
MSTRG.193	623.109	2.27166	0.375778	6.04522	1.49208e-09	3.79076e-08	NP_001002106.1	rpl5b	415196	ACO10055.1	88.31	1.2e-37	145	rpl5a	60S ribosomal protein L5 [Osmerus mordax]
MSTRG.21268	18.0143	2.27124	0.863062	2.6316	0.00849832	0.0292259	NA	NA	NA	XP_062309576.1	75	1.1e-14	76.6	LOC134013848	uncharacterized protein LOC134013848 [Osmerus eperlanus]
MSTRG.16267	177.289	2.27103	0.583211	3.89401	9.86001e-05	0.000702242	NP_001071000.1	cnot10	449918	XP_046872285.1	69.13	1.1e-53	166	cnot10	CCR4-NOT transcription complex subunit 10 isoform X1 [Hypomesus transpacificus]
MSTRG.1174	690.015	2.26981	0.405782	5.59368	2.2231e-08	4.32156e-07	NA	NA	NA	NA	NA	NA	NA	NA	NA
MSTRG.4575	337.251	2.26945	0.391535	5.7963	6.77934e-09	1.49595e-07	NP_001014383.1	eif2b4	541548	XP_046877191.1	98.49	1.5e-64	138	eif2b4	translation initiation factor eIF-2B subunit delta [Hypomesus transpacificus]
MSTRG.21288	233.624	2.26928	0.479008	4.73746	2.16414e-06	2.55571e-05	XP_005164008.1	nucb1	751753	XP_067088049.1	95.12	1.1e-16	84	nucb1	nucleobindin-1 [Osmerus mordax]
MSTRG.32858	32.835	2.26838	0.591422	3.83547	0.000125326	0.000866295	NA	NA	NA	NA	NA	NA	NA	NA	NA
MSTRG.6433	56.2993	2.26801	0.646632	3.50743	0.000452466	0.00255706	NP_999881.1	hspa4a	335865	XP_046876632.1	79.27	8.4e-32	139	LOC124468097	heat shock 70 kDa protein 4-like [Hypomesus transpacificus]
MSTRG.31032	56.5459	2.26739	0.687971	3.29577	0.000981538	0.0049302	NP_001038733.1	yaf2	692296	XP_067110426.1	97.65	2.3e-29	119	yaf2	YY1-associated factor 2 [Osmerus mordax]
MSTRG.10903	512.228	2.26695	0.38744	5.8511	4.88327e-09	1.10054e-07	NP_001036210.1	dync1h1	335110	XP_046874294.1	62.41	3.4e-39	159	dync1h1	cytoplasmic dynein 1 heavy chain 1 isoform X1 [Hypomesus transpacificus]
MSTRG.11592	243.717	2.26664	0.456969	4.96015	7.0438e-07	9.50569e-06	NP_001229903.1	rab9a	751756	XP_067116873.1	98.46	2.2e-131	405	LOC136966301	ras-related protein Rab-9A-like [Osmerus mordax]
MSTRG.22557	1954.68	2.2661	0.372826	6.07816	1.21569e-09	3.16009e-08	NP_956961.2	sypl2a	393640	XP_062308592.1	85.71	1.6e-32	130	sypl2a	synaptophysin-like protein 2a [Osmerus eperlanus]
MSTRG.10957	24.3755	2.26463	0.813454	2.78397	0.00536985	0.0201313	NA	NA	NA	NA	NA	NA	NA	NA	NA
MSTRG.31473	172.912	2.26438	0.432303	5.23795	1.6237e-07	2.58325e-06	NP_956139.1	gclm	333974	XP_062306315.1	91.07	2.7e-25	108	gclm	glutamate--cysteine ligase regulatory subunit [Osmerus eperlanus]
MSTRG.24133	20.3671	2.26404	0.678476	3.33695	0.000847032	0.00433705	NP_956632.1	ap4b1	393309	XP_062316353.1	74.4	3.6e-42	149	ap4b1	AP-4 complex subunit beta-1 [Osmerus eperlanus]
MSTRG.30368	15.855	2.2628	0.856438	2.64211	0.00823915	0.0284983	NA	NA	NA	NA	NA	NA	NA	NA	NA
MSTRG.23884	85.3777	2.26263	0.435741	5.19261	2.07367e-07	3.20821e-06	NP_775358.1	snrpc	192330	XP_046880971.1	57.47	3.6e-22	95.9	snrpc	U1 small nuclear ribonucleoprotein C [Hypomesus transpacificus]
MSTRG.4473	160.041	2.26178	0.81758	2.76644	0.00566727	0.0210408	NP_956276.2	kidins220b	335881	XP_062322932.1	96.67	1.9e-140	487	kidins220b	kinase D-interacting substrate of 220 kDa B isoform X3 [Osmerus eperlanus]
MSTRG.9832	241.952	2.26102	0.378776	5.96927	2.38316e-09	5.78464e-08	XP_003200454.2	ddx24	553462	XP_067099780.1	69.61	2.4e-169	542	ddx24	ATP-dependent RNA helicase DDX24 [Osmerus mordax]
MSTRG.2301	29.8193	2.25924	0.668085	3.38167	0.000720475	0.00378175	NA	NA	NA	XP_046900053.1	75.31	1.2e-26	118	aplf	aprataxin and PNK-like factor isoform X1 [Hypomesus transpacificus]
MSTRG.19477	208.574	2.25873	0.37131	6.08313	1.17856e-09	3.08589e-08	XP_068071883.1	nsrp1	323926	XP_067085197.1	77.27	2e-26	117	nsrp1	nuclear speckle splicing regulatory protein 1 [Osmerus mordax]
MSTRG.31218	344.21	2.2587	0.543095	4.15894	3.19726e-05	0.000264773	NP_878285.3	snd1	324404	XP_067111036.1	100	2e-06	49.7	LOC136960438	staphylococcal nuclease domain-containing protein 1-like [Osmerus mordax]
MSTRG.30239	62.7908	2.25859	0.751587	3.00509	0.00265501	0.0112096	NP_001107092.1	bcar3	570610	XP_067086567.1	71.25	1.2e-48	189	bcar3	breast cancer anti-estrogen resistance protein 3 isoform X1 [Osmerus mordax]
MSTRG.1545	61.9469	2.25518	0.471901	4.77893	1.76234e-06	2.12451e-05	NP_956061.1	slc26a11	327138	XP_062312076.1	92.06	2.4e-27	122	slc26a11	sodium-independent sulfate anion transporter [Osmerus eperlanus]
MSTRG.7315	168.821	2.25461	0.427504	5.27388	1.33572e-07	2.16091e-06	NA	NA	NA	NA	NA	NA	NA	NA	NA
MSTRG.29176	32.2153	2.25365	0.600783	3.75118	0.000176001	0.00115306	NA	NA	NA	NA	NA	NA	NA	NA	NA
MSTRG.4785	37.4997	2.25359	0.801886	2.81037	0.00494847	0.0188275	NA	NA	NA	NA	NA	NA	NA	NA	NA
MSTRG.32930	58.9559	2.25279	0.595667	3.78197	0.000155591	0.00103701	NA	NA	NA	NA	NA	NA	NA	NA	NA
MSTRG.1395	88.5357	2.25232	0.842937	2.67199	0.00754019	0.0265303	NP_998224.1	crsp7	406332	XP_067109515.1	82.51	0	693	crsp7	LOW QUALITY PROTEIN: mediator of RNA polymerase II transcription subunit 26 [Osmerus mordax]
MSTRG.4229	57.9728	2.25198	0.668719	3.3676	0.000758268	0.0039444	NP_001020726.2	si:dkey-25e12.3	678527	XP_067097681.1	88.64	3.9e-19	88.2	LOC136947484	adenosine 5'-monophosphoramidase HINT3-like [Osmerus mordax]
MSTRG.630	40.7812	2.25051	0.773838	2.90824	0.00363466	0.0146086	NP_957239.2	pak1ip1	336470	XP_046883947.1	55.92	1.9e-81	203	pak1ip1	p21-activated protein kinase-interacting protein 1-like [Hypomesus transpacificus]
MSTRG.11204	38.7191	2.24947	0.677656	3.31949	0.00090182	0.00457714	NA	NA	NA	NA	NA	NA	NA	NA	NA
MSTRG.31437	35.1399	2.24939	0.921288	2.44157	0.0146235	0.0448851	XP_068070777.1	LOC137488160	137488160	XP_062302056.1	39.68	4.4e-34	150	LOC134006961	mucin-4-like [Osmerus eperlanus]
MSTRG.23510	1932.46	2.24908	0.338132	6.65149	2.90143e-11	1.0465e-09	NP_991271.1	psma5	403011	XP_046881140.1	49.07	2.6e-76	251	psma5	proteasome subunit alpha type-5 [Hypomesus transpacificus]
MSTRG.16253	37.2969	2.24832	0.697389	3.22391	0.00126452	0.00608314	NP_001076474.2	zufsp	562478	XP_062321060.1	79.52	5e-37	141	zufsp	zinc finger-containing ubiquitin peptidase 1 isoform X1 [Osmerus eperlanus]
MSTRG.7826	147.34	2.24472	0.469426	4.78183	1.73702e-06	2.09821e-05	NP_001159731.1	cox10	553384	XP_046888442.1	95.04	1.8e-51	195	cox10	protoheme IX farnesyltransferase, mitochondrial [Hypomesus transpacificus]
MSTRG.1988	43.8608	2.24365	0.909169	2.4678	0.0135945	0.0423638	XP_021330482.1	pitpnc1a	563621	XP_062304467.1	97.39	1.8e-59	211	LOC134008897	cytoplasmic phosphatidylinositol transfer protein 1-like [Osmerus eperlanus]
MSTRG.12778	58.5861	2.24344	0.623216	3.59977	0.000318494	0.0019082	NP_997760.1	rbbp4	321726	XP_046886289.1	100	1.1e-48	125	rbb4l	histone-binding protein RBBP7 isoform X1 [Hypomesus transpacificus]
MSTRG.20617	44.6086	2.2423	0.546666	4.10177	4.10009e-05	0.000329217	NA	NA	NA	NA	NA	NA	NA	NA	NA
MSTRG.10518	44.174	2.24132	0.810454	2.76551	0.00568336	0.0210803	NP_001112370.1	qrsl1	327329	XP_046874209.1	88	6.7e-34	141	qrsl1	glutamyl-tRNA(Gln) amidotransferase subunit A, mitochondrial [Hypomesus transpacificus]
MSTRG.21181	188.844	2.24083	0.379345	5.9071	3.4819e-09	8.15238e-08	XP_002661206.3	cog1	100334475	XP_062336429.1	94.18	2e-51	202	cog1	conserved oligomeric Golgi complex subunit 1 isoform X2 [Osmerus eperlanus]
MSTRG.24274	118.807	2.23984	0.502112	4.46083	8.16411e-06	8.16502e-05	XP_003201248.1	klhl17	336187	XP_046896038.1	100	1.1e-36	151	klhl17	kelch-like protein 17 isoform X2 [Hypomesus transpacificus]
MSTRG.27178	353.905	2.23976	0.497532	4.50173	6.74031e-06	6.92617e-05	NP_956563.1	ostc	393239	XP_046905005.1	84.34	3.1e-36	133	ostc	oligosaccharyltransferase complex subunit ostc [Hypomesus transpacificus]
MSTRG.11961	191.872	2.23959	0.422747	5.2977	1.17267e-07	1.92537e-06	NP_001093481.1	mindy1	563470	XP_046875850.1	66.5	5e-73	258	mindy1	ubiquitin carboxyl-terminal hydrolase MINDY-1 [Hypomesus transpacificus]
MSTRG.12750	124.161	2.23957	0.576364	3.88569	0.00010204	0.000723299	NA	NA	NA	NA	NA	NA	NA	NA	NA
MSTRG.7276	119.467	2.23881	0.445337	5.02722	4.97647e-07	7.03838e-06	NP_001299841.1	nxt2	751738	XP_062333111.1	96.08	1.2e-35	106	nxt2	NTF2-related export protein 2 [Osmerus eperlanus]
MSTRG.5392	19.4182	2.2385	0.904501	2.47484	0.0133295	0.0417188	NP_001070718.2	spint2	562009	XP_062328949.1	66.67	5.5e-13	76.3	spint2	kunitz-type protease inhibitor 2 isoform X1 [Osmerus eperlanus]
MSTRG.20925	103.454	2.23827	0.725135	3.08669	0.00202396	0.00893887	XP_005160501.1	suco	558218	XP_067109691.1	74.44	5.9e-29	126	LOC136959294	LOW QUALITY PROTEIN: SUN domain-containing ossification factor-like [Osmerus mordax]
MSTRG.30694	471.038	2.23787	0.588277	3.8041	0.000142318	0.000966106	NP_958881.1	slc26a5	322846	XP_046878718.1	67.77	1.7e-74	268	slc26a5	prestin [Hypomesus transpacificus]
MSTRG.1802	150.048	2.23663	0.33072	6.7629	1.35259e-11	5.13642e-10	NA	NA	NA	NA	NA	NA	NA	NA	NA
MSTRG.26713	391.231	2.23517	0.385843	5.79295	6.9162e-09	1.52241e-07	XP_068073644.1	dapk2b	556756	XP_067106864.1	88.37	5e-40	163	LOC136956772	interleukin-1 receptor-like 1 isoform X1 [Osmerus mordax]
MSTRG.16932	34.2884	2.23456	0.582946	3.83323	0.000126473	0.00087306	NP_956526.1	polr3c	393201	XP_046870423.1	77.89	3.6e-44	172	polr3c	DNA-directed RNA polymerase III subunit RPC3 [Hypomesus transpacificus]
MSTRG.8550	41.6381	2.23225	0.518813	4.30262	1.68788e-05	0.00015312	NP_956101.1	nploc4	327447	XP_062330190.1	84.09	1.5e-14	79.3	nploc4	nuclear protein localization protein 4 homolog [Osmerus eperlanus]
MSTRG.23613	21.7221	2.23139	0.902959	2.4712	0.0134661	0.0420658	NA	NA	NA	NA	NA	NA	NA	NA	NA
MSTRG.31577	28.6218	2.22941	0.656183	3.39755	0.000679921	0.0035941	NA	NA	NA	NA	NA	NA	NA	NA	NA
MSTRG.12606	796.833	2.22819	0.399749	5.57396	2.49009e-08	4.78363e-07	NP_001001399.2	ssr2	83414	XP_046875716.1	100	1.1e-15	77.8	ssr2	translocon-associated protein subunit beta [Hypomesus transpacificus]
MSTRG.1810	299.801	2.22712	0.603644	3.68945	0.000224739	0.00141641	NP_991158.2	yju2b	402887	XP_067115530.1	66.19	1.7e-82	278	yju2b	probable splicing factor YJU2B [Osmerus mordax]
MSTRG.7719	42.77	2.22331	0.463305	4.7988	1.59616e-06	1.95168e-05	NA	NA	NA	NA	NA	NA	NA	NA	NA
MSTRG.8503	75.5525	2.22243	0.657552	3.37986	0.000725228	0.00380115	NP_001122195.1	gper1	565271	XP_062330835.1	86.71	0	695	LOC134031280	G-protein coupled estrogen receptor 1-like [Osmerus eperlanus]
MSTRG.14027	91.1439	2.22108	0.6377	3.48296	0.000495905	0.00276371	NP_998113.1	spcs3	405884	XP_062334283.1	56.08	8.1e-31	105	spcs3	signal peptidase complex subunit 3 [Osmerus eperlanus]
MSTRG.9960	73.9538	2.21973	0.562041	3.94941	7.8343e-05	0.000575776	NP_001073510.1	rcor1	569294	XP_062325593.1	64.14	1.8e-48	171	rcor1	REST corepressor 1 [Osmerus eperlanus]
MSTRG.3988	105.077	2.21757	0.605015	3.66532	0.000247031	0.00153376	NA	NA	NA	NA	NA	NA	NA	NA	NA
MSTRG.4370	309.123	2.21536	0.37653	5.88362	4.01399e-09	9.2868e-08	NP_956995.1	wdr21	393674	XP_046877497.1	93.65	2.6e-30	127	wdr21	WD repeat domain 21 isoform X2 [Hypomesus transpacificus]
MSTRG.25426	66.4436	2.21445	0.781335	2.83418	0.0045943	0.0177392	NP_001180281.1	naca	195823	XP_062314620.1	73.36	8.9e-49	186	LOC134018579	nascent polypeptide-associated complex subunit alpha, muscle-specific form-like isoform X1 [Osmerus eperlanus]
MSTRG.28961	97.4503	2.21301	0.370766	5.96875	2.39081e-09	5.79538e-08	NP_001004001.1	zgc:101016	445497	XP_062307550.1	92.11	1.1e-28	75.5	c25h9orf85	uncharacterized protein C9orf85 homolog isoform X1 [Osmerus eperlanus]
MSTRG.381	158.912	2.21273	0.412538	5.3637	8.15326e-08	1.3842e-06	NP_998160.1	riok1	406268	XP_046883705.1	62.96	2e-32	136	riok1	serine/threonine-protein kinase RIO1 isoform X1 [Hypomesus transpacificus]
MSTRG.2816	232.125	2.2127	0.372946	5.93303	2.97388e-09	7.08445e-08	NP_001003738.1	ciapin1	445283	XP_062317224.1	54.12	3.9e-80	164	ciapin1	anamorsin [Osmerus eperlanus]
MSTRG.12523	1705.09	2.21163	0.274549	8.05552	7.91413e-16	5.68614e-14	NP_998351.1	abcf1	406467	XP_046875503.1	53.66	4e-46	154	abcf1	ATP-binding cassette sub-family F member 1 isoform X1 [Hypomesus transpacificus]
MSTRG.30524	721.173	2.21022	0.348741	6.33771	2.33206e-10	7.04009e-09	NP_954969.1	arf5	378724	XP_046878391.1	55.96	7.7e-28	113	LOC124469270	ADP-ribosylation factor 4 [Hypomesus transpacificus]
MSTRG.18895	59.973	2.20998	0.712731	3.10072	0.00193053	0.00862162	NA	NA	NA	NA	NA	NA	NA	NA	NA
MSTRG.27124	40.3514	2.20851	0.726557	3.03969	0.0023682	0.010196	XP_002662845.2	peli3	100331601	XP_062305207.1	99.5	2.2e-119	390	peli3	E3 ubiquitin-protein ligase pellino homolog 1 isoform X2 [Osmerus eperlanus]
MSTRG.5658	30.9041	2.2083	0.761442	2.90015	0.00372981	0.0149275	NP_001093518.1	dhrs11a	791578	XP_062328914.1	88.46	1.7e-67	151	LOC134028985	dehydrogenase/reductase SDR family member 11-like [Osmerus eperlanus]
MSTRG.12526	62.446	2.20811	0.627122	3.52101	0.0004299	0.00245294	NP_956188.1	ankmy2a	334389	XP_046875489.1	88.46	2.2e-34	141	LOC124467294	ankyrin repeat and MYND domain-containing protein 2-like [Hypomesus transpacificus]
MSTRG.13153	59.6225	2.20654	0.654329	3.37222	0.000745645	0.00388887	NP_001074162.1	mrps2	791211	XP_046901051.1	75.72	1.1e-143	422	mrps2	28S ribosomal protein S2, mitochondrial [Hypomesus transpacificus]
MSTRG.4565	1522.15	2.20653	0.629714	3.50401	0.0004583	0.00258623	NP_998410.1	tdh	406528	XP_046877216.1	97.83	3.8e-52	191	tdh	L-threonine dehydrogenase [Hypomesus transpacificus]
MSTRG.21432	295.322	2.20438	0.395106	5.57922	2.41605e-08	4.66635e-07	NP_997868.1	hyou1	327133	XP_046873955.1	75.94	3.9e-57	194	hyou1	hypoxia up-regulated protein 1 isoform X1 [Hypomesus transpacificus]
MSTRG.32927	62.1119	2.20124	0.527814	4.17049	3.03944e-05	0.000253456	XP_068073558.1	LOC137489301	137489301	XP_046872904.1	100	4.3e-09	60.1	pelp1	LOW QUALITY PROTEIN: proline-, glutamic acid- and leucine-rich protein 1 [Hypomesus transpacificus]
MSTRG.19607	82.6633	2.19788	0.450706	4.87652	1.07972e-06	1.38232e-05	NP_001315428.1	smad9	445564	XP_046870143.1	94.5	7.6e-48	181	smad9	mothers against decapentaplegic homolog 9 [Hypomesus transpacificus]
MSTRG.23428	79.4974	2.19444	0.734205	2.98887	0.00280015	0.0117186	NP_956394.1	higd1a	373084	XP_046882162.1	55.47	4.3e-33	125	LOC124471639	HIG1 domain family member 1A, mitochondrial-like [Hypomesus transpacificus]
MSTRG.12410	100.856	2.1936	0.56516	3.88138	0.000103865	0.000733495	XP_009292623.1	macf1a	562190	XP_067111431.1	73.37	0	849	macf1a	LOW QUALITY PROTEIN: microtubule-actin cross-linking factor 1, isoforms 1/2/3/4/5 [Osmerus mordax]
MSTRG.6940	35.9592	2.19263	0.825542	2.65598	0.00790772	0.0275268	NA	NA	NA	NA	NA	NA	NA	NA	NA
MSTRG.12357	1525.98	2.18654	0.371583	5.88439	3.9953e-09	9.25982e-08	NP_957213.1	nudc	393893	XP_062301835.1	59.47	4.9e-59	209	nudc	nuclear migration protein nudC [Osmerus eperlanus]
MSTRG.17949	185.193	2.18549	0.357127	6.11965	9.37822e-10	2.49928e-08	NP_001139066.1	fam135a	566435	XP_046885025.1	98.49	2.6e-32	140	fam135a	protein FAM135A isoform X1 [Hypomesus transpacificus]
MSTRG.31596	26.6129	2.18527	0.625237	3.4951	0.000473886	0.00265832	NA	NA	NA	NA	NA	NA	NA	NA	NA
MSTRG.32338	81.8364	2.1848	0.305795	7.14466	9.02166e-13	4.14443e-11	NA	NA	NA	NA	NA	NA	NA	NA	NA
MSTRG.22290	30.0808	2.18374	0.764506	2.85641	0.00428464	0.0167124	NA	NA	NA	XP_046876154.1	96	1.1e-06	53.5	srrt	serrate RNA effector molecule homolog isoform X1 [Hypomesus transpacificus]
MSTRG.11847	191.427	2.18345	0.542746	4.02297	5.74699e-05	0.000440955	XP_021336258.1	si:dkey-22o12.2	100000151	XP_067116631.1	87.56	4.9e-69	235	c22h3orf70	LOW QUALITY PROTEIN: UPF0524 protein C3orf70 homolog [Osmerus mordax]
MSTRG.12307	78.8156	2.18265	0.683559	3.19307	0.00140771	0.00667333	NA	NA	NA	NA	NA	NA	NA	NA	NA
MSTRG.5198	64.5395	2.18128	0.550505	3.96233	7.4222e-05	0.00054931	NP_001076348.1	bud23	572367	XP_046892179.1	93.75	1.9e-10	66.2	bud23	probable 18S rRNA (guanine-N(7))-methyltransferase [Hypomesus transpacificus]
MSTRG.9006	36.0335	2.17948	0.761812	2.86092	0.00422415	0.0165303	NP_001019385.1	endog	100002293	XP_062310644.1	76.34	1.6e-130	386	endog	endonuclease G, mitochondrial [Osmerus eperlanus]
MSTRG.23127	26.5198	2.17919	0.890907	2.44603	0.0144438	0.0444888	NP_571882.1	bcl2l1	114401	XP_067093722.1	80.23	7.5e-124	372	LOC136944054	bcl-2-like protein 1 [Osmerus mordax]
MSTRG.16737	34.8227	2.17895	0.58488	3.72547	0.000194954	0.00125872	NA	NA	NA	NA	NA	NA	NA	NA	NA
MSTRG.6111	20.3243	2.17887	0.865246	2.51821	0.0117952	0.0379551	NP_998112.2	rsrc1	405883	XP_062329425.1	100	4.4e-14	72.8	rsrc1	serine/Arginine-related protein 53 [Osmerus eperlanus]
MSTRG.4609	30.6037	2.17715	0.771774	2.82097	0.00478791	0.0183644	XP_005173854.2	LOC101884755	101884755	XP_062323087.1	59.5	2.5e-35	140	LOC134024580	enoyl-[acyl-carrier-protein] reductase, mitochondrial [Osmerus eperlanus]
MSTRG.1257	113.972	2.17621	0.461425	4.71629	2.40184e-06	2.80323e-05	NP_001003449.1	rab18b	445055	XP_046883404.1	59.46	3.9e-20	91.7	LOC124472529	ras-related protein Rab-18-B [Hypomesus transpacificus]
MSTRG.11521	504.892	2.17572	0.348791	6.23789	4.43515e-10	1.26652e-08	XP_002660367.2	tpp2	100331669	XP_062302990.1	64.33	7.7e-97	207	tpp2	tripeptidyl-peptidase 2 isoform X1 [Osmerus eperlanus]
MSTRG.8041	359.963	2.17534	0.443826	4.90133	9.51903e-07	1.2372e-05	NP_001002524.2	rab40b	436797	XP_046888296.1	70.37	1.7e-50	186	rab40b	ras-related protein Rab-40B isoform X1 [Hypomesus transpacificus]
MSTRG.32883	62.8596	2.17461	0.585656	3.71312	0.000204721	0.00131001	NA	NA	NA	NA	NA	NA	NA	NA	NA
MSTRG.8229	31.3256	2.17252	0.622545	3.48974	0.000483492	0.00270461	NP_001002433.1	dnajc9	436706	XP_046888104.1	70.55	4.1e-90	206	dnajc9	dnaJ homolog subfamily C member 9 [Hypomesus transpacificus]
MSTRG.17484	46.117	2.17194	0.530629	4.09315	4.2555e-05	0.000340478	NP_998238.2	med15	406346	XP_046871031.1	67.01	1.4e-43	119	med15	mediator of RNA polymerase II transcription subunit 15 isoform X1 [Hypomesus transpacificus]
MSTRG.537	131.4	2.16852	0.350557	6.18593	6.17367e-10	1.71129e-08	XP_009295670.1	arfgef1	100329953	XP_067108829.1	73.33	1.3e-46	189	LOC136958668	brefeldin A-inhibited guanine nucleotide-exchange protein 1-like [Osmerus mordax]
MSTRG.5604	26.8305	2.16633	0.799536	2.70948	0.00673888	0.0242185	NA	NA	NA	NA	NA	NA	NA	NA	NA
MSTRG.19357	22.5479	2.1658	0.839835	2.57884	0.00991331	0.0330665	XP_695887.5	scaf4a	567501	XP_062309501.1	62.5	3.2e-43	176	scaf4a	SR-related and CTD-associated factor 4 [Osmerus eperlanus]
MSTRG.19714	71.4608	2.16536	0.483339	4.48001	7.46402e-06	7.55317e-05	XP_005170325.1	rbmx2	553240	XP_046869685.1	61.11	9.6e-44	103	rbmx2	RNA-binding motif protein, X-linked 2 [Hypomesus transpacificus]
MSTRG.12689	80.735	2.16426	0.413948	5.22833	1.71051e-07	2.70936e-06	NP_001103926.1	oxnad1	558500	XP_046875458.1	64.16	6.3e-59	208	oxnad1	oxidoreductase NAD-binding domain-containing protein 1 isoform X1 [Hypomesus transpacificus]
MSTRG.14899	82.7512	2.16207	0.567336	3.81092	0.000138449	0.000943049	NP_001002518.1	mrpl46	436791	ACO09897.1	86.67	3.6e-48	172	mrpl46	39S ribosomal protein L46, mitochondrial precursor [Osmerus mordax]
MSTRG.10883	411.923	2.16181	0.467326	4.62592	3.72942e-06	4.14272e-05	NP_001002368.1	ctsl.1	436641	XP_046907930.1	78.26	1e-15	82.4	LOC124489317	uncharacterized protein LOC124489317 [Hypomesus transpacificus]
MSTRG.8618	66.0352	2.1593	0.461447	4.67942	2.87682e-06	3.30182e-05	NP_956363.1	dcaf7	337565	XP_046893696.1	100	1.2e-30	120	dcaf7	DDB1- and CUL4-associated factor 7 [Hypomesus transpacificus]
MSTRG.32787	97.2414	2.15626	0.627415	3.43674	0.000588755	0.00318432	NP_001002042.2	mybbp1a	321277	XP_067085180.1	79.63	1.5e-16	84	mybbp1a	myb-binding protein 1A-like protein isoform X1 [Osmerus mordax]
MSTRG.19792	38.7544	2.15564	0.773283	2.78764	0.00530931	0.0199552	NA	NA	NA	NA	NA	NA	NA	NA	NA
MSTRG.9073	698.108	2.15507	0.402803	5.35017	8.78693e-08	1.47782e-06	XP_002663499.2	mfsd14ba	557306	XP_046904223.1	98.63	1.4e-34	142	mfsd14bb	hippocampus abundant transcript 1 protein [Hypomesus transpacificus]
MSTRG.23918	19.5685	2.15481	0.868661	2.48062	0.0131156	0.0412145	NA	NA	NA	NA	NA	NA	NA	NA	NA
MSTRG.19626	15.5993	2.15288	0.880491	2.44509	0.0144814	0.0445709	NP_956355.2	alox5ap	337376	XP_062309487.1	87.5	2.1e-17	82.8	alox5ap	arachidonate 5-lipoxygenase-activating protein [Osmerus eperlanus]
MSTRG.9736	229.284	2.15262	0.321296	6.6998	2.08701e-11	7.69751e-10	NP_001017601.1	fcf1	550264	ACO09033.1	100	8.4e-33	110	fcf1	C14orf111 [Osmerus mordax]
MSTRG.13759	92.6514	2.15098	0.398342	5.39983	6.6705e-08	1.15429e-06	NP_956677.1	cisd2	393354	XP_046900391.1	100	3e-28	113	cisd2	CDGSH iron-sulfur domain-containing protein 2 [Hypomesus transpacificus]
MSTRG.27932	247.306	2.14902	0.35352	6.07892	1.20993e-09	3.15424e-08	NP_001292546.1	uba5	386712	XP_067108200.1	93.75	4e-41	104	uba5	ubiquitin-like modifier-activating enzyme 5 isoform X1 [Osmerus mordax]
MSTRG.31681	145.624	2.14428	0.375692	5.70754	1.1462e-08	2.40234e-07	XP_068079162.1	si:ch211-166a6.5	100000230	XP_062311935.1	62.09	2.4e-47	173	LOC134016604	uncharacterized protein LOC134016604 [Osmerus eperlanus]
MSTRG.17957	44.2967	2.14395	0.8141	2.63351	0.00845062	0.0291064	NP_001243581.1	nolc1	561131	XP_062319009.1	86.89	1.5e-26	120	nolc1	nucleolar and coiled-body phosphoprotein 1 [Osmerus eperlanus]
MSTRG.28726	40.2302	2.1429	0.521853	4.10633	4.01992e-05	0.000324229	NP_001035084.1	slc35b3	664769	XP_067107908.1	88.46	2.8e-37	148	slc35b3	adenosine 3'-phospho 5'-phosphosulfate transporter 2 isoform X1 [Osmerus mordax]
MSTRG.20945	228.657	2.14121	0.354822	6.03459	1.59364e-09	4.03169e-08	NP_001070084.1	rangap1a	767677	XP_046893893.1	68.5	1.3e-42	168	rangap1a	ran GTPase-activating protein 1a isoform X1 [Hypomesus transpacificus]
MSTRG.31047	227.438	2.14087	0.35019	6.11346	9.74937e-10	2.58668e-08	NP_001020355.1	dnajb9a	574005	XP_067110486.1	89.81	1.8e-57	198	LOC136960061	dnaJ homolog subfamily B member 9-like [Osmerus mordax]
MSTRG.8726	361.902	2.14013	0.546749	3.91429	9.06714e-05	0.000651195	XP_068080624.1	cyth1b	325586	XP_067100728.1	91.07	3.4e-42	113	cyth1b	cytohesin-1b isoform X2 [Osmerus mordax]
MSTRG.20409	33.0044	2.13939	0.658669	3.24806	0.00116197	0.00566999	NA	NA	NA	NA	NA	NA	NA	NA	NA
MSTRG.19685	114.854	2.13887	0.426624	5.01347	5.34582e-07	7.48999e-06	NA	NA	NA	NA	NA	NA	NA	NA	NA
MSTRG.18274	301.79	2.13724	0.44171	4.83855	1.30789e-06	1.64053e-05	XP_009291311.1	birc6	796547	XP_046884785.1	93.33	2.1e-25	116	birc6	baculoviral IAP repeat-containing protein 6 isoform X15 [Hypomesus transpacificus]
MSTRG.16608	39.1708	2.13443	0.789603	2.70317	0.00686808	0.0245893	NP_571786.2	rpa2	65226	ACO09655.1	59.38	6.4e-28	101	rpa2	Replication protein A 32 kDa subunit [Osmerus mordax]
MSTRG.13608	149.361	2.13427	0.663669	3.21587	0.00130052	0.00623709	NP_956338.1	dnajc21	336984	XP_067106756.1	98.04	2.4e-54	203	dnajc21	dnaJ homolog subfamily C member 21 [Osmerus mordax]
MSTRG.19762	15.7737	2.13312	0.812466	2.62548	0.00865261	0.0296229	NP_001013344.2	rfc2	503748	XP_062309893.1	57.76	4.8e-30	123	rfc2	replication factor C subunit 2 isoform X2 [Osmerus eperlanus]
MSTRG.3165	707.327	2.13289	0.198464	10.747	6.12145e-27	2.03618e-24	NP_001020680.1	ppp6r2a	560729	XP_046889669.1	63.64	6.7e-75	174	ppp6r2b	serine/threonine-protein phosphatase 6 regulatory subunit 2 isoform X1 [Hypomesus transpacificus]
MSTRG.17284	369.994	2.13134	0.475575	4.4816	7.40858e-06	7.50129e-05	XP_009299388.1	tek	30747	XP_046870900.1	67.84	2.8e-86	223	tek	tyrosine-protein kinase receptor Tie-2 [Hypomesus transpacificus]
MSTRG.13123	513.644	2.13125	0.414199	5.14548	2.66842e-07	4.00419e-06	NP_001025120.1	lrrc8aa	327642	XP_067105818.1	98.72	0	1370	LOC136955943	volume-regulated anion channel subunit LRRC8A-like isoform X4 [Osmerus mordax]
MSTRG.1027	13.1923	2.12842	0.809368	2.62973	0.00854529	0.0293647	NA	NA	NA	NA	NA	NA	NA	NA	NA
MSTRG.5199	102.216	2.12827	0.414578	5.13357	2.84292e-07	4.22369e-06	NA	NA	NA	NA	NA	NA	NA	NA	NA
MSTRG.4639	4769.95	2.12807	0.326754	6.51277	7.37782e-11	2.46779e-09	NP_956021.1	serinc1	325690	XP_046891669.1	77.33	1.1e-65	233	serinc1	serine incorporator 1 [Hypomesus transpacificus]
MSTRG.10997	63.7644	2.12691	0.725219	2.93278	0.00335945	0.0136769	NA	NA	NA	XP_062302469.1	90.48	2.2e-30	117	LOC134007220	uncharacterized protein LOC134007220 isoform X1 [Osmerus eperlanus]
MSTRG.3562	86.1191	2.12473	0.607411	3.49801	0.000468747	0.00263589	NP_957074.1	ppcdc	393753	ACO08984.1	55.4	4.9e-65	218	ppcdc	Phosphopantothenoylcysteine decarboxylase [Osmerus mordax]
MSTRG.31304	123.856	2.12391	0.641536	3.31067	0.00093072	0.00471184	NP_001038468.2	rint1	562894	XP_046879058.1	97.01	3.4e-32	139	rint1	RAD50-interacting protein 1 [Hypomesus transpacificus]
MSTRG.28838	108.341	2.12318	0.739211	2.87222	0.00407598	0.0160484	NP_998231.1	hk2	406339	XP_046871709.1	84.07	3.5e-47	189	hk2	hexokinase-2 [Hypomesus transpacificus]
MSTRG.22789	129.838	2.12021	0.651554	3.25408	0.00113759	0.00556922	NP_001077032.1	isy1	570205	XP_046881155.1	66.95	5.1e-53	147	isy1	pre-mRNA-splicing factor ISY1 homolog [Hypomesus transpacificus]
MSTRG.23693	60.1134	2.12011	0.595724	3.55888	0.000372445	0.00217627	NA	NA	NA	NA	NA	NA	NA	NA	NA
MSTRG.22432	118.139	2.11916	0.49294	4.29903	1.71549e-05	0.000155232	NA	NA	NA	XP_046893545.1	51.67	2.6e-12	70.9	LOC124479084	uncharacterized protein LOC124479084 isoform X1 [Hypomesus transpacificus]
MSTRG.7563	1139.54	2.11896	0.328461	6.45116	1.10995e-10	3.57932e-09	XP_068073644.1	dapk2b	556756	XP_062311935.1	73.52	1.5e-94	310	LOC134016604	uncharacterized protein LOC134016604 [Osmerus eperlanus]
MSTRG.20890	287.116	2.1187	0.458244	4.62352	3.77286e-06	4.1858e-05	XP_003200143.2	LOC100535121	100535121	XP_062303621.1	68.42	7.1e-15	76.3	LOC134007915	THAP domain-containing protein 6-like [Osmerus eperlanus]
MSTRG.17083	108.836	2.11853	0.447371	4.73552	2.18496e-06	2.57353e-05	NP_001002527.1	sec61b	791986	XP_046906115.1	94.44	3.3e-11	63.5	sec61b	protein transport protein Sec61 subunit beta [Hypomesus transpacificus]
MSTRG.1218	55.9097	2.11721	0.619516	3.41753	0.000631925	0.00337817	NA	NA	NA	NA	NA	NA	NA	NA	NA
MSTRG.13051	36.9153	2.11606	0.786941	2.68897	0.00716721	0.0254652	NA	NA	NA	NA	NA	NA	NA	NA	NA
MSTRG.30193	76.5408	2.11557	0.484851	4.36335	1.28087e-05	0.000119828	XP_017208127.1	trappc8	570167	XP_062308226.1	64.03	7.3e-37	155	trappc8	LOW QUALITY PROTEIN: trafficking protein particle complex subunit 8 [Osmerus eperlanus]
MSTRG.25638	25.522	2.11526	0.827878	2.55504	0.0106175	0.0349226	NP_001001400.1	actr8	326866	XP_062314310.1	73.28	5.4e-49	188	actr8	actin-related protein 8 isoform X1 [Osmerus eperlanus]
MSTRG.17137	68.6615	2.1151	0.882712	2.39614	0.0165688	0.0496842	XP_005156516.1	sh2d4a	393219	XP_046873221.1	89.33	2.7e-37	149	sh2d4a	SH2 domain-containing protein 4A isoform X3 [Hypomesus transpacificus]
MSTRG.16019	181.491	2.11402	0.492263	4.29449	1.75098e-05	0.000157966	NP_942114.1	ptk2aa	386705	XP_046886930.1	94.37	5.2e-36	152	ptk2ab	focal adhesion kinase 1 isoform X8 [Hypomesus transpacificus]
MSTRG.28975	34.2776	2.11262	0.753186	2.80491	0.00503303	0.0191087	NP_997857.1	thoc5	325064	XP_062307686.1	75.21	1.7e-52	177	thoc5	THO complex subunit 5 homolog [Osmerus eperlanus]
MSTRG.1948	1437.43	2.11139	0.426039	4.95585	7.20131e-07	9.67464e-06	NP_998529.3	p4hb	406673	XP_046899688.1	65.91	1e-38	157	p4hb	protein disulfide-isomerase [Hypomesus transpacificus]
MSTRG.18841	179.518	2.10985	0.359116	5.87512	4.22549e-09	9.71809e-08	NP_001136064.1	lrpprc	557195	XP_046885260.1	91.67	3.9e-19	97.8	lrpprc	leucine-rich PPR motif-containing protein, mitochondrial [Hypomesus transpacificus]
MSTRG.6916	471.539	2.10775	0.431191	4.88821	1.01755e-06	1.31397e-05	NA	NA	NA	NA	NA	NA	NA	NA	NA
MSTRG.26188	574.591	2.10366	0.500562	4.20261	2.6386e-05	0.000224406	NP_998050.1	rab5b	405821	XP_046902182.1	52.28	1.2e-68	171	rab5b	ras-related protein Rab-5B [Hypomesus transpacificus]
MSTRG.3427	194.646	2.10244	0.484063	4.34332	1.40345e-05	0.000130346	NP_001073145.1	abhd2b	559290	XP_046890372.1	98.65	8.8e-41	160	LOC124476954	monoacylglycerol lipase ABHD2-like [Hypomesus transpacificus]
MSTRG.29066	22.8021	2.10241	0.798075	2.63434	0.00842998	0.0290576	XP_005165127.1	rnf215	101882431	XP_046871622.1	91.84	4.3e-22	100	rnf215	RING finger protein 215 [Hypomesus transpacificus]
MSTRG.4199	42.3537	2.10142	0.825595	2.54534	0.0109171	0.0357051	NA	NA	NA	NA	NA	NA	NA	NA	NA
MSTRG.25489	927.575	2.10139	0.314029	6.69171	2.20573e-11	8.0691e-10	NP_001352583.1	huwe1	559439	XP_046895552.1	75.45	4.5e-62	242	huwe1	E3 ubiquitin-protein ligase HUWE1 isoform X1 [Hypomesus transpacificus]
MSTRG.24969	19.6087	2.10021	0.722218	2.908	0.00363746	0.0146165	NA	NA	NA	NA	NA	NA	NA	NA	NA
MSTRG.24849	357.417	2.09882	0.347148	6.04589	1.48586e-09	3.78033e-08	NP_001099165.1	aurkaip1	100126015	XP_046895947.1	94.49	2.3e-77	245	aurkaip1	aurora kinase A-interacting protein [Hypomesus transpacificus]
MSTRG.30788	39.6759	2.0985	0.722928	2.90278	0.00369868	0.0148261	NP_001122264.1	vhll	795635	XP_046879222.1	90.77	1.8e-33	127	vhll	von Hippel-Lindau-like protein [Hypomesus transpacificus]
MSTRG.7429	54.5924	2.09808	0.673327	3.11599	0.00183331	0.00828523	NP_001185680.1	spink2.1	565497	XP_046900212.1	80.95	1e-22	100	LOC124483709	ovoinhibitor-like [Hypomesus transpacificus]
MSTRG.20641	91.4907	2.09797	0.382751	5.48129	4.22241e-08	7.59949e-07	NP_001018397.1	timm29	553583	XP_067089360.1	90.04	8.4e-142	411	timm29	mitochondrial import inner membrane translocase subunit Tim29 [Osmerus mordax]
MSTRG.378	43.8788	2.09578	0.837047	2.50378	0.0122875	0.0392051	XP_696879.5	cdyl	568457	XP_067109134.1	77.46	5e-95	320	cdyl	chromodomain Y-like protein isoform X1 [Osmerus mordax]
MSTRG.2772	44.4757	2.09464	0.489209	4.28168	1.8549e-05	0.000165565	NA	NA	NA	NA	NA	NA	NA	NA	NA
MSTRG.8075	171.323	2.09216	0.377537	5.54162	2.9969e-08	5.58784e-07	NP_001313639.1	rsl1d1	563247	XP_062331441.1	63.64	3e-29	123	rsl1d1	ribosomal L1 domain-containing protein 1 [Osmerus eperlanus]
MSTRG.3314	123.227	2.0882	0.811202	2.5742	0.0100471	0.0334039	XP_009296508.1	pamr1b	100330319	XP_067090823.1	76.3	3.5e-90	325	pamr1b	inactive serine protease PAMR1 [Osmerus mordax]
MSTRG.522	47.8168	2.0882	0.706388	2.95616	0.00311495	0.012818	NP_001119860.1	lig1	556995	XP_046884230.1	57.52	2.2e-27	125	lig1	DNA ligase 1 [Hypomesus transpacificus]
MSTRG.8344	39.3443	2.0866	0.611608	3.41167	0.000645666	0.00344036	NP_001070067.1	armc7	767659	XP_067101406.1	95.76	3.5e-85	231	armc7	armadillo repeat-containing protein 7 [Osmerus mordax]
MSTRG.17976	2890.7	2.08604	0.346023	6.02862	1.65369e-09	4.15334e-08	NP_001296196.1	psap	140811	XP_046884636.1	95.24	9.1e-36	122	psap	prosaposin isoform X1 [Hypomesus transpacificus]
MSTRG.25131	48.1307	2.08599	0.686571	3.03827	0.00237942	0.01023	NA	NA	NA	NA	NA	NA	NA	NA	NA
MSTRG.28192	55.4557	2.08585	0.816897	2.55338	0.0106683	0.0350509	NA	NA	NA	NA	NA	NA	NA	NA	NA
MSTRG.4508	707.376	2.08251	0.417908	4.98318	6.25467e-07	8.5545e-06	NP_001032183.1	snx3	563511	ACO09750.1	96.43	1.4e-27	114	snx3	Sorting nexin-3 [Osmerus mordax]
MSTRG.22824	161.064	2.08213	0.440771	4.72384	2.31433e-06	2.71167e-05	XP_005174031.1	nol8	613021	XP_062315162.1	76.88	8.1e-177	572	nol8	nucleolar protein 8 [Osmerus eperlanus]
MSTRG.18760	341.28	2.08116	0.461938	4.50529	6.62839e-06	6.82678e-05	NA	NA	NA	XP_062320116.1	90	8e-117	356	LOC134022544	uncharacterized protein LOC134022544 isoform X1 [Osmerus eperlanus]
MSTRG.11942	19.2532	2.08028	0.842895	2.46801	0.0135865	0.0423462	XP_068079162.1	si:ch211-166a6.5	100000230	XP_062311935.1	69.23	8.5e-12	70.1	LOC134016604	uncharacterized protein LOC134016604 [Osmerus eperlanus]
MSTRG.1140	27.7858	2.07822	0.78618	2.64344	0.00820681	0.0284028	NA	NA	NA	XP_067110041.1	85.51	4.8e-12	72.4	stk11	serine/threonine-protein kinase STK11 [Osmerus mordax]
MSTRG.7437	37.2933	2.07726	0.773457	2.68569	0.00723806	0.0256785	NP_957284.1	hdac3	393965	XP_062331782.1	75.1	4.6e-91	322	rell2	RELT-like protein 2 isoform X3 [Osmerus eperlanus]
MSTRG.30935	151.265	2.07701	0.490424	4.23513	2.2842e-05	0.000197824	NP_001038541.1	hspa14	565232	XP_046873689.1	66.67	0	224	hspa14	heat shock 70 kDa protein 14 [Hypomesus transpacificus]
MSTRG.15191	1495.28	2.07535	0.314744	6.59375	4.28853e-11	1.48136e-09	NP_957242.1	psmd13	393922	ACO09225.1	69.6	2.4e-42	162	psmd13	26S proteasome non-ATPase regulatory subunit 13 [Osmerus mordax]
MSTRG.30375	46.1145	2.07482	0.605493	3.42667	0.00061103	0.00327915	NP_775390.3	igfbp1a	317638	XP_062308735.1	91.18	7.3e-14	73.6	LOC134013018	insulin-like growth factor-binding protein 1 [Osmerus eperlanus]
MSTRG.20684	73.173	2.07472	0.547496	3.78947	0.000150967	0.00101031	NA	NA	NA	XP_062307410.1	77.5	1.3e-49	191	il12rb2l	interleukin 12 receptor, beta 2a, like [Osmerus eperlanus]
MSTRG.30927	64.2616	2.07447	0.777227	2.66907	0.00760615	0.0267048	NP_001038223.1	cwf19l1	387304	XP_046873611.1	95.52	1.1e-72	138	cwf19l1	CWF19-like protein 1 [Hypomesus transpacificus]
MSTRG.30146	153.97	2.07279	0.42493	4.87797	1.07186e-06	1.37453e-05	NP_996966.1	med8	404615	XP_067086403.1	63.94	3.7e-73	239	med8	mediator of RNA polymerase II transcription subunit 8 [Osmerus mordax]
MSTRG.13874	220.132	2.07273	0.417111	4.96925	6.72141e-07	9.1462e-06	NP_571093.1	htt	30214	XP_046900322.1	92.86	1.3e-60	141	htt	huntingtin isoform X1 [Hypomesus transpacificus]
MSTRG.24542	85.3005	2.07156	0.634361	3.26559	0.00109237	0.00538521	NP_001038718.1	ngrn	569275	XP_062315965.1	76.24	6.8e-88	273	ngrn	neugrin [Osmerus eperlanus]
MSTRG.16944	195.037	2.07016	0.487897	4.24303	2.20527e-05	0.000191914	NA	NA	NA	NA	NA	NA	NA	NA	NA
MSTRG.13481	61.1507	2.06996	0.731624	2.82927	0.00466544	0.017956	NP_001340777.1	pum3	553068	XP_046900877.1	66.91	6.8e-49	178	pum3	pumilio homolog 3 [Hypomesus transpacificus]
MSTRG.1370	46.0005	2.06986	0.614481	3.36846	0.000755895	0.00393547	NP_001038255.2	marchf2	555611	XP_046883975.1	98.57	1.7e-37	143	LOC124472886	E3 ubiquitin-protein ligase MARCHF2-like [Hypomesus transpacificus]
MSTRG.8950	82.0607	2.06943	0.573314	3.60959	0.000306686	0.00184855	NA	NA	NA	NA	NA	NA	NA	NA	NA
MSTRG.14740	179.075	2.06659	0.407096	5.07643	3.846e-07	5.5532e-06	NA	NA	NA	NA	NA	NA	NA	NA	NA
MSTRG.28857	83.2256	2.06602	0.316622	6.52519	6.79136e-11	2.28439e-09	NP_956223.1	trmt2a	334936	XP_067084090.1	95.39	7.2e-132	430	trmt2a	tRNA (uracil-5-)-methyltransferase homolog A isoform X1 [Osmerus mordax]
MSTRG.26691	21.3312	2.06453	0.607872	3.39633	0.000682967	0.00360702	NA	NA	NA	NA	NA	NA	NA	NA	NA
MSTRG.17757	32.0253	2.064	0.585334	3.52619	0.000421583	0.00242009	NP_001180470.1	smc5	566749	XP_067114243.1	95.08	1.2e-28	129	smc5	structural maintenance of chromosomes protein 5 [Osmerus mordax]
MSTRG.14043	2060.57	2.06339	0.311054	6.63354	3.27725e-11	1.16566e-09	NP_001032501.2	hmgb2a	641484	CBD77423.1	93.65	3.3e-30	121	-	high mobility group box 2 protein [Plecoglossus altivelis]
MSTRG.742	159.686	2.06244	0.39605	5.20753	1.91366e-07	2.97603e-06	NP_956997.1	gorasp2	393676	XP_046883888.1	85.37	7.7e-37	148	gorasp2	Golgi reassembly-stacking protein 2 isoform X1 [Hypomesus transpacificus]
MSTRG.30050	4718.2	2.06208	0.381072	5.41125	6.25878e-08	1.08829e-06	NP_919240.2	oaz1a	259192	XP_062308291.1	59.69	4.2e-61	187	oaz1a	LOW QUALITY PROTEIN: ornithine decarboxylase antizyme 1a [Osmerus eperlanus]
MSTRG.24610	86.7373	2.06126	0.461013	4.47114	7.78034e-06	7.83794e-05	NP_001018383.1	abt1	553568	ACO10025.1	67.45	3.7e-70	229	abt1	Activator of basal transcription 1 [Osmerus mordax]
MSTRG.28317	268.384	2.05999	0.30938	6.65846	2.76721e-11	1.00211e-09	XP_001920672.2	nrbp2a	564177	XP_067088223.1	66.67	1.5e-40	152	LOC136939505	nuclear receptor-binding protein 2-like isoform X1 [Osmerus mordax]
MSTRG.27593	179.875	2.0589	0.480556	4.2844	1.83232e-05	0.000164151	NA	NA	NA	NA	NA	NA	NA	NA	NA
MSTRG.26367	39.641	2.0581	0.551538	3.73157	0.000190293	0.00123351	NA	NA	NA	NA	NA	NA	NA	NA	NA
MSTRG.14159	40.8152	2.05506	0.5017	4.09619	4.19999e-05	0.000336186	XP_021332041.2	LOC110439798	110439798	XP_046900314.1	94.17	2.4e-140	409	LOC124483820	uncharacterized protein LOC124483820 [Hypomesus transpacificus]
MSTRG.17229	2785.99	2.0539	0.532642	3.85606	0.000115229	0.000803787	NP_001071272.2	ubc	777766	XP_046876032.1	99.67	0	602	ubb	polyubiquitin-B [Hypomesus transpacificus]
MSTRG.187	295.009	2.05303	0.334967	6.12905	8.84078e-10	2.37812e-08	NP_001230804.1	npc1	553330	XP_046884533.1	71.85	1.7e-54	213	npc1	LOW QUALITY PROTEIN: NPC intracellular cholesterol transporter 1 [Hypomesus transpacificus]
MSTRG.26734	379.988	2.05145	0.325948	6.29381	3.09758e-10	9.227e-09	NP_001002453.1	mmadhca	436726	XP_062313709.1	90.91	6.3e-39	150	mmadhcb	metabolism of cobalamin associated Db [Osmerus eperlanus]
MSTRG.12758	116.874	2.05089	0.512634	4.00069	6.31587e-05	0.000478472	NA	NA	NA	XP_067111982.1	56.71	9.1e-42	154	polr1f	DNA-directed RNA polymerase I subunit RPA43 [Osmerus mordax]
MSTRG.16544	17.0976	2.04811	0.727774	2.81422	0.00488965	0.0186513	NA	NA	NA	NA	NA	NA	NA	NA	NA
MSTRG.22884	416.357	2.04762	0.529396	3.86784	0.000109802	0.00077162	NA	NA	NA	NA	NA	NA	NA	NA	NA
MSTRG.5893	69.0236	2.04475	0.60225	3.39518	0.000685823	0.00362103	NA	NA	NA	NA	NA	NA	NA	NA	NA
MSTRG.3232	80.4916	2.04383	0.59562	3.43142	0.00060042	0.00322993	XP_684260.2	csnk2a2b	556379	XP_046889178.1	64.61	1.8e-40	156	csnk2a2b	casein kinase II subunit alpha' isoform X1 [Hypomesus transpacificus]
MSTRG.5777	35.9134	2.04182	0.693598	2.94381	0.00324203	0.0132529	NA	NA	NA	NA	NA	NA	NA	NA	NA
MSTRG.30800	970.642	2.04092	0.341251	5.9807	2.22183e-09	5.42234e-08	NP_694510.1	mkrn1	170782	XP_062339229.1	61.8	2e-43	168	mkrn1	probable E3 ubiquitin-protein ligase makorin-1 [Osmerus eperlanus]
MSTRG.8186	165.377	2.04051	0.831674	2.45349	0.0141477	0.0437906	NP_571221.2	cyp26a1	30381	XP_046888386.1	75.69	2.9e-80	271	LOC124475655	cytochrome P450 26A1 [Hypomesus transpacificus]
MSTRG.8002	95.2199	2.04026	0.470516	4.33621	1.44962e-05	0.000134217	XP_001919684.2	tepsin	100148088	XP_067100756.1	84.23	1.7e-91	239	tepsin	AP-4 complex accessory subunit Tepsin [Osmerus mordax]
MSTRG.9129	92.5242	2.04001	0.473831	4.30535	1.66723e-05	0.000151476	NP_998643.1	kctd10	406787	ACO09184.1	89.47	2e-52	145	kctd10	BTB/POZ domain-containing protein KCTD10 [Osmerus mordax]
MSTRG.29381	342.329	2.03925	0.457713	4.4553	8.37755e-06	8.32947e-05	NP_001002436.2	psmd9	436709	XP_046872735.1	53.9	2.8e-83	260	psmd9	26S proteasome non-ATPase regulatory subunit 9 [Hypomesus transpacificus]
MSTRG.405	70.2555	2.03847	0.667323	3.05469	0.00225291	0.00978751	NA	NA	NA	NA	NA	NA	NA	NA	NA
MSTRG.7354	51.1463	2.03842	0.749411	2.72003	0.00652752	0.023591	NA	NA	NA	NA	NA	NA	NA	NA	NA
MSTRG.16273	93.2178	2.03823	0.609785	3.34254	0.000830168	0.00426408	NP_956423.1	dcaf13	393097	XP_062321115.1	58.27	6.2e-38	151	dcaf13	DDB1- and CUL4-associated factor 13 [Osmerus eperlanus]
MSTRG.31870	18.873	2.03703	0.815566	2.49769	0.0125005	0.0396913	NP_001013582.1	scfd2	792105	XP_062306912.1	94.2	3.7e-33	132	LOC134011332	sec1 family domain-containing protein 2-like [Osmerus eperlanus]
MSTRG.3142	69.9146	2.03648	0.511444	3.98182	6.839e-05	0.000511416	NP_001103920.1	wash1	555174	XP_046889683.1	93.75	4.3e-26	91.7	wash1	WASH complex subunit 1 [Hypomesus transpacificus]
MSTRG.22586	198.44	2.03635	0.356691	5.709	1.13639e-08	2.38455e-07	NP_001002164.1	zgc:86598	415254	XP_046881304.1	61.61	9.3e-32	132	csnk2a4	casein kinase II subunit alpha [Hypomesus transpacificus]
MSTRG.25004	36.6861	2.03561	0.598033	3.40384	0.000664445	0.00352578	XP_002667606.3	nup210	570945	XP_046896026.1	88.89	1.1e-20	73.6	nup210	LOW QUALITY PROTEIN: nuclear pore membrane glycoprotein 210 [Hypomesus transpacificus]
MSTRG.458	1162.55	2.03477	0.355301	5.72691	1.02277e-08	2.16385e-07	NP_958472.2	abcf2a	336770	XP_046884344.1	94.67	1.7e-37	154	abcf2a	ATP-binding cassette sub-family F member 2a [Hypomesus transpacificus]
MSTRG.14722	73.1726	2.03313	0.648455	3.13535	0.00171649	0.00784919	NP_001070056.2	afg2b	767648	XP_067105017.1	88.56	4.3e-109	360	afg2b	spermatogenesis-associated protein 5-like protein 1 [Osmerus mordax]
MSTRG.29847	94.6611	2.0323	0.569363	3.56943	0.000357758	0.00210828	NP_001003840.1	ebna1bp2	335049	XP_046907151.1	58.52	2.4e-71	147	ebna1bp2	probable rRNA-processing protein EBP2 [Hypomesus transpacificus]
MSTRG.21585	41.3539	2.03056	0.560976	3.61969	0.000294954	0.00178563	NP_001373169.1	bud13	564510	XP_062341871.1	70.67	2.6e-41	160	bud13	BUD13 homolog [Osmerus eperlanus]
MSTRG.17278	90.4583	2.03048	0.729302	2.78414	0.00536695	0.0201255	NP_001002385.2	ift74	436658	XP_067114215.1	63.1	1.2e-93	312	LOC136964140	leucine-rich repeat-containing protein 19-like [Osmerus mordax]
MSTRG.19208	91.2054	2.02931	0.587969	3.45139	0.000557711	0.00304394	XP_068071914.1	snx12	394098	XP_062309698.1	84.61	2.6e-35	136	LOC134013934	sorting nexin-12 isoform X1 [Osmerus eperlanus]
MSTRG.4351	18.6313	2.02852	0.742203	2.73311	0.00627398	0.0228772	NA	NA	NA	NA	NA	NA	NA	NA	NA
MSTRG.21369	37.6596	2.02777	0.639404	3.17134	0.00151737	0.00710134	NA	NA	NA	NA	NA	NA	NA	NA	NA
MSTRG.12442	292.779	2.02766	0.368031	5.50948	3.59886e-08	6.54278e-07	NP_998620.1	eloa	406764	XP_046875745.1	62.82	3.5e-57	214	eloa	elongin-A isoform X1 [Hypomesus transpacificus]
MSTRG.18251	390.855	2.0271	0.483735	4.19053	2.78302e-05	0.000235351	XP_068070683.1	mtln	100537077	XP_062320580.1	98.21	1.7e-31	112	LOC134022862	mitoregulin-like [Osmerus eperlanus]
MSTRG.5817	62.687	2.02661	0.380105	5.33171	9.72914e-08	1.62412e-06	NP_001002317.2	polr2d	436588	ACO09007.1	62.77	5.6e-62	202	polr2d	DNA-directed RNA polymerase II 16 kDa polypeptide [Osmerus mordax]
MSTRG.22835	208.026	2.02608	0.571539	3.54495	0.000392692	0.00227754	NP_001070085.1	cisha	767678	XP_046880590.1	92.07	4.6e-93	290	LOC124470668	cytokine-inducible SH2-containing protein-like [Hypomesus transpacificus]
MSTRG.31956	43.5551	2.02568	0.632545	3.20244	0.00136271	0.00648911	NA	NA	NA	NA	NA	NA	NA	NA	NA
MSTRG.27321	57.0899	2.02542	0.552629	3.66507	0.000247272	0.00153473	NP_001373293.1	tinf2	566362	XP_062305391.1	62.91	6.7e-92	308	tinf2	TERF1-interacting nuclear factor 2 isoform X3 [Osmerus eperlanus]
MSTRG.30214	535.351	2.02521	0.366525	5.52542	3.28697e-08	6.04305e-07	NP_998249.1	uchl5	406357	XP_046905489.1	67.26	9.5e-41	137	uchl5	ubiquitin carboxyl-terminal hydrolase isozyme L5 isoform X1 [Hypomesus transpacificus]
MSTRG.6290	39.7211	2.02452	0.695335	2.91157	0.00359613	0.0144829	NP_001074031.2	prss59	556307	XP_062329699.1	92.65	4.7e-47	137	prss59	thymus-specific serine protease [Osmerus eperlanus]
MSTRG.27381	16.1195	2.02374	0.80192	2.52362	0.0116155	0.0374439	NA	NA	NA	NA	NA	NA	NA	NA	NA
MSTRG.25444	65.8244	2.02146	0.453732	4.45518	8.38214e-06	8.32947e-05	NA	NA	NA	NA	NA	NA	NA	NA	NA
MSTRG.7514	2048.27	2.02135	0.283269	7.1358	9.62227e-13	4.38668e-11	NP_001003740.1	psmc5	445285	ACO09830.1	100	9.3e-42	162	psmc5	26S protease regulatory subunit 8 [Osmerus mordax]
MSTRG.27358	341.656	2.01968	0.308631	6.544	5.98948e-11	2.02987e-09	NP_001315462.1	pik3c3	548346	XP_046896541.1	58.47	1.4e-41	170	pik3c3	phosphatidylinositol 3-kinase catalytic subunit type 3 isoform X1 [Hypomesus transpacificus]
MSTRG.18759	293.959	2.01942	0.323178	6.24862	4.14095e-10	1.19274e-08	NP_001070064.1	mrps5	562703	XP_046885430.1	94.67	4.7e-58	150	mrps5	28S ribosomal protein S5, mitochondrial isoform X1 [Hypomesus transpacificus]
MSTRG.23863	74.3947	2.01728	0.652822	3.0901	0.00200091	0.00886365	XP_683563.5	pusl1	555828	XP_046881206.1	93.55	1.6e-27	117	pusl1	tRNA pseudouridine synthase-like 1 isoform X1 [Hypomesus transpacificus]
MSTRG.26518	40.0644	2.01689	0.598415	3.37039	0.000750631	0.00391374	NA	NA	NA	NA	NA	NA	NA	NA	NA
MSTRG.16537	161.225	2.01565	0.416075	4.84444	1.26967e-06	1.60041e-05	NP_001189436.1	ptpn23a	100007322	XP_062321484.1	94.25	3.3e-111	387	ptpn23a	tyrosine-protein phosphatase non-receptor type 23 isoform X1 [Osmerus eperlanus]
MSTRG.12006	430.845	2.0149	0.344921	5.84165	5.16871e-09	1.1605e-07	NA	NA	NA	NA	NA	NA	NA	NA	NA
MSTRG.13901	729.434	2.01424	0.590064	3.4136	0.000641105	0.0034191	XP_009305064.1	noctb	568973	XP_046900530.1	70.33	3.5e-146	458	noctb	nocturnin isoform X1 [Hypomesus transpacificus]
MSTRG.15003	136.807	2.01405	0.364658	5.52311	3.33049e-08	6.11055e-07	NP_001007345.2	slc7a6os	492472	XP_046897904.1	74.59	1.4e-95	307	slc7a6os	probable RNA polymerase II nuclear localization protein SLC7A6OS [Hypomesus transpacificus]
MSTRG.12693	397.772	2.01272	0.436168	4.61456	3.93936e-06	4.35425e-05	NA	NA	NA	NA	NA	NA	NA	NA	NA
MSTRG.8757	93.1715	2.01007	0.346936	5.79377	6.8825e-09	1.51685e-07	NP_997919.1	polr3e	336518	XP_062330189.1	65.09	9.2e-63	232	polr3e	DNA-directed RNA polymerase III subunit RPC5 [Osmerus eperlanus]
MSTRG.24326	58.0078	2.00997	0.537548	3.73915	0.000184645	0.00120297	NA	NA	NA	NA	NA	NA	NA	NA	NA
MSTRG.24641	134.849	2.00842	0.428571	4.68631	2.78176e-06	3.2009e-05	NP_001122009.1	hcfc1b	565206	XP_062315772.1	74.77	1.6e-77	288	hcfc1b	host cell factor 1b isoform X1 [Osmerus eperlanus]
MSTRG.32180	77.1705	2.00813	0.54394	3.69183	0.000222648	0.0014057	NP_001070612.2	tmem88b	100004517	XP_046870065.1	89.13	1.4e-62	215	LOC124462504	transmembrane protein 88 b [Hypomesus transpacificus]
MSTRG.20277	338.008	2.00645	0.411215	4.87932	1.06451e-06	1.36772e-05	XP_009295518.1	atp6v0a1b	553691	XP_046893759.1	74.82	2.9e-99	205	atp6v0a1a	V-type proton ATPase 116 kDa subunit a isoform X1 [Hypomesus transpacificus]
MSTRG.28573	2938.52	2.00329	0.345597	5.79661	6.76681e-09	1.49502e-07	NP_001003623.1	naa50	445229	XP_046880089.1	98.31	9.1e-30	119	naa50	N-alpha-acetyltransferase 50 isoform X1 [Hypomesus transpacificus]
MSTRG.28515	40.4303	2.00278	0.768628	2.60566	0.00916979	0.0310126	NA	NA	NA	NA	NA	NA	NA	NA	NA
MSTRG.20398	205.195	2.00269	0.394547	5.07593	3.85607e-07	5.56327e-06	NP_001180603.1	rbbp6	445396	XP_062334635.1	81.6	2.1e-110	390	LOC134034246	E3 ubiquitin-protein ligase RBBP6-like [Osmerus eperlanus]
MSTRG.23021	53.0796	2.00264	0.658865	3.03953	0.00236946	0.010199	NP_998500.1	sec13	798071	XP_046881589.1	71.79	1.8e-25	111	sec13	protein SEC13 homolog [Hypomesus transpacificus]
MSTRG.16363	59.1783	2.0022	0.428129	4.67662	2.91636e-06	3.34079e-05	NP_001002540.1	rpp25l	436813	XP_062321223.1	93.39	1.9e-123	363	rpp25l	ribonuclease P protein subunit p25-like protein [Osmerus eperlanus]
MSTRG.23934	103.148	2.00075	0.532052	3.76044	0.000169612	0.0011176	NP_957496.3	phc2b	394177	XP_067090668.1	57.39	1.5e-34	147	phc2b	LOW QUALITY PROTEIN: polyhomeotic-like protein 2b [Osmerus mordax]
MSTRG.29777	224.107	2.00056	0.526532	3.79949	0.000144991	0.000979809	NA	NA	NA	NA	NA	NA	NA	NA	NA
MSTRG.5172	256.842	1.99898	0.330094	6.0558	1.39726e-09	3.57515e-08	NP_001073463.1	gfm1	561840	XP_062328811.1	56.31	2.9e-78	220	gfm1	elongation factor G, mitochondrial [Osmerus eperlanus]
MSTRG.18413	2053.09	1.99834	0.291111	6.86451	6.67214e-12	2.65732e-10	NP_001012245.1	bnip3	336116	ACO09574.1	54.48	2.3e-49	96.7	bnip4	BCL2/adenovirus E1B 19 kDa protein-interacting protein 3 [Osmerus mordax]
MSTRG.9615	547.189	1.99796	0.415377	4.81	1.50931e-06	1.85942e-05	XP_068077288.1	mrpl41	553805	XP_062310295.1	94.82	2.3e-80	261	mrpl41	large ribosomal subunit protein mL41 [Osmerus eperlanus]
MSTRG.4216	74.1406	1.99638	0.474071	4.21114	2.54091e-05	0.000217007	NA	NA	NA	NA	NA	NA	NA	NA	NA
MSTRG.1127	59.6457	1.99357	0.400706	4.97514	6.52015e-07	8.89931e-06	NA	NA	NA	NA	NA	NA	NA	NA	NA
MSTRG.29073	35.2156	1.99275	0.548812	3.63102	0.000282301	0.0017183	NA	NA	NA	NA	NA	NA	NA	NA	NA
MSTRG.26676	575.572	1.99124	0.324732	6.13196	8.68048e-10	2.34112e-08	NP_001004652.1	cox17	447914	XP_046903580.1	83.33	6.3e-26	80.1	LOC124485800	cytochrome c oxidase copper chaperone isoform X1 [Hypomesus transpacificus]
MSTRG.5473	42.8149	1.99094	0.532376	3.73972	0.000184222	0.00120065	NP_001028924.2	cwf19l2	619271	XP_067102235.1	66.92	6.1e-46	185	cwf19l2	CWF19-like protein 2 [Osmerus mordax]
MSTRG.13196	428.91	1.98748	0.374927	5.30099	1.15178e-07	1.89627e-06	NA	NA	NA	NA	NA	NA	NA	NA	NA
MSTRG.22847	202.445	1.98655	0.522933	3.79886	0.000145362	0.000981208	NP_001004550.1	rassf1	447811	XP_062314811.1	98.13	1.3e-62	222	LOC134018689	ras association domain-containing protein 1-like isoform X1 [Osmerus eperlanus]
MSTRG.24651	317.595	1.98588	0.756501	2.62509	0.00866266	0.0296435	XP_001337248.4	magixa	796857	XP_046869905.1	82.38	1.1e-79	295	LOC124462289	membrane-associated guanylate kinase, WW and PDZ domain-containing protein 3-like [Hypomesus transpacificus]
MSTRG.30333	29.683	1.98536	0.815085	2.43577	0.0148603	0.045503	NP_999855.1	ankrd13c	325167	XP_062308911.1	98.15	3.7e-24	110	LOC134013135	ankyrin repeat domain-containing protein 13C-like [Osmerus eperlanus]
MSTRG.26788	8.20941	1.98436	0.8234	2.40996	0.0159542	0.0481871	NA	NA	NA	NA	NA	NA	NA	NA	NA
MSTRG.31263	25.0115	1.98386	0.814548	2.43554	0.0148695	0.0455158	NA	NA	NA	NA	NA	NA	NA	NA	NA
MSTRG.7920	211.212	1.98309	0.672694	2.94798	0.00319857	0.0130961	XP_003199673.1	si:ch211-28p3.4	100536702	XP_062330637.1	90.82	5.8e-128	406	si:ch211-28p3.4	E3 ubiquitin-protein ligase TRIM39 isoform X1 [Osmerus eperlanus]
MSTRG.5529	996.816	1.98174	0.325059	6.09656	1.08376e-09	2.85852e-08	NP_001002131.1	psmd8	415221	ACO09246.1	57.63	3.3e-58	202	psmd8	26S proteasome non-ATPase regulatory subunit 8 [Osmerus mordax]
MSTRG.10051	13548.4	1.98073	0.432196	4.58295	4.5847e-06	4.93708e-05	NP_991263.1	cfl2	403001	XP_046873695.1	99.03	9.2e-61	207	cfl2	cofilin-2 [Hypomesus transpacificus]
MSTRG.5692	38.7304	1.97932	0.747603	2.64756	0.00810759	0.0281204	XP_693749.2	n4bp2l2	565380	XP_062329551.1	76.5	9.2e-159	459	n4bp2l2	NEDD4-binding protein 2-like 2 isoform X1 [Osmerus eperlanus]
MSTRG.24493	64.4107	1.97923	0.575986	3.43626	0.000589813	0.00318623	NA	NA	NA	NA	NA	NA	NA	NA	NA
MSTRG.8730	48.2306	1.97905	0.494812	3.9996	6.34484e-05	0.000479857	XP_003199680.3	pgs1	100534896	XP_067101039.1	94.9	2.2e-52	196	LOC136950539	CDP-diacylglycerol--glycerol-3-phosphate 3-phosphatidyltransferase, mitochondrial [Osmerus mordax]
MSTRG.21966	233.991	1.97824	0.44804	4.41531	1.00863e-05	9.76663e-05	NP_956437.1	ncbp3	393112	XP_062341534.1	86.3	1.7e-28	126	ncbp3	nuclear cap-binding protein subunit 3 [Osmerus eperlanus]
MSTRG.21807	703.538	1.97765	0.346973	5.69973	1.2e-08	2.49184e-07	NP_001315458.1	rab6a	793785	XP_046875922.1	97.37	1.8e-15	79.3	rab6a	ras-related protein Rab-6A isoform X3 [Hypomesus transpacificus]
MSTRG.17906	49.5111	1.97731	0.560151	3.52996	0.000415618	0.00239044	NP_998523.1	pi4k2a	406667	XP_046884822.1	90.79	1.4e-37	150	pi4k2a	phosphatidylinositol 4-kinase type 2-alpha [Hypomesus transpacificus]
MSTRG.14847	69.315	1.97731	0.446187	4.43157	9.35497e-06	9.15218e-05	NP_957183.1	heatr3	393863	XP_067105399.1	87.74	1.7e-37	154	heatr3	HEAT repeat-containing protein 3 [Osmerus mordax]
MSTRG.31959	13.0357	1.97674	0.683994	2.88999	0.00385253	0.0153175	NP_001003530.1	rpp21	445136	XP_067085993.1	61.8	5.6e-31	105	rpp21	ribonuclease P protein subunit p21 [Osmerus mordax]
MSTRG.26229	159.787	1.97614	0.354792	5.56987	2.54931e-08	4.87653e-07	NP_001002339.1	arl5a	436611	ACO08861.1	73.39	6.8e-66	152	arl5a	ADP-ribosylation factor-like protein 5A [Osmerus mordax]
MSTRG.22732	123.485	1.97504	0.508845	3.88142	0.000103847	0.000733495	NA	NA	NA	NA	NA	NA	NA	NA	NA
MSTRG.1133	49.6544	1.97439	0.647613	3.04872	0.00229819	0.009947	NA	NA	NA	NA	NA	NA	NA	NA	NA
MSTRG.3576	37.0685	1.97397	0.642316	3.0732	0.00211776	0.00927559	NP_001076422.1	zgc:162898	100003490	XP_046890979.1	91.87	1.4e-83	242	c14h15orf61	uncharacterized protein C15orf61 homolog [Hypomesus transpacificus]
MSTRG.26847	1043.8	1.9736	0.318868	6.18938	6.0401e-10	1.67685e-08	NP_001410687.1	ubr3	553247	XP_062313775.1	97.26	3.6e-70	268	ubr3	E3 ubiquitin-protein ligase ubr3 isoform X1 [Osmerus eperlanus]
MSTRG.97	2516.69	1.97288	0.327426	6.02541	1.68681e-09	4.21984e-08	NP_998331.1	psma8	406445	ACO09606.1	59.63	3.5e-26	110	LOC136958641	Proteasome subunit alpha type 7 [Osmerus mordax]
MSTRG.27936	106.615	1.97263	0.772726	2.55281	0.0106856	0.0351016	NP_571947.1	vim	140599	XP_062335181.1	97.25	1.9e-91	308	vim	vimentin [Osmerus eperlanus]
MSTRG.18405	45.4652	1.97261	0.63625	3.10037	0.00193278	0.00862952	NP_001007060.1	c1d	474329	XP_067092731.1	84.15	1.1e-24	103	c1d	nuclear nucleic acid-binding protein C1D [Osmerus mordax]
MSTRG.12503	232.766	1.9722	0.336188	5.86637	4.45451e-09	1.01796e-07	NP_001004289.1	sf3a3	446168	XP_046875884.1	57.28	2.9e-45	174	sf3a3	splicing factor 3A subunit 3 [Hypomesus transpacificus]
MSTRG.24238	167.855	1.97116	0.487008	4.04749	5.17709e-05	0.000402739	NA	NA	NA	NA	NA	NA	NA	NA	NA
MSTRG.12605	72.3219	1.9705	0.580729	3.39315	0.000690931	0.00364324	NP_956221.1	gtf2h4	334839	XP_046875386.1	67.24	2.6e-53	145	gtf2h4	general transcription factor IIH subunit 4 [Hypomesus transpacificus]
MSTRG.31658	336.36	1.96907	0.396936	4.96068	7.02477e-07	9.49428e-06	NA	NA	NA	NA	NA	NA	NA	NA	NA
MSTRG.3671	17.8356	1.96876	0.698541	2.81839	0.00482647	0.0184847	NP_998659.2	aebp2	406815	XP_062318579.1	97.96	2.5e-23	109	aebp2	zinc finger protein AEBP2 isoform X1 [Osmerus eperlanus]
MSTRG.12565	1539.26	1.96696	0.2931	6.7109	1.93431e-11	7.16374e-10	NP_001017624.1	psmd4b	550287	XP_062342488.1	55.92	2.6e-62	219	LOC134040555	26S proteasome non-ATPase regulatory subunit 4-like isoform X1 [Osmerus eperlanus]
MSTRG.12300	55.5605	1.96629	0.734932	2.67547	0.00746252	0.026316	NP_001017816.1	utp23	550514	XP_067111623.1	68.79	2.3e-88	210	utp23	rRNA-processing protein UTP23 homolog [Osmerus mordax]
MSTRG.3973	505.979	1.96528	0.393361	4.99613	5.84932e-07	8.08819e-06	NA	NA	NA	NA	NA	NA	NA	NA	NA
MSTRG.10688	77.8603	1.96252	0.507626	3.86608	0.000110601	0.000776019	NA	NA	NA	NA	NA	NA	NA	NA	NA
MSTRG.8655	184.322	1.96178	0.415639	4.71991	2.35951e-06	2.76101e-05	NP_999976.1	ppp1caa	407980	XP_046906725.1	96.25	3.3e-44	164	LOC124488209	serine/threonine-protein phosphatase PP1-gamma catalytic subunit B-like isoform X2 [Hypomesus transpacificus]
MSTRG.12128	88.2144	1.96136	0.596112	3.29025	0.001001	0.00501058	NP_001004653.1	mrpl53	447915	XP_062343294.1	66.67	1.4e-18	81.3	mrpl53	39S ribosomal protein L53, mitochondrial [Osmerus eperlanus]
MSTRG.19833	49.9565	1.96047	0.728262	2.69199	0.00710267	0.025278	NA	NA	NA	ACO10016.1	88.37	1.7e-18	81.3	LOC136940471	SUMO-1-conjugating enzyme UBC9 [Osmerus mordax]
MSTRG.4483	77.9858	1.96041	0.493233	3.97462	7.04925e-05	0.000525323	NP_001003836.1	cpsf3	324554	XP_062323239.1	51.15	5e-61	187	cpsf3	cleavage and polyadenylation specificity factor subunit 3 [Osmerus eperlanus]
MSTRG.1302	26.2203	1.96018	0.719861	2.72299	0.00646931	0.0234372	NA	NA	NA	NA	NA	NA	NA	NA	NA
MSTRG.8129	1666.78	1.96001	0.365811	5.35799	8.41526e-08	1.42196e-06	NP_955979.1	cops3	335720	ACO09592.1	88	5.4e-37	147	cops3	COP9 signalosome complex subunit 3 [Osmerus mordax]
MSTRG.30461	81.8849	1.9598	0.493703	3.9696	7.19935e-05	0.000534579	NP_001037799.2	ipo8	555520	XP_046878570.1	98.67	2.2e-38	161	ipo8	importin-8 isoform X1 [Hypomesus transpacificus]
MSTRG.30353	33.622	1.9557	0.809986	2.41449	0.0157574	0.0477533	NA	NA	NA	NA	NA	NA	NA	NA	NA
MSTRG.26727	112.689	1.95498	0.632313	3.09179	0.00198957	0.00882821	NA	NA	NA	NA	NA	NA	NA	NA	NA
MSTRG.16773	116.076	1.95361	0.451123	4.33055	1.4874e-05	0.000137149	NP_001288288.1	nop2	321130	XP_062321759.1	60.64	1.6e-56	213	nop2	probable 28S rRNA (cytosine(4447)-C(5))-methyltransferase [Osmerus eperlanus]
MSTRG.7727	18.9129	1.95333	0.755667	2.58491	0.00974033	0.032562	XP_002663914.4	gas7b	100333627	XP_046870543.1	100	2.5e-32	126	LOC124462886	growth arrest-specific protein 7 [Hypomesus transpacificus]
MSTRG.17772	72.016	1.95273	0.479021	4.0765	4.57181e-05	0.000362555	NP_001138265.1	ssna1	561124	XP_046906994.1	98.51	3.9e-36	134	ssna1	Sjoegren syndrome nuclear autoantigen 1 [Hypomesus transpacificus]
MSTRG.8135	89.2582	1.95244	0.495635	3.93927	8.17311e-05	0.000597742	XP_021335807.1	pank1b	565059	XP_062330452.1	95.16	2.7e-74	255	LOC134031005	pantothenate kinase 1-like isoform X2 [Osmerus eperlanus]
MSTRG.24471	2597.35	1.95069	0.736879	2.64723	0.00811548	0.0281355	NP_001006040.1	hspb7	450019	XP_062316003.1	96.67	5.7e-31	121	hspb7	heat shock protein beta-7 isoform X1 [Osmerus eperlanus]
MSTRG.1327	94.1951	1.94999	0.438875	4.44315	8.86495e-06	8.7155e-05	NA	NA	NA	NA	NA	NA	NA	NA	NA
MSTRG.5210	249.851	1.94783	0.424214	4.59162	4.39809e-06	4.7791e-05	NA	NA	NA	NA	NA	NA	NA	NA	NA
MSTRG.9387	148.751	1.94778	0.417093	4.66988	3.01369e-06	3.44131e-05	NP_001013333.1	dpp7	503737	ACO09321.1	55.49	6.9e-43	152	dpp7	Dipeptidyl-peptidase 2 precursor [Osmerus mordax]
MSTRG.26918	158.876	1.94657	0.547958	3.55241	0.000381727	0.00222399	NP_938170.1	prpf40a	321555	XP_046902796.1	82.86	3.5e-24	115	prpf40a	pre-mRNA-processing factor 40 homolog A isoform X1 [Hypomesus transpacificus]
MSTRG.8472	31.6101	1.94632	0.687966	2.8291	0.00466797	0.0179619	NA	NA	NA	NA	NA	NA	NA	NA	NA
MSTRG.12050	23.3968	1.94538	0.587337	3.3122	0.000925665	0.00468889	NP_001071203.1	bop1	777627	XP_046906635.1	98.97	3.5e-54	206	bop1	ribosome biogenesis protein bop1 [Hypomesus transpacificus]
MSTRG.11769	4506.51	1.94507	0.607846	3.19994	0.00137454	0.00653508	NP_001002068.1	cycsb	415158	XP_046886606.1	74.82	8.5e-58	191	LOC124474485	cytochrome c [Hypomesus transpacificus]
MSTRG.13851	114.999	1.94393	0.397903	4.88543	1.03205e-06	1.33173e-05	NP_997896.1	gtf2e2	334854	XP_046900485.1	90.12	2.7e-24	101	smim18	small integral membrane protein 18 [Hypomesus transpacificus]
MSTRG.6668	72.471	1.94382	0.771462	2.51966	0.011747	0.0378269	NA	NA	NA	NA	NA	NA	NA	NA	NA
MSTRG.1902	118.927	1.9413	0.405348	4.78922	1.67432e-06	2.0323e-05	NP_001018467.1	wbp1lb	553658	XP_062304186.1	73.99	4.3e-37	146	wbp1lb	WW domain binding protein 1-like b isoform X1 [Osmerus eperlanus]
MSTRG.12455	55.0719	1.93986	0.626803	3.09484	0.00196919	0.00876811	XP_002667129.1	ncdn	571005	XP_062301712.1	97.5	1.1e-95	314	ncdn	neurochondrin [Osmerus eperlanus]
MSTRG.4372	118.55	1.93892	0.502398	3.85932	0.000113702	0.000794061	NA	NA	NA	NA	NA	NA	NA	NA	NA
MSTRG.10058	241.974	1.93757	0.291855	6.63881	3.16219e-11	1.13146e-09	NA	NA	NA	NA	NA	NA	NA	NA	NA
MSTRG.28722	56.8142	1.93637	0.696491	2.78018	0.00543289	0.0203176	NA	NA	NA	NA	NA	NA	NA	NA	NA
MSTRG.29480	35.3263	1.93564	0.693982	2.78918	0.00528412	0.019873	NA	NA	NA	NA	NA	NA	NA	NA	NA
MSTRG.10396	26.0067	1.93548	0.669256	2.89199	0.00382806	0.015246	NA	NA	NA	NA	NA	NA	NA	NA	NA
MSTRG.16321	698.021	1.93204	0.3387	5.70427	1.16841e-08	2.43965e-07	NP_001082875.2	spag1a	564953	XP_062321171.1	94.74	4.6e-59	225	spag1b	sperm-associated antigen 1 [Osmerus eperlanus]
MSTRG.5100	141.775	1.93111	0.392443	4.92075	8.62148e-07	1.13867e-05	XP_068073644.1	dapk2b	556756	XP_067084545.1	45.87	7.8e-41	165	LOC136933063	uncharacterized protein [Osmerus mordax]
MSTRG.27379	86.7455	1.92973	0.508753	3.79305	0.000148806	0.00099845	NA	NA	NA	NA	NA	NA	NA	NA	NA
MSTRG.21225	742.995	1.92805	0.395716	4.87232	1.10297e-06	1.40707e-05	XP_001920670.3	si:ch1073-205c8.3	564377	XP_046894500.1	56.44	7.3e-26	105	ube2m	NEDD8-conjugating enzyme Ubc12 [Hypomesus transpacificus]
MSTRG.5320	1230.38	1.92666	0.292563	6.58547	4.53448e-11	1.55733e-09	NP_956840.1	psmd2	393518	XP_046892197.1	100	7.6e-29	129	psmd2	26S proteasome non-ATPase regulatory subunit 2 [Hypomesus transpacificus]
MSTRG.13313	499.928	1.92619	0.518615	3.71411	0.000203919	0.00130581	NP_775333.1	thbs4b	252850	XP_062333420.1	96.3	6.3e-40	166	thbs4b	thrombospondin-4-B isoform X2 [Osmerus eperlanus]
MSTRG.26648	101.099	1.92613	0.393839	4.89066	1.00498e-06	1.30054e-05	NP_001032466.2	cdc16	562014	XP_062313493.1	94.44	4.1e-33	141	cdc16	cell division cycle protein 16 homolog [Osmerus eperlanus]
MSTRG.28045	57.6629	1.92564	0.526945	3.65434	0.000257843	0.00158826	NP_001020632.1	mbtps2	334658	XP_046879797.1	66.42	2.4e-45	174	mbtps2	membrane-bound transcription factor site-2 protease isoform X1 [Hypomesus transpacificus]
MSTRG.5791	1004.52	1.92528	0.366437	5.25404	1.48795e-07	2.38205e-06	NP_956312.1	blmh	336541	XP_067102460.1	98.46	1.9e-32	137	blmh	bleomycin hydrolase [Osmerus mordax]
MSTRG.31626	32.2115	1.92495	0.769639	2.50111	0.0123803	0.0394004	NA	NA	NA	NA	NA	NA	NA	NA	NA
MSTRG.32455	686.933	1.92452	0.365621	5.26372	1.41171e-07	2.27012e-06	XP_068076223.1	si:dkeyp-77c4.1	108183668	XP_062305043.1	67.36	1.5e-93	308	LOC134009544	tripartite motif-containing protein 16-like isoform X1 [Osmerus eperlanus]
MSTRG.32831	12.7928	1.92204	0.775822	2.47742	0.0132335	0.0414689	NA	NA	NA	NA	NA	NA	NA	NA	NA
MSTRG.31587	101.124	1.92133	0.378323	5.07855	3.80332e-07	5.50043e-06	XP_009292890.1	prrc2c	407633	XP_046893250.1	92.04	2.4e-38	160	prrc2c	LOW QUALITY PROTEIN: protein PRRC2C [Hypomesus transpacificus]
MSTRG.4431	123.29	1.91962	0.369926	5.18921	2.11183e-07	3.26443e-06	XP_005158703.1	brms1la	792017	XP_062322973.1	68.32	3.5e-34	136	LOC134024520	breast cancer metastasis-suppressor 1-like protein-A isoform X2 [Osmerus eperlanus]
MSTRG.20395	85.6059	1.91899	0.458768	4.18292	2.87786e-05	0.000242118	NP_001003873.1	rbbp6	445396	XP_062334635.1	88.89	7.7e-27	122	LOC134034246	E3 ubiquitin-protein ligase RBBP6-like [Osmerus eperlanus]
MSTRG.29616	1091.68	1.91594	0.431075	4.44457	8.80687e-06	8.68031e-05	XP_005165096.1	ube2l3b	321943	XP_046872722.1	85.71	4.5e-32	97.8	ube2l3b	ubiquitin-conjugating enzyme E2 L3b [Hypomesus transpacificus]
MSTRG.8678	27.0776	1.91448	0.690399	2.773	0.00555424	0.0206778	NA	NA	NA	NA	NA	NA	NA	NA	NA
MSTRG.30763	32.7748	1.91435	0.693224	2.76152	0.00575324	0.0212677	NP_001296297.1	cbll1	394041	XP_062338772.1	91.86	2.4e-155	372	cbll1	E3 ubiquitin-protein ligase Hakai isoform X2 [Osmerus eperlanus]
MSTRG.21810	580.279	1.91271	0.647144	2.95561	0.0031205	0.0128321	NP_571251.1	ucp2	555812	XP_062340939.1	72.05	2.3e-128	300	ucp2	mitochondrial uncoupling protein 2 [Osmerus eperlanus]
MSTRG.6897	115.962	1.91072	0.542586	3.5215	0.000429105	0.00245112	XP_068069401.1	psd2	557199	XP_046878390.1	66.94	7.1e-26	120	psd2	PH and SEC7 domain-containing protein 2 [Hypomesus transpacificus]
MSTRG.23190	547.309	1.90681	0.321218	5.93617	2.9175e-09	6.96863e-08	NP_997913.1	rpn2	335985	XP_062319905.1	62.44	3.2e-81	236	rpn2	dolichyl-diphosphooligosaccharide--protein glycosyltransferase subunit 2 isoform X1 [Osmerus eperlanus]
MSTRG.4671	310.937	1.90664	0.304936	6.25259	4.03705e-10	1.16769e-08	NP_001313622.1	gpatch2	555214	XP_046889807.1	90	4.9e-20	98.6	gpatch2	G patch domain-containing protein 2 isoform X1 [Hypomesus transpacificus]
MSTRG.17080	42.4243	1.9066	0.543008	3.51119	0.000446103	0.00252852	NP_001098406.2	alg2	403068	XP_062311419.1	96.74	2.5e-55	187	alg2	alpha-1,3/1,6-mannosyltransferase ALG2 [Osmerus eperlanus]
MSTRG.13280	116.437	1.9033	0.566686	3.35865	0.000783245	0.00405751	NA	NA	NA	ANO81544.1	92.5	5.2e-17	79.7	-	chemokine ligand 10 [Plecoglossus altivelis]
MSTRG.20644	238.705	1.90324	0.36984	5.14611	2.65941e-07	3.99401e-06	NP_001003500.1	yipf2	445106	XP_046894997.1	62.04	1.5e-41	129	yipf2	protein YIPF2 [Hypomesus transpacificus]
MSTRG.25851	130.925	1.90254	0.389876	4.87986	1.06162e-06	1.36498e-05	NP_001002736.2	asb1	554673	XP_062312342.1	89.21	1.9e-74	253	asb1	ankyrin repeat and SOCS box protein 1 isoform X1 [Osmerus eperlanus]
MSTRG.12095	157.445	1.9022	0.456572	4.16626	3.0964e-05	0.000257727	NP_001186035.1	polr2k	796803	ACO09618.1	91.43	6.1e-15	71.6	polr2k	DNA-directed RNA polymerases I, II, and III 7.0 kDa polypeptide [Osmerus mordax]
MSTRG.7147	64.8642	1.90217	0.715607	2.65812	0.00785783	0.0273903	XP_021336926.1	diaph2	556029	XP_067104152.1	92.4	1.2e-39	156	LOC136954420	protein diaphanous homolog 2-like [Osmerus mordax]
MSTRG.28941	42.6325	1.90089	0.650493	2.92222	0.00347541	0.0140661	NP_001013348.2	ptrh1	503752	XP_046871814.1	61.81	2.6e-44	163	ptrh1	probable peptidyl-tRNA hydrolase [Hypomesus transpacificus]
MSTRG.15875	864.808	1.90051	0.461385	4.11913	3.80302e-05	0.000308814	XP_001343145.4	wu:fc38h03	100003644	XP_062322723.1	66.94	7.6e-38	152	colq	acetylcholinesterase collagenic tail peptide isoform X1 [Osmerus eperlanus]
MSTRG.28329	325.011	1.9004	0.369949	5.13692	2.79285e-07	4.16308e-06	NA	NA	NA	NA	NA	NA	NA	NA	NA
MSTRG.27619	20.1459	1.90005	0.759644	2.50124	0.0123761	0.0393985	NA	NA	NA	NA	NA	NA	NA	NA	NA
MSTRG.16463	831.821	1.89666	0.372431	5.09264	3.53105e-07	5.15073e-06	NP_958893.1	rab5aa	337737	XP_046894999.1	86.36	1.7e-28	117	rab5ab	RAB5A, member RAS oncogene family, b [Hypomesus transpacificus]
MSTRG.1926	940.15	1.89331	0.340017	5.56827	2.57283e-08	4.89547e-07	NP_001123295.1	psmb3	573095	ACO09022.1	66.21	5.4e-51	178	psmb3	Proteasome subunit beta type 3 [Osmerus mordax]
MSTRG.18867	70.5268	1.89286	0.390283	4.84996	1.23484e-06	1.55979e-05	NP_001082922.1	ube2d4	100001914	XP_046872441.1	80	2.2e-23	75.9	ube2d4	ubiquitin-conjugating enzyme E2 D4 [Hypomesus transpacificus]
MSTRG.26575	370.15	1.89281	0.28487	6.64445	3.04349e-11	1.09554e-09	XP_021334455.2	rrp1	321059	XP_067084775.1	67.91	6.1e-144	440	LOC136933349	ribosomal RNA processing protein 1 homolog B-like isoform X2 [Osmerus mordax]
MSTRG.404	154.356	1.89266	0.468888	4.03649	5.42565e-05	0.000419705	NA	NA	NA	NA	NA	NA	NA	NA	NA
MSTRG.3472	140.128	1.89211	0.72179	2.62141	0.00875657	0.0299222	NP_001003881.1	snrpf	445404	XP_046890007.1	89.8	3.5e-23	93.6	LOC124476734	small nuclear ribonucleoprotein F-like [Hypomesus transpacificus]
MSTRG.16680	27.044	1.89091	0.597851	3.16285	0.00156234	0.00727014	NA	NA	NA	NA	NA	NA	NA	NA	NA
MSTRG.27649	83.8598	1.88972	0.526692	3.5879	0.000333353	0.00198399	NA	NA	NA	NA	NA	NA	NA	NA	NA
MSTRG.8465	324.961	1.88641	0.287724	6.55634	5.51462e-11	1.87958e-09	NA	NA	NA	NA	NA	NA	NA	NA	NA
MSTRG.27760	105.534	1.88604	0.459286	4.10647	4.01752e-05	0.000324181	NA	NA	NA	NA	NA	NA	NA	NA	NA
MSTRG.31777	27.4141	1.88583	0.601489	3.13527	0.00171694	0.00784923	NA	NA	NA	NA	NA	NA	NA	NA	NA
MSTRG.14615	307.426	1.88402	0.584736	3.22201	0.00127296	0.00611852	XP_021333585.1	fhod1	503946	XP_046906909.1	94.03	2.8e-29	132	fhod1	FH1/FH2 domain-containing protein 1 isoform X1 [Hypomesus transpacificus]
MSTRG.10296	799.941	1.8834	0.491471	3.83217	0.00012702	0.000875826	NP_001107932.1	slc22a3	797890	XP_062324884.1	85.61	5.2e-60	219	slc22a3	solute carrier family 22 member 3 [Osmerus eperlanus]
MSTRG.8613	22.4007	1.88337	0.586897	3.20903	0.00133186	0.00636076	NP_001122159.1	trub1	556642	XP_046902793.1	63.32	5.7e-66	228	trub1	probable tRNA pseudouridine synthase 1 isoform X1 [Hypomesus transpacificus]
MSTRG.28789	30.8141	1.88229	0.659255	2.85518	0.0043013	0.0167665	NA	NA	NA	NA	NA	NA	NA	NA	NA
MSTRG.13665	86.3662	1.8816	0.706748	2.66233	0.0077601	0.0271181	NP_001018540.1	polr1e	553733	XP_046900665.1	94.12	1.5e-25	98.2	polr1e	DNA-directed RNA polymerase I subunit RPA49 [Hypomesus transpacificus]
MSTRG.5616	468.227	1.88068	0.349093	5.38734	7.15086e-08	1.22795e-06	NA	NA	NA	NA	NA	NA	NA	NA	NA
MSTRG.11367	37.1946	1.88001	0.534581	3.5168	0.000436782	0.0024851	NA	NA	NA	NA	NA	NA	NA	NA	NA
MSTRG.25319	154.314	1.87808	0.373835	5.02382	5.06534e-07	7.14719e-06	NP_001073653.1	cbx5	563396	XP_046896781.1	97.83	2.2e-20	93.2	cbx5	chromobox protein homolog 5 [Hypomesus transpacificus]
MSTRG.28794	147.77	1.87802	0.594839	3.15719	0.00159298	0.00738593	NP_001030153.1	gfpt1	567861	XP_046871745.1	61.11	7.7e-38	157	gfpt1	glutamine--fructose-6-phosphate aminotransferase [isomerizing] 1 [Hypomesus transpacificus]
MSTRG.26770	67.8663	1.87747	0.52985	3.5434	0.000394997	0.00228943	NA	NA	NA	NA	NA	NA	NA	NA	NA
MSTRG.1467	356.999	1.87476	0.543564	3.44901	0.000562643	0.00306713	NA	NA	NA	NA	NA	NA	NA	NA	NA
MSTRG.6432	3247.05	1.87423	0.420272	4.45956	8.21284e-06	8.20919e-05	NP_001002495.2	uqcrq	436768	ACO10165.1	76.71	6.6e-28	108	uqcrq	Ubiquinol-cytochrome c reductase complex ubiquinone-binding protein QP-C [Osmerus mordax]
MSTRG.2425	509.763	1.8737	0.2897	6.46773	9.94891e-11	3.23736e-09	NP_001082793.1	mtif2	556465	XP_046900049.1	63.69	2.5e-48	188	mtif2	translation initiation factor IF-2, mitochondrial isoform X1 [Hypomesus transpacificus]
MSTRG.12597	120.987	1.87301	0.419597	4.46384	8.05054e-06	8.06491e-05	NP_001073440.2	mgat1b	558524	XP_062302196.1	87.79	3.5e-150	477	mgat1b	alpha-1,3-mannosyl-glycoprotein 2-beta-N-acetylglucosaminyltransferase b [Osmerus eperlanus]
MSTRG.24481	159.185	1.87272	0.418181	4.47826	7.52538e-06	7.60241e-05	NA	NA	NA	NA	NA	NA	NA	NA	NA
MSTRG.7265	99.1688	1.87159	0.641457	2.91771	0.00352607	0.0142358	NA	NA	NA	NA	NA	NA	NA	NA	NA
MSTRG.30068	1145.52	1.87137	0.37274	5.02059	5.15124e-07	7.2513e-06	XP_017209256.1	haus8	555850	XP_046871044.1	84.31	4.5e-23	90.9	haus8	HAUS augmin-like complex subunit 8 [Hypomesus transpacificus]
MSTRG.25608	72.3051	1.87106	0.454655	4.11533	3.86628e-05	0.000313385	NA	NA	NA	NA	NA	NA	NA	NA	NA
MSTRG.20308	1345.09	1.87038	0.397841	4.70133	2.58469e-06	2.99717e-05	NP_958912.1	arf2a	399477	XP_046893792.1	57.58	2.1e-58	202	arf2a	ADP-ribosylation factor 2a [Hypomesus transpacificus]
MSTRG.12698	711.526	1.86859	0.435189	4.29376	1.75675e-05	0.000158407	NP_998521.2	ubqln4	334337	XP_046875680.1	98.63	6.5e-27	121	LOC124467440	ubiquilin-4-like [Hypomesus transpacificus]
MSTRG.27396	73.0652	1.86774	0.603806	3.09328	0.00197959	0.00879044	NA	NA	NA	NA	NA	NA	NA	NA	NA
MSTRG.23131	127.124	1.86692	0.430712	4.33449	1.46096e-05	0.000135058	NP_001122009.1	hcfc1b	565206	XP_046880858.1	100	2e-142	210	hcfc1a	host cell factor 1a isoform X1 [Hypomesus transpacificus]
MSTRG.2606	110.469	1.86555	0.330943	5.63707	1.7297e-08	3.45209e-07	NP_956724.1	znf277	393402	XP_046890311.1	52.97	2.8e-39	155	znf277	zinc finger protein 277 [Hypomesus transpacificus]
MSTRG.2761	51.7042	1.86519	0.501377	3.72015	0.000199108	0.00128002	NA	NA	NA	XP_067091264.1	96.77	5.1e-08	60.1	zc3h18	zinc finger CCCH domain-containing protein 18 isoform X1 [Osmerus mordax]
MSTRG.28156	1445.48	1.86493	0.584936	3.18825	0.00143134	0.00677108	XP_068079162.1	si:ch211-166a6.5	100000230	XP_062311935.1	71.11	7.6e-69	218	LOC134016604	uncharacterized protein LOC134016604 [Osmerus eperlanus]
MSTRG.6530	53.4251	1.86473	0.600605	3.10476	0.00190433	0.0085258	NA	NA	NA	NA	NA	NA	NA	NA	NA
MSTRG.3222	49.369	1.86471	0.736975	2.53022	0.0113989	0.0369541	NP_956746.1	dnajc24	393424	XP_067091366.1	93.88	6.4e-22	97.4	dnajc24	dnaJ homolog subfamily C member 24 [Osmerus mordax]
MSTRG.6860	754.627	1.86382	0.337232	5.52682	3.26093e-08	6.00747e-07	NP_001013309.2	trpt1	503604	ACO09543.1	82.43	7.8e-31	123	trpt1	Probable RNA 2-phosphotransferase [Osmerus mordax]
MSTRG.23599	525.579	1.86328	0.305307	6.10298	1.0411e-09	2.75408e-08	NP_957222.1	rab7a	393902	XP_046881084.1	97.37	3.3e-59	162	LOC124470919	ras-related protein rab7-like [Hypomesus transpacificus]
MSTRG.20759	56.5798	1.86235	0.44785	4.15842	3.20459e-05	0.000265258	NP_840073.2	msrb1a	352916	XP_062308183.1	90.39	1.7e-28	99.8	LOC134012662	methionine-R-sulfoxide reductase B1-A-like [Osmerus eperlanus]
MSTRG.19348	134.086	1.86167	0.510382	3.64759	0.000264707	0.00162608	NA	NA	NA	NA	NA	NA	NA	NA	NA
MSTRG.27540	144.535	1.86057	0.539752	3.44709	0.000566667	0.00308532	NA	NA	NA	NA	NA	NA	NA	NA	NA
MSTRG.13135	46.4036	1.86037	0.567549	3.27791	0.00104578	0.00518769	NP_001007062.1	dolpp1	474331	XP_046870300.1	97.73	1.4e-19	92	dolpp1	dolichyldiphosphatase 1 isoform X1 [Hypomesus transpacificus]
MSTRG.18392	132.703	1.86014	0.332169	5.59998	2.14376e-08	4.19001e-07	NP_957441.1	mrpl14	394122	XP_067091972.1	95.9	1.5e-76	238	mrpl14	large ribosomal subunit protein uL14m [Osmerus mordax]
MSTRG.7275	111.926	1.85915	0.653101	2.84665	0.00441813	0.0171216	NP_991317.1	psmd10	403085	ACO09147.1	89.65	2.9e-25	107	psmd10	26S proteasome non-ATPase regulatory subunit 10 [Osmerus mordax]
MSTRG.11727	33.5509	1.85696	0.502921	3.69236	0.000222186	0.00140375	NP_001153296.1	dph3	553692	XP_062302871.1	76.92	1e-10	60.1	dph3	DPH3 homolog isoform X1 [Osmerus eperlanus]
MSTRG.10178	77.1277	1.85686	0.670984	2.76737	0.00565108	0.0209937	NA	NA	NA	NA	NA	NA	NA	NA	NA
MSTRG.32002	81.1153	1.85668	0.70762	2.62383	0.00869465	0.029736	NP_938179.1	ddx49	386632	XP_046906223.1	62.5	3.9e-68	137	ddx49	probable ATP-dependent RNA helicase DDX49 [Hypomesus transpacificus]
MSTRG.24562	236.821	1.85636	0.355329	5.22433	1.74782e-07	2.75389e-06	NP_001029346.1	gpr157	555274	XP_062315875.1	92.91	1.9e-58	206	gpr157	G-protein coupled receptor 157 [Osmerus eperlanus]
MSTRG.3701	1840.98	1.85581	0.268468	6.91257	4.75943e-12	1.94389e-10	NP_001004562.1	fth1b	447823	ACO09911.1	58.27	2e-39	146	fth1b	Ferritin, heavy subunit [Osmerus mordax]
MSTRG.3250	22.2533	1.85432	0.621105	2.98552	0.00283093	0.0118226	NA	NA	NA	NA	NA	NA	NA	NA	NA
MSTRG.8017	97.8764	1.85411	0.532361	3.48281	0.000496187	0.00276443	NP_001017619.1	dcxr	550282	XP_062330797.1	92.86	2.7e-27	113	dcxr	L-xylulose reductase isoform X3 [Osmerus eperlanus]
MSTRG.12254	67.1151	1.85367	0.617239	3.00316	0.0026719	0.0112632	XP_001343186.3	aste1b	100003699	XP_067111916.1	86.84	2.4e-50	136	aste1b	single-strand DNA endonuclease ASTE1 [Osmerus mordax]
MSTRG.27623	179.64	1.85346	0.624444	2.96818	0.00299569	0.0123897	NP_957060.1	paip2b	393739	XP_062311509.1	100	5.8e-17	82.8	LOC134016119	polyadenylate-binding protein-interacting protein 2B-like isoform X1 [Osmerus eperlanus]
MSTRG.23920	279.934	1.85336	0.474783	3.90359	9.47778e-05	0.000677976	NP_956406.1	padi2	386792	XP_062329838.1	87.01	4.8e-36	152	padi2	protein-arginine deiminase type-2 isoform X1 [Osmerus eperlanus]
MSTRG.29793	44.587	1.85266	0.498111	3.71937	0.000199724	0.00128237	NA	NA	NA	XP_046872878.1	65.71	3.3e-11	68.6	lepr	LOW QUALITY PROTEIN: leptin receptor [Hypomesus transpacificus]
MSTRG.24524	72.0625	1.85241	0.727453	2.54644	0.0108828	0.0356126	NP_001013313.1	ccdc115	503608	XP_067096564.1	86.11	3.8e-34	131	ccdc115	coiled-coil domain-containing protein 115 [Osmerus mordax]
MSTRG.31252	57.4101	1.8513	0.468955	3.94771	7.89034e-05	0.00057942	NA	NA	NA	NA	NA	NA	NA	NA	NA
MSTRG.13652	67.5009	1.85081	0.720823	2.56764	0.0102394	0.0339085	NA	NA	NA	NA	NA	NA	NA	NA	NA
MSTRG.12201	114.11	1.84886	0.41725	4.43105	9.37771e-06	9.16828e-05	XP_009292304.1	cnot3b	327627	XP_046875357.1	62.57	1.2e-56	216	cnot3b	CCR4-NOT transcription complex subunit 3b isoform X1 [Hypomesus transpacificus]
MSTRG.4375	69.3644	1.84858	0.618855	2.98709	0.00281647	0.0117732	NP_001002610.1	srsf5b	436883	XP_046877918.1	100	8.7e-27	89	srsf5b	serine and arginine rich splicing factor 5b [Hypomesus transpacificus]
MSTRG.9452	18.5043	1.84857	0.67943	2.72076	0.00651325	0.0235537	XP_009300041.2	rasa1a	100002155	XP_067087255.1	60.53	6.8e-32	137	rasa1a	LOW QUALITY PROTEIN: ras GTPase-activating protein 1 [Osmerus mordax]
MSTRG.5348	2110.14	1.84697	0.436068	4.23551	2.2803e-05	0.000197582	NP_001082832.1	ccnl1a	553269	XP_046891480.1	97.53	6.1e-41	164	ccnl1a	cyclin-L1a isoform X1 [Hypomesus transpacificus]
MSTRG.18882	63.3527	1.84586	0.481802	3.83115	0.000127545	0.000879109	NP_956185.2	ecd	100003562	XP_062320279.1	95.59	5.3e-113	140	ecd	protein ecdysoneless homolog [Osmerus eperlanus]
MSTRG.7126	863.33	1.8451	0.345463	5.34094	9.24637e-08	1.54928e-06	NP_957248.1	upf3b	393929	XP_062332717.1	70.59	2e-33	138	upf3b	regulator of nonsense transcripts 3B [Osmerus eperlanus]
MSTRG.2162	45.476	1.84504	0.367901	5.01504	5.30229e-07	7.45224e-06	NP_001070132.1	fdx2	767726	XP_062304452.1	98.04	5.9e-26	108	fdx2	ferredoxin-2, mitochondrial [Osmerus eperlanus]
MSTRG.3424	113.847	1.84358	0.373563	4.93512	8.01016e-07	1.06735e-05	XP_003201484.2	isg20	100534720	XP_067090879.1	84.23	2.3e-150	453	isg20	apoptosis-enhancing nuclease [Osmerus mordax]
MSTRG.3230	39.9728	1.84187	0.649013	2.83796	0.00454026	0.0175457	NA	NA	NA	XP_046889176.1	83.33	4.7e-11	68.6	cfap263	coiled-coil domain-containing protein 113 isoform X1 [Hypomesus transpacificus]
MSTRG.412	75.9294	1.84028	0.374511	4.91381	8.93235e-07	1.17197e-05	NP_001041471.1	lsm7	573047	ACO09312.1	95.92	6e-25	100	lsm7	U6 snRNA-associated Sm-like protein LSm7 [Osmerus mordax]
MSTRG.857	85.0641	1.83827	0.447473	4.10812	3.98896e-05	0.000322166	XP_002662124.1	nop9	100332577	XP_062337886.1	93.9	3.3e-39	158	LOC134036804	nucleolar protein 9 isoform X1 [Osmerus eperlanus]
MSTRG.17398	766.395	1.83662	0.344957	5.32419	1.01404e-07	1.68338e-06	NP_001076266.1	ube2l3b	321943	XP_046871011.1	59.6	9.4e-33	127	LOC124463236	ubiquitin-conjugating enzyme E2 L3 [Hypomesus transpacificus]
MSTRG.23036	3510.34	1.83527	0.330355	5.55546	2.76882e-08	5.20825e-07	NP_001032766.1	rpl22	557397	XP_046880886.1	100	3.4e-18	83.6	LOC124470809	60S ribosomal protein L22-like [Hypomesus transpacificus]
MSTRG.24837	546.62	1.83381	0.346072	5.29892	1.16487e-07	1.91536e-06	NP_001018867.1	wdr13	334827	XP_046895784.1	68.66	5.5e-107	350	wdr13	WD repeat-containing protein 13 [Hypomesus transpacificus]
MSTRG.21504	190.69	1.83347	0.479575	3.82312	0.000131771	0.000904077	NP_001019566.1	derl2	554093	ACO10173.1	100	2.5e-43	130	derl2	Derlin-2 [Osmerus mordax]
MSTRG.14726	223.023	1.83177	0.39835	4.5984	4.25742e-06	4.63746e-05	NP_956937.1	slc30a4	393616	XP_062328032.1	96.21	1.3e-51	191	slc30a4	zinc transporter 4 [Osmerus eperlanus]
MSTRG.20087	316.532	1.8316	0.389118	4.70706	2.5131e-06	2.92171e-05	NP_001004536.1	rnf113a	446116	XP_046893703.1	65.77	4.5e-51	136	rnf113a	E3 ubiquitin-protein ligase RNF113A [Hypomesus transpacificus]
MSTRG.30538	539.687	1.83086	0.553567	3.30739	0.000941701	0.00476072	NP_998451.1	lta4h	406575	XP_046878561.1	44.08	5.2e-43	120	lta4h	leukotriene A-4 hydrolase [Hypomesus transpacificus]
MSTRG.7834	140.909	1.83081	0.398176	4.598	4.26571e-06	4.64368e-05	NP_001082831.2	vps25	407684	XP_046889079.1	94.34	1.5e-25	106	vps25	vacuolar protein-sorting-associated protein 25 [Hypomesus transpacificus]
MSTRG.25616	2919.68	1.82833	0.432765	4.22477	2.39186e-05	0.000205661	XP_005167045.1	impdh2	317745	XP_046872850.1	68.03	1e-48	152	impdh2	LOW QUALITY PROTEIN: inosine-5'-monophosphate dehydrogenase 2 [Hypomesus transpacificus]
MSTRG.9796	124.212	1.82802	0.496378	3.68272	0.000230756	0.00144705	NA	NA	NA	NA	NA	NA	NA	NA	NA
MSTRG.17366	304.646	1.82797	0.405987	4.50255	6.71437e-06	6.90346e-05	XP_002663713.2	zmiz2	100333571	XP_062340489.1	93.98	8.7e-41	167	zmiz2	zinc finger MIZ domain-containing protein 2 isoform X1 [Osmerus eperlanus]
MSTRG.1326	52.2932	1.82724	0.572114	3.19384	0.00140392	0.00666066	NP_001014320.1	parla	541485	XP_046883490.1	94.44	9.3e-36	109	LOC124472600	presenilins-associated rhomboid-like protein, mitochondrial [Hypomesus transpacificus]
MSTRG.19162	170.491	1.82715	0.524015	3.48683	0.000488779	0.00272908	NP_001002047.1	sra1	415137	ACO09475.1	87.88	1.1e-43	123	-	Steroid receptor RNA activator 1 [Osmerus mordax]
MSTRG.14951	35.5011	1.82574	0.626932	2.91218	0.00358911	0.0144579	NA	NA	NA	NA	NA	NA	NA	NA	NA
MSTRG.8666	435.063	1.82533	0.313282	5.82648	5.661e-09	1.26157e-07	NP_001136426.1	elob	192341	XP_062331456.1	97.78	5.3e-21	92	LOC134031759	elongin-B-like [Osmerus eperlanus]
MSTRG.1852	17.4048	1.82508	0.647725	2.81768	0.00483716	0.0185177	NP_956537.1	gde1	393213	ACO10065.1	61.04	4.3e-49	179	gde1	Glycerophosphodiester phosphodiesterase 1 [Osmerus mordax]
MSTRG.10759	617.656	1.82164	0.276552	6.58698	4.48858e-11	1.54452e-09	NP_001373306.1	cox7a2b	100535363	XP_046872935.1	96.67	2.2e-12	65.5	LOC124465174	cytochrome c oxidase subunit 7A2, mitochondrial-like [Hypomesus transpacificus]
MSTRG.18305	82.1483	1.81945	0.401859	4.52757	5.96657e-06	6.23453e-05	NP_571596.1	fbxw4	58035	XP_046885680.1	90.77	3.1e-28	123	fbxw4	F-box/WD repeat-containing protein 4 isoform X1 [Hypomesus transpacificus]
MSTRG.18794	25.4477	1.81779	0.659276	2.75724	0.00582907	0.0214949	NA	NA	NA	XP_046885794.1	91.18	1.5e-16	80.5	slc30a6	zinc transporter 6 [Hypomesus transpacificus]
MSTRG.4498	3172.83	1.81731	0.558081	3.25635	0.00112854	0.00553547	XP_005160727.1	sesn1	436933	XP_062322981.1	64.98	3.8e-99	262	sesn1	sestrin-1 isoform X1 [Osmerus eperlanus]
MSTRG.2159	594.39	1.81647	0.520245	3.49156	0.000480203	0.00269123	NA	NA	NA	NA	NA	NA	NA	NA	NA
MSTRG.3992	561.024	1.81546	0.43486	4.17482	2.98217e-05	0.000249491	NP_001243105.1	tmem214	402840	XP_046877955.1	54.66	5.3e-39	160	tmem214	transmembrane protein 214 [Hypomesus transpacificus]
MSTRG.2434	151.605	1.81339	0.443805	4.08599	4.38883e-05	0.000349899	NP_001071258.2	mrps28	777746	XP_067115646.1	88.48	3e-107	343	mrps28	28S ribosomal protein S28, mitochondrial [Osmerus mordax]
MSTRG.22144	85.6634	1.81317	0.427971	4.23667	2.26864e-05	0.000196667	NP_001071086.1	znhit2	777606	XP_062341658.1	81.25	1.1e-159	483	znhit2	zinc finger HIT domain-containing protein 2 [Osmerus eperlanus]
MSTRG.22733	32.0366	1.81309	0.502659	3.607	0.000309753	0.00186142	NA	NA	NA	NA	NA	NA	NA	NA	NA
MSTRG.25299	59.5894	1.8109	0.581708	3.11308	0.00185147	0.00834534	NA	NA	NA	NA	NA	NA	NA	NA	NA
MSTRG.15485	34.9358	1.81051	0.742292	2.43908	0.0147247	0.0451648	NA	NA	NA	NA	NA	NA	NA	NA	NA
MSTRG.11277	23.1536	1.80827	0.664209	2.72244	0.00648019	0.023453	NA	NA	NA	NA	NA	NA	NA	NA	NA
MSTRG.30313	91.308	1.80791	0.34626	5.22125	1.77724e-07	2.79779e-06	XP_068073071.1	znhit6	100332549	XP_062308727.1	68.13	2.2e-25	115	znhit6	box C/D snoRNA protein 1 [Osmerus eperlanus]
MSTRG.27456	3747.11	1.80748	0.308474	5.85942	4.64482e-09	1.05608e-07	NP_001008593.1	ndrg2	494050	XP_067088378.1	94.87	2.6e-14	81.3	ndrg2	protein NDRG2 [Osmerus mordax]
MSTRG.12205	928.504	1.80173	0.360002	5.00479	5.59238e-07	7.80694e-06	NA	NA	NA	XP_046874992.1	72.68	1.5e-91	303	LOC124466997	uncharacterized protein LOC124466997 isoform X1 [Hypomesus transpacificus]
MSTRG.11053	42.3422	1.80085	0.682048	2.64035	0.00828197	0.0286188	NA	NA	NA	NA	NA	NA	NA	NA	NA
MSTRG.8418	71.7035	1.79958	0.653161	2.75519	0.00586588	0.0216129	XP_021325878.1	kcnc3b	564371	XP_062330828.1	100	2.7e-33	141	LOC134031272	potassium voltage-gated channel subfamily C member 1-like isoform X2 [Osmerus eperlanus]
MSTRG.30485	131.046	1.79938	0.571939	3.1461	0.00165465	0.00761878	XP_002661418.2	aldh1l2	100333269	XP_062338623.1	50.45	2.7e-50	198	aldh1l2	mitochondrial 10-formyltetrahydrofolate dehydrogenase [Osmerus eperlanus]
MSTRG.31490	426.157	1.79936	0.379881	4.73664	2.17286e-06	2.56263e-05	NP_001139258.1	dnttip2	564961	XP_046870485.1	64.3	2.1e-142	474	dnttip2	deoxynucleotidyltransferase terminal-interacting protein 2 [Hypomesus transpacificus]
MSTRG.17193	569.111	1.79928	0.369275	4.87247	1.10213e-06	1.407e-05	NP_956033.2	marchf5l	326067	XP_067114145.1	76.39	5.8e-113	221	marchf5l	E3 ubiquitin-protein ligase MARCHF5 [Osmerus mordax]
MSTRG.6162	28.1983	1.79786	0.600793	2.99248	0.00276718	0.0115941	NA	NA	NA	NA	NA	NA	NA	NA	NA
MSTRG.15449	373.704	1.79595	0.21654	8.29385	1.0964e-16	8.75268e-15	NP_001003525.1	bola3	445131	XP_046898020.1	97.73	1.6e-26	84.7	bola3	bolA-like protein 3 [Hypomesus transpacificus]
MSTRG.16815	848.66	1.79535	0.423511	4.23921	2.24303e-05	0.000194744	XP_686801.4	foxj2	558490	XP_062321777.1	42.42	7.5e-24	110	foxj2	forkhead box protein J3 isoform X1 [Osmerus eperlanus]
MSTRG.20649	101.663	1.79477	0.391603	4.58313	4.58066e-06	4.93708e-05	XP_005164166.1	rrn3	558718	XP_046894967.1	60.43	5.6e-54	153	rrn3	RNA polymerase I-specific transcription initiation factor RRN3 [Hypomesus transpacificus]
MSTRG.17820	147.089	1.79368	0.393516	4.55808	5.16234e-06	5.49e-05	NP_001007777.1	fubp3	493616	XP_046906939.1	98.18	8.6e-25	114	fubp3	far upstream element-binding protein 3 [Hypomesus transpacificus]
MSTRG.20442	99.3832	1.7915	0.412889	4.33893	1.43177e-05	0.000132632	NA	NA	NA	NA	NA	NA	NA	NA	NA
MSTRG.32083	83.9681	1.79065	0.559993	3.19762	0.00138565	0.00658451	NA	NA	NA	NA	NA	NA	NA	NA	NA
MSTRG.19900	111.174	1.79063	0.49018	3.65299	0.000259202	0.00159499	NA	NA	NA	NA	NA	NA	NA	NA	NA
MSTRG.16229	30.3658	1.79021	0.616108	2.90568	0.00366455	0.014709	XP_009290773.1	dop1a	448893	XP_062321039.1	98	4.9e-52	203	dop1a	protein dopey-1 [Osmerus eperlanus]
MSTRG.15042	64.9993	1.78952	0.516411	3.4653	0.000529637	0.00292358	NP_001025428.1	rab27a	570907	ACO09389.1	96.88	3.1e-34	134	rab27a	Ras-related protein Rab-27A [Osmerus mordax]
MSTRG.10357	959.083	1.78921	0.336432	5.3182	1.048e-07	1.73815e-06	NP_999924.1	lgmn	406625	XP_067099737.1	86.67	1e-32	136	lgmn	legumain [Osmerus mordax]
MSTRG.24049	49.345	1.78913	0.592317	3.02056	0.00252305	0.0107315	NP_957460.1	dctn2	394141	XP_046870206.1	100	2.8e-09	60.8	dctn2	dynactin subunit 2 isoform X1 [Hypomesus transpacificus]
MSTRG.10062	2968.69	1.78872	0.355272	5.0348	4.78352e-07	6.7976e-06	NP_001025358.1	psma3	564370	ACO09997.1	100	9.6e-19	89.7	psma3	Proteasome subunit alpha type 3 [Osmerus mordax]
MSTRG.19419	62.2418	1.78784	0.589529	3.03265	0.00242416	0.0103673	NA	NA	NA	NA	NA	NA	NA	NA	NA
MSTRG.32281	4124.8	1.78603	0.504979	3.53683	0.000404959	0.00234188	NP_059331.1	mt-nd1	140531	AEE36545.1	98.94	3.7e-141	402	ND1	NADH dehydrogenase subunit 1 (mitochondrion) [Plecoglossus altivelis]
MSTRG.7682	264.825	1.78502	0.321304	5.55553	2.76765e-08	5.20825e-07	NP_958860.1	arf1	114428	XP_046888177.1	93.33	7.7e-30	119	arf2b	ADP-ribosylation factor 2b [Hypomesus transpacificus]
MSTRG.4511	188.467	1.78496	0.356483	5.00715	5.52431e-07	7.73373e-06	NP_001373239.1	ostm1	100320445	XP_046877218.1	77.78	2.4e-67	231	ostm1	osteopetrosis-associated transmembrane protein 1 isoform X1 [Hypomesus transpacificus]
MSTRG.4100	5372.74	1.78328	0.341069	5.2285	1.70892e-07	2.70924e-06	NP_001076548.1	pnrc1	100034521	XP_067097677.1	80.89	7e-67	228	pnrc1	proline-rich nuclear receptor coactivator 1 [Osmerus mordax]
MSTRG.4843	2585.45	1.7822	0.313459	5.6856	1.30352e-08	2.67587e-07	XP_021324388.1	filip1b	101883460	XP_067097693.1	93.49	0	1600	filip1b	filamin-A-interacting protein 1 isoform X1 [Osmerus mordax]
MSTRG.1129	290.275	1.78206	0.38819	4.5907	4.41768e-06	4.79169e-05	NP_956547.1	fzr1a	393223	XP_062338425.1	100	3.5e-41	165	LOC134037111	fizzy-related protein homolog [Osmerus eperlanus]
MSTRG.9817	60.9839	1.78175	0.655919	2.71642	0.00659931	0.0237787	XP_017207808.2	LOC101884524	101884524	XP_062338517.1	49.46	1.6e-35	143	LOC134037179	uncharacterized protein C2orf16-like [Osmerus eperlanus]
MSTRG.5074	535.458	1.78123	0.425856	4.1827	2.88061e-05	0.000242236	NP_922915.2	pdia6	322160	XP_062323829.1	55.56	5.1e-45	172	pdia6	protein disulfide-isomerase A6 [Osmerus eperlanus]
MSTRG.6405	93.5518	1.77964	0.65335	2.72387	0.00645228	0.0233944	NP_996956.2	relt	404605	XP_062329224.1	88.8	1.5e-60	198	relt	tumor necrosis factor receptor superfamily member 19L [Osmerus eperlanus]
MSTRG.25130	1177.71	1.77899	0.399987	4.44763	8.68243e-06	8.58083e-05	NP_001032479.2	ube2v1	641324	XP_046895749.1	100	4.4e-26	107	LOC124480459	ubiquitin-conjugating enzyme E2 variant 1 [Hypomesus transpacificus]
MSTRG.10502	34.062	1.77827	0.620069	2.86785	0.00413269	0.0162255	NA	NA	NA	NA	NA	NA	NA	NA	NA
MSTRG.24336	229.611	1.77805	0.416554	4.26847	1.96819e-05	0.000173885	NP_957383.2	exosc10	394064	XP_046896837.1	62.07	7.6e-31	135	exosc10	exosome component 10 [Hypomesus transpacificus]
MSTRG.26574	36.6607	1.77755	0.619495	2.86936	0.00411308	0.0161732	NP_571094.2	mstnb	798441	XP_046903831.1	100	4.8e-84	275	mstnb	growth/differentiation factor 8 isoform X1 [Hypomesus transpacificus]
MSTRG.20566	223.94	1.777	0.42336	4.19737	2.70033e-05	0.00022933	NP_958871.1	ppan	317739	XP_046894525.1	57.14	3.2e-28	124	LOC124479708	suppressor of SWI4 1 homolog isoform X1 [Hypomesus transpacificus]
MSTRG.32760	199.591	1.7762	0.413438	4.29617	1.73777e-05	0.000157011	NP_001116308.1	hmgb3a	561025	XP_062305049.1	98.28	2.3e-32	123	hmgb3a	high mobility group protein B3a [Osmerus eperlanus]
MSTRG.13654	195.318	1.77521	0.356187	4.98393	6.23064e-07	8.53009e-06	XP_690659.5	ptpn9b	562170	XP_046901146.1	88.07	2e-151	476	ptpn9b	tyrosine-protein phosphatase non-receptor type 9 isoform X1 [Hypomesus transpacificus]
MSTRG.8375	184.73	1.77428	0.401023	4.42438	9.67212e-06	9.41629e-05	NP_001002105.1	cdk5rap3	415195	XP_062330508.1	70.76	5.4e-61	220	cdk5rap3	CDK5 regulatory subunit-associated protein 3 isoform X1 [Osmerus eperlanus]
MSTRG.27706	30.7285	1.77384	0.702028	2.52674	0.0115126	0.0372191	NA	NA	NA	NA	NA	NA	NA	NA	NA
MSTRG.12671	130.229	1.77349	0.433785	4.08842	4.34327e-05	0.000346574	XP_009292464.1	creb5a	101886947	XP_062343297.1	70.91	3.9e-45	176	LOC134041072	cyclic AMP-responsive element-binding protein 5-like isoform X1 [Osmerus eperlanus]
MSTRG.8140	214.493	1.77203	0.455197	3.89288	9.90621e-05	0.000705253	NP_001038700.1	pcgf5b	692252	XP_046888670.1	96.15	4.6e-15	79.7	pcgf5b	polycomb group RING finger protein 5-B [Hypomesus transpacificus]
MSTRG.7292	82.973	1.77115	0.519699	3.40803	0.000654348	0.00347836	NP_001003412.1	clint1a	323870	XP_067103678.1	94.74	2.8e-45	149	clint1a	clathrin interactor 1a [Osmerus mordax]
MSTRG.12065	153.556	1.76988	0.318429	5.55815	2.72655e-08	5.14436e-07	NP_775359.1	snrpd1	192331	XP_046906607.1	100	6.4e-32	122	snrpd1	small nuclear ribonucleoprotein Sm D1 [Hypomesus transpacificus]
MSTRG.17716	48.3584	1.76872	0.443347	3.98947	6.62218e-05	0.000497065	XP_021329082.1	gtf3c4	568510	XP_067088343.1	79.73	3.1e-150	470	gtf3c4	general transcription factor 3C polypeptide 4 [Osmerus mordax]
MSTRG.26076	84.8204	1.76786	0.397206	4.45073	8.55781e-06	8.48788e-05	XP_068073794.1	LOC565999	565999	XP_046903202.1	75.18	1.3e-41	169	sona	serine/arginine repetitive matrix protein 2 [Hypomesus transpacificus]
MSTRG.1584	277.836	1.76763	0.40074	4.41091	1.02939e-05	9.90357e-05	NA	NA	NA	XP_046880269.1	75	5.6e-07	57	LOC124470430	LOW QUALITY PROTEIN: phospholipid-transporting ATPase VB-like [Hypomesus transpacificus]
MSTRG.14727	534.24	1.76657	0.395642	4.46508	8.00377e-06	8.027e-05	NP_001074166.2	bloc1s6	791215	ACO09470.1	62.6	1e-38	144	bloc1s6	Pallidin [Osmerus mordax]
MSTRG.5618	485.019	1.7639	0.477227	3.69614	0.000218903	0.00138784	NP_001032447.2	tsr1	325037	XP_062328895.1	94.84	1.1e-84	300	tsr1	pre-rRNA-processing protein TSR1 homolog isoform X2 [Osmerus eperlanus]
MSTRG.10952	41.5385	1.76339	0.449782	3.92055	8.83461e-05	0.000637298	NA	NA	NA	XP_046887283.1	82.98	2.1e-61	223	LOC124474867	actin cytoskeleton-regulatory complex protein pan1-like [Hypomesus transpacificus]
MSTRG.31236	55.6305	1.76245	0.506461	3.47993	0.000501542	0.00278821	NP_001025350.1	slc35e3	563675	XP_046870624.1	95	4.7e-80	271	slc35e3	solute carrier family 35 member E3 [Hypomesus transpacificus]
MSTRG.13750	27.41	1.76127	0.649291	2.71261	0.00667561	0.0240295	NP_001007771.1	med28	493610	XP_046901752.1	71.92	6.4e-60	196	med28	mediator of RNA polymerase II transcription subunit 28 [Hypomesus transpacificus]
MSTRG.28615	119.127	1.76108	0.46205	3.81144	0.000138159	0.000941429	XP_002666627.1	cul2	336088	XP_046879700.1	97.73	1e-17	89.7	cul2	cullin-2 [Hypomesus transpacificus]
MSTRG.16355	51.6551	1.76069	0.532708	3.30517	0.000949191	0.00479227	NP_001030137.2	ice1	327355	XP_046883711.1	83.62	1.2e-50	196	ice1	little elongation complex subunit 1 [Hypomesus transpacificus]
MSTRG.19890	48.6189	1.7593	0.586676	2.99875	0.00271088	0.0113883	NA	NA	NA	NA	NA	NA	NA	NA	NA
MSTRG.11410	96.881	1.75874	0.558216	3.15065	0.00162908	0.00752418	NP_001038831.1	slx9	797099	XP_046887485.1	88.33	1.5e-40	111	slx9	protein FAM207A [Hypomesus transpacificus]
MSTRG.207	215.281	1.75874	0.357423	4.9206	8.62781e-07	1.13867e-05	NP_840079.1	selenof	352923	XP_046883028.1	97.73	6e-20	90.5	selenof	selenoprotein F [Hypomesus transpacificus]
MSTRG.18471	58.2857	1.7584	0.670312	2.62326	0.00870936	0.0297749	NP_001035337.2	polh	678520	XP_062319760.1	78.04	2.8e-79	280	polh	DNA polymerase eta isoform X1 [Osmerus eperlanus]
MSTRG.13443	61.9864	1.75819	0.4614	3.81056	0.000138654	0.00094373	NP_956513.1	inip	393188	XP_046902611.1	92.11	5.6e-16	75.9	LOC124485210	SOSS complex subunit C [Hypomesus transpacificus]
MSTRG.2803	209.552	1.75765	0.365709	4.80614	1.5387e-06	1.89043e-05	NP_001092918.1	wwp2	564527	XP_062317216.1	96.43	9.5e-27	122	wwp2	NEDD4-like E3 ubiquitin-protein ligase WWP2 isoform X1 [Osmerus eperlanus]
MSTRG.31801	1501.99	1.75758	0.295055	5.95679	2.57238e-09	6.18543e-08	NP_001002203.1	fam32a	431750	ACO08962.1	85.29	1.1e-11	63.5	fam32a	FAM32A-like [Osmerus mordax]
MSTRG.27775	84.591	1.75578	0.675757	2.59824	0.00937021	0.0315715	XP_005172092.1	kif1ca	570771	XP_067118053.1	97.46	1.9e-56	197	si:ch73-375g18.1	kinesin-like protein KIF1C, partial [Osmerus mordax]
MSTRG.20738	160.738	1.75434	0.324072	5.41344	6.18268e-08	1.07819e-06	NA	NA	NA	NA	NA	NA	NA	NA	NA
MSTRG.31887	47.8674	1.7536	0.453317	3.86837	0.000109564	0.000770553	NP_997807.1	lsg1	323464	XP_046892831.1	55.67	2.1e-51	194	lsg1	large subunit GTPase 1 homolog [Hypomesus transpacificus]
MSTRG.17257	289.601	1.75245	0.380234	4.60886	4.04879e-06	4.45069e-05	NP_998508.1	srp19	406652	ACO09119.1	51.06	3.8e-32	123	srp19	Signal recognition particle 19 kDa protein [Osmerus mordax]
MSTRG.9783	118.784	1.75214	0.447641	3.91417	9.07152e-05	0.00065125	NP_001002481.1	gstz1	436754	XP_067099187.1	50.74	1.1e-29	120	gstz1	maleylacetoacetate isomerase isoform X1 [Osmerus mordax]
MSTRG.11136	102.219	1.7459	0.566438	3.08225	0.00205444	0.00905491	NA	NA	NA	NA	NA	NA	NA	NA	NA
MSTRG.12928	37.0707	1.74574	0.568968	3.06825	0.00215317	0.00941002	NP_991167.2	rbm48	402897	XP_062342711.1	67.86	6.2e-87	281	rbm48	RNA-binding protein 48 isoform X1 [Osmerus eperlanus]
MSTRG.7450	43.0449	1.74287	0.582104	2.99408	0.0027527	0.0115496	XP_001922839.2	polr1a	327078	XP_046875466.1	61.67	2.7e-53	210	polr1a	DNA-directed RNA polymerase I subunit RPA1 [Hypomesus transpacificus]
MSTRG.14707	238.399	1.74272	0.3862	4.51248	6.40745e-06	6.6182e-05	XP_021323313.1	dut	449835	XP_067105235.1	87.27	7.7e-23	98.2	dut	deoxyuridine 5'-triphosphate nucleotidohydrolase, mitochondrial isoform X2 [Osmerus mordax]
MSTRG.21282	37.4125	1.74242	0.670144	2.60007	0.00932043	0.0314421	NP_001001949.3	grna	791524	XP_067087862.1	82.61	1.5e-17	91.7	grna	granulin a isoform X1 [Osmerus mordax]
MSTRG.3751	28.8447	1.74176	0.563629	3.09025	0.00199985	0.00886289	NP_001038546.2	fan1	565458	XP_062318620.1	67.08	7.1e-68	200	fan1	fanconi-associated nuclease 1 [Osmerus eperlanus]
MSTRG.4371	57.5733	1.7401	0.603869	2.88159	0.00395679	0.0156679	NP_001002128.1	fntb	323500	XP_046878006.1	87.27	2.6e-22	104	fntb	protein farnesyltransferase subunit beta [Hypomesus transpacificus]
MSTRG.21007	38.7083	1.73979	0.629009	2.76592	0.00567626	0.0210655	NP_001315017.1	swsap1	100329809	XP_067089733.1	79.53	7.5e-87	274	swsap1	ATPase SWSAP1 [Osmerus mordax]
MSTRG.31745	229.62	1.73916	0.472482	3.6809	0.000232413	0.00145558	XP_009294183.1	si:zfos-943e10.1	327483	XP_046892995.1	94.44	4.1e-13	77	si:zfos-943e10.1	GRAM domain-containing protein 2B isoform X1 [Hypomesus transpacificus]
MSTRG.24006	677.603	1.73774	0.239303	7.26169	3.82284e-13	1.84586e-11	XP_002662556.2	usp4	449927	XP_046881080.1	59.72	3.3e-45	184	usp4	ubiquitin carboxyl-terminal hydrolase 4 isoform X1 [Hypomesus transpacificus]
MSTRG.28583	66.3533	1.73641	0.687638	2.52518	0.0115638	0.0373041	NP_957101.1	mix23	393780	XP_067107544.1	71.64	5.1e-23	98.6	LOC136957488	protein MIX23-like [Osmerus mordax]
MSTRG.11706	244.927	1.73632	0.345603	5.02401	5.06025e-07	7.14561e-06	XP_001923340.1	tmem131	557719	XP_046886482.1	71.25	4.4e-83	308	LOC124474421	transmembrane protein 131-like isoform X1 [Hypomesus transpacificus]
MSTRG.7783	73.7065	1.73591	0.657143	2.6416	0.00825151	0.0285355	XP_005174596.1	nherf1b	100329719	XP_067100326.1	93.33	8.2e-74	255	nherf1a	Na(+)/H(+) exchange regulatory cofactor NHE-RF1a isoform X1 [Osmerus mordax]
MSTRG.1917	42.5133	1.73569	0.577548	3.00527	0.00265348	0.0112066	NA	NA	NA	NA	NA	NA	NA	NA	NA
MSTRG.17462	1747.79	1.73563	0.244399	7.10164	1.23285e-12	5.55001e-11	NP_956352.1	reep5	337237	ACO09929.1	84.72	2.9e-30	120	reep5	Receptor expression-enhancing protein 5 [Osmerus mordax]
MSTRG.18456	32.0576	1.73524	0.59331	2.92468	0.00344811	0.0139777	NA	NA	NA	XP_067091801.1	76.68	6e-50	188	znf318	LOW QUALITY PROTEIN: uncharacterized protein znf318 [Osmerus mordax]
MSTRG.18977	28.4751	1.73341	0.624682	2.77486	0.00552252	0.02058	NA	NA	NA	NA	NA	NA	NA	NA	NA
MSTRG.20921	324.928	1.73232	0.424121	4.08451	4.41702e-05	0.00035199	NP_956944.2	prmt1	321974	XP_046893972.1	73.91	3.2e-37	146	prmt1	protein arginine N-methyltransferase 1 isoform X1 [Hypomesus transpacificus]
MSTRG.31255	69.6338	1.73232	0.503346	3.4416	0.000578274	0.00313654	NP_001076410.1	zbed4	100000808	XP_046872961.1	95.56	0	1060	zbed4	zinc finger BED domain-containing protein 4 [Hypomesus transpacificus]
MSTRG.22369	331.462	1.73122	0.367408	4.71198	2.45326e-06	2.85953e-05	NP_001119848.1	asb12a	322927	XP_046876714.1	85.38	0	578	asb12a	ankyrin repeat and SOCS box protein 12a [Hypomesus transpacificus]
MSTRG.32400	286.538	1.73106	0.596812	2.90051	0.0037256	0.014914	NP_001038264.1	stim1a	556360	XP_046892553.1	90.48	3.5e-50	191	stim1a	stromal interaction molecule 1a isoform X2 [Hypomesus transpacificus]
MSTRG.28874	252.308	1.73023	0.491291	3.5218	0.000428634	0.00244961	NP_001035339.2	gpat4	678522	XP_046871988.1	55.56	2.5e-16	85.1	LOC124464113	glycerol-3-phosphate acyltransferase 4 [Hypomesus transpacificus]
MSTRG.31164	137.181	1.73003	0.362446	4.7732	1.81322e-06	2.17417e-05	NP_571069.1	copg2	30187	XP_046878761.1	88.24	5.2e-29	127	copg2	coatomer subunit gamma-2 [Hypomesus transpacificus]
MSTRG.3166	1376.4	1.72863	0.373785	4.62466	3.75205e-06	4.16529e-05	NP_998658.1	dnaja2a	406814	XP_046889695.1	93.15	1.7e-112	135	dnaja2b	dnaJ homolog subfamily A member 2b [Hypomesus transpacificus]
MSTRG.30490	182.388	1.72846	0.463846	3.72636	0.000194266	0.00125518	NP_957209.1	rbm17	393889	XP_046871511.1	85.48	4.8e-22	103	rbm17	splicing factor 45 [Hypomesus transpacificus]
MSTRG.26319	530.557	1.72767	0.527198	3.27708	0.00104886	0.00520001	XP_002663326.2	ranbp2	100317326	XP_046903634.1	90.6	1e-58	228	ranbp2	E3 SUMO-protein ligase RanBP2 [Hypomesus transpacificus]
MSTRG.19529	240.132	1.72736	0.402433	4.29229	1.76836e-05	0.000159295	NP_956342.1	rars1	337070	XP_067088269.1	79.77	3.6e-78	276	rars1	arginine--tRNA ligase, cytoplasmic [Osmerus mordax]
MSTRG.14920	183.306	1.72699	0.512547	3.36942	0.000753256	0.00392401	NP_001038571.1	furina	566557	XP_046897511.1	92.23	1.1e-108	358	furina	furin (paired basic amino acid cleaving enzyme) a isoform X2 [Hypomesus transpacificus]
MSTRG.20045	79.7597	1.72624	0.704244	2.4512	0.0142383	0.0439958	NP_957408.1	coro1a	100002113	XP_062342342.1	52.13	3.4e-48	182	coro1a	coronin-1A isoform X1 [Osmerus eperlanus]
MSTRG.9143	398.306	1.72619	0.336145	5.13525	2.81766e-07	4.1931e-06	NP_571105.3	pes	30228	XP_062310603.1	81.71	4.5e-33	139	pes	pescadillo isoform X1 [Osmerus eperlanus]
MSTRG.13332	209.222	1.72529	0.406985	4.2392	2.24321e-05	0.000194744	NP_956228.1	atp6v1g1	335025	ACO09942.1	94.74	1e-29	116	atp6v1g1	Vacuolar ATP synthase subunit G 1 [Osmerus mordax]
MSTRG.7885	318.478	1.72413	0.517615	3.3309	0.000865644	0.0044185	XP_021335878.1	vstm4b	100142652	XP_046870608.1	93.38	2.9e-80	271	vstm4b	V-set and transmembrane domain-containing protein 4 [Hypomesus transpacificus]
MSTRG.26128	86.6467	1.72223	0.518254	3.32314	0.000890089	0.00452912	XP_002663314.5	dcaf1	100333146	XP_062312765.1	100	2.2e-120	168	LOC134017301	DDB1- and CUL4-associated factor 1-like isoform X1 [Osmerus eperlanus]
MSTRG.1950	33.8401	1.72004	0.570054	3.01732	0.00255023	0.0108283	NA	NA	NA	NA	NA	NA	NA	NA	NA
MSTRG.15410	217.733	1.71913	0.280513	6.12851	8.87061e-10	2.37812e-08	XP_001340162.4	dennd5a	799847	XP_062327465.1	96.2	2.5e-76	160	dennd5a	DENN domain-containing protein 5A isoform X7 [Osmerus eperlanus]
MSTRG.7290	22.0992	1.71873	0.662563	2.59407	0.00948479	0.0318858	NP_001007456.2	thg1l	492814	XP_067103649.1	70	1.2e-36	142	thg1l	probable tRNA(His) guanylyltransferase isoform X1 [Osmerus mordax]
MSTRG.7568	50.1045	1.71816	0.604067	2.84433	0.00445054	0.0172397	NA	NA	NA	NA	NA	NA	NA	NA	NA
MSTRG.8506	102.72	1.71808	0.543584	3.16065	0.00157415	0.00731753	NA	NA	NA	NA	NA	NA	NA	NA	NA
MSTRG.23602	4336.66	1.71792	0.6455	2.66138	0.00778214	0.0271634	NP_001183982.1	mustn1b	563713	XP_046881441.1	68.57	2.1e-20	87.4	mustn1b	musculoskeletal embryonic nuclear protein 1b [Hypomesus transpacificus]
MSTRG.21470	60.5161	1.71731	0.710674	2.41646	0.0156724	0.0475278	XP_001344100.3	rhbdd2	100004922	XP_046906845.1	70.12	4.3e-90	300	LOC124488270	rhomboid domain-containing protein 2-like isoform X2 [Hypomesus transpacificus]
MSTRG.14705	40.3542	1.71603	0.608726	2.81906	0.00481649	0.0184661	NP_001025455.2	myef2	641483	XP_046898404.1	100	7.7e-26	114	myef2	myelin expression factor 2 isoform X1 [Hypomesus transpacificus]
MSTRG.11558	26.233	1.71535	0.711773	2.40997	0.015954	0.0481871	XP_009300390.1	stradb	100536950	XP_062303202.1	98.78	2.7e-57	166	stradb	LOW QUALITY PROTEIN: STE20-related kinase adapter protein beta [Osmerus eperlanus]
MSTRG.13535	539.156	1.71486	0.34312	4.99783	5.79793e-07	8.03568e-06	NP_001039029.2	psmb7	64278	XP_046900843.1	100	1.3e-34	99	psmb7	proteasome subunit beta type-7 [Hypomesus transpacificus]
MSTRG.25267	220.023	1.71475	0.343669	4.98954	6.05219e-07	8.31748e-06	NP_775372.2	atp6ap1b	195824	XP_062314789.1	69.54	5.7e-70	244	atp6ap1b	V-type proton ATPase subunit S1b [Osmerus eperlanus]
MSTRG.17205	18.8377	1.71393	0.669036	2.5618	0.0104133	0.034364	NA	NA	NA	NA	NA	NA	NA	NA	NA
MSTRG.26140	63.2035	1.71212	0.633082	2.70443	0.00684224	0.0245114	XP_005167537.1	abi2a	767646	XP_046902836.1	96.55	3.9e-28	124	abi2a	abl interactor 2a isoform X1 [Hypomesus transpacificus]
MSTRG.5055	22.2411	1.71057	0.651024	2.6275	0.00860146	0.0295184	NA	NA	NA	NA	NA	NA	NA	NA	NA
MSTRG.446	219.184	1.71	0.302021	5.66184	1.49758e-08	3.02582e-07	NP_998463.1	tmub1	406589	XP_062337823.1	90.39	3.8e-70	240	tmub1	transmembrane and ubiquitin-like domain-containing protein 1 [Osmerus eperlanus]
MSTRG.6451	68.3067	1.70982	0.483531	3.53611	0.000406066	0.00234677	XP_009305966.1	guf1	553030	XP_062332559.1	63.48	2.3e-102	208	guf1	translation factor Guf1, mitochondrial [Osmerus eperlanus]
MSTRG.27003	271.604	1.70917	0.257485	6.63793	3.18123e-11	1.13601e-09	NP_001007390.1	zgc:103586	492517	XP_062305553.1	81.48	4.7e-19	87.8	fis1	mitochondrial fission 1 protein [Osmerus eperlanus]
MSTRG.15541	231.658	1.70759	0.42599	4.00852	6.11016e-05	0.000464848	NP_001003506.2	trappc2l	445112	XP_046897590.1	96.67	9.9e-32	121	trappc2l	trafficking protein particle complex subunit 2-like protein [Hypomesus transpacificus]
MSTRG.2544	71.8957	1.7056	0.475294	3.58853	0.000332552	0.00198027	NA	NA	NA	NA	NA	NA	NA	NA	NA
MSTRG.16469	40.5799	1.70544	0.70021	2.43562	0.0148665	0.0455141	NA	NA	NA	NA	NA	NA	NA	NA	NA
MSTRG.2654	49.2794	1.70537	0.620226	2.74959	0.00596705	0.0219272	XP_068074123.1	LOC101883796	101883796	XP_062322203.1	41.5	4.8e-72	265	LOC134023860	meprin A subunit beta-like [Osmerus eperlanus]
MSTRG.19143	189.377	1.70513	0.338748	5.03363	4.81287e-07	6.8285e-06	XP_068078636.1	LOC110439923	110439923	XP_067084949.1	90.49	1e-108	358	rbm14a	RNA-binding protein 14a [Osmerus mordax]
MSTRG.12257	173.666	1.70512	0.403571	4.22509	2.38849e-05	0.000205469	XP_021330286.1	smarcc2	567476	XP_046874592.1	98.7	2.7e-46	160	smarcc1b	SWI/SNF complex subunit SMARCC1b [Hypomesus transpacificus]
MSTRG.2930	139.57	1.70498	0.37022	4.60533	4.11813e-06	4.51617e-05	NA	NA	NA	NA	NA	NA	NA	NA	NA
MSTRG.19104	86.7684	1.70483	0.480195	3.55028	0.000384826	0.00223903	NP_001007355.1	eif4ebp3	492482	XP_046898835.1	85.71	6.5e-28	110	eif4ebp3	eukaryotic translation initiation factor 4E-binding protein 3 [Hypomesus transpacificus]
MSTRG.5569	228.27	1.70462	0.443128	3.84679	0.000119674	0.000830915	NP_001013487.2	spcs2	541342	XP_046891620.1	67.32	2.7e-50	174	spcs2	probable signal peptidase complex subunit 2 [Hypomesus transpacificus]
MSTRG.19755	88.2457	1.7042	0.434256	3.92441	8.69425e-05	0.000628688	NP_956435.1	zw10	393110	XP_062309659.1	68.48	1.5e-33	138	zw10	centromere/kinetochore protein zw10 homolog [Osmerus eperlanus]
MSTRG.17691	165.056	1.7041	0.368295	4.62701	3.70982e-06	4.1235e-05	XP_021334975.1	depdc5	562995	XP_062340793.1	96	4.7e-39	164	depdc5	GATOR1 complex protein DEPDC5 [Osmerus eperlanus]
MSTRG.12469	38.8408	1.70388	0.638712	2.66768	0.00763769	0.0267893	NP_775376.1	airim	286778	XP_046875361.1	72.87	4.5e-87	267	airim	uncharacterized protein C1orf109 homolog [Hypomesus transpacificus]
MSTRG.5946	1404.88	1.70378	0.5152	3.30702	0.000942955	0.00476572	NP_001036156.1	limk1a	735292	XP_067102393.1	94.12	4.1e-29	131	limk1a	LIM domain kinase 1a isoform X1 [Osmerus mordax]
MSTRG.30714	79.8473	1.70196	0.311338	5.46662	4.58701e-08	8.1657e-07	NP_001017993.1	cpsf6	327069	XP_062339568.1	56.34	1.4e-31	135	cpsf6	cleavage and polyadenylation specificity factor subunit 6 isoform X8 [Osmerus eperlanus]
MSTRG.31879	195.94	1.70191	0.440952	3.85963	0.000113557	0.000793353	NP_997848.1	tmem165	324501	XP_062306434.1	80	1.3e-38	149	tmem165	transmembrane protein 165 [Osmerus eperlanus]
MSTRG.8023	573.805	1.69936	0.337333	5.03763	4.71333e-07	6.71144e-06	NP_001071227.1	gps1	777711	XP_046888798.1	100	1.3e-29	128	LOC124475942	COP9 signalosome complex subunit 1 [Hypomesus transpacificus]
MSTRG.17640	66.2898	1.69832	0.387331	4.38469	1.16152e-05	0.000110038	NA	NA	NA	NA	NA	NA	NA	NA	NA
MSTRG.10647	262.569	1.69797	0.365872	4.64089	3.46907e-06	3.8969e-05	NP_001002063.1	stxbp6	415153	XP_046872338.1	58.54	4.2e-46	170	stxbp6	syntaxin-binding protein 6 isoform X2 [Hypomesus transpacificus]
MSTRG.3819	26.4597	1.6963	0.618204	2.74392	0.00607104	0.0222638	NA	NA	NA	NA	NA	NA	NA	NA	NA
MSTRG.11946	49.8501	1.69627	0.610109	2.78027	0.00543142	0.0203168	NP_001004580.1	glmp	447841	XP_067112072.1	98.63	5.6e-38	150	glmp	glycosylated lysosomal membrane protein [Osmerus mordax]
MSTRG.11927	101.69	1.69578	0.625477	2.71119	0.00670431	0.0241135	NP_001373143.1	igldcp	794824	XP_067111868.1	84.76	1.1e-52	189	LOC136962113	uncharacterized protein [Osmerus mordax]
MSTRG.25771	277.669	1.69517	0.48005	3.53124	0.000413613	0.00238565	NP_001070025.1	dhrs12	556393	XP_046902476.1	97.83	2e-20	96.3	dhrs12	dehydrogenase/reductase SDR family member 12 [Hypomesus transpacificus]
MSTRG.19883	66.8687	1.69375	0.479443	3.53273	0.000411285	0.00237388	XP_009297876.1	caskin1	563678	XP_062304937.1	83.64	1e-19	101	si:dkeyp-9d4.3	caskin-1 [Osmerus eperlanus]
MSTRG.29400	111.423	1.69235	0.628929	2.69084	0.00712714	0.0253551	NP_001119948.1	mtrfr	100004874	XP_046872663.1	85.39	1.1e-75	167	mtrfr	mitochondrial translation release factor in rescue isoform X1 [Hypomesus transpacificus]
MSTRG.26997	55.5465	1.69222	0.596255	2.83807	0.00453869	0.0175433	NP_001153763.1	naa38	335819	XP_046905045.1	93.1	7.8e-20	87.4	naa38	N-alpha-acetyltransferase 38, NatC auxiliary subunit isoform X1 [Hypomesus transpacificus]
MSTRG.29122	225.17	1.69137	0.31379	5.39013	7.04082e-08	1.21021e-06	XP_005165391.1	grsf1	563249	XP_062307201.1	65.07	1.3e-52	192	grsf1	G-rich sequence factor 1 [Osmerus eperlanus]
MSTRG.4328	76.5022	1.69022	0.381177	4.43421	9.2409e-06	9.05044e-05	NA	NA	NA	NA	NA	NA	NA	NA	NA
MSTRG.17191	251.466	1.69002	0.577015	2.92891	0.00340157	0.0138295	NP_001002163.1	cox5ba	415253	ACO09601.1	69.36	7.7e-20	87.8	cox5ba	Cytochrome c oxidase subunit 5B, mitochondrial precursor [Osmerus mordax]
MSTRG.10044	136.302	1.68747	0.353513	4.77343	1.81117e-06	2.17316e-05	NP_001017608.2	gemin2	550271	XP_062325637.1	41.52	7.1e-31	124	gemin2	gem-associated protein 2 isoform X1 [Osmerus eperlanus]
MSTRG.2022	85.2446	1.6864	0.385423	4.37546	1.21175e-05	0.000114248	NP_001005401.2	srp68	446119	XP_046900079.1	96.1	7.6e-40	161	srp68	signal recognition particle subunit SRP68 [Hypomesus transpacificus]
MSTRG.31899	796.31	1.68608	0.349959	4.81793	1.45055e-06	1.79812e-05	NP_001007319.1	ube3a	792398	XP_046893041.1	91.08	0	620	LOC124478701	ubiquitin-protein ligase E3A-like [Hypomesus transpacificus]
MSTRG.27634	35.6156	1.68592	0.476879	3.53533	0.000407272	0.00235298	NA	NA	NA	NA	NA	NA	NA	NA	NA
MSTRG.4448	77.5354	1.68587	0.581523	2.89907	0.00374274	0.0149693	NP_001025417.1	ddhd1b	570320	XP_062322924.1	61.76	4.2e-38	157	ddhd1b	phospholipase DDHD1b [Osmerus eperlanus]
MSTRG.22348	138.248	1.68286	0.368839	4.56259	5.05264e-06	5.38608e-05	NP_001107068.1	nup62l	563392	XP_062341710.1	97.67	1.3e-24	95.9	nup62l	nucleoporin 62 like [Osmerus eperlanus]
MSTRG.4818	54.8939	1.68215	0.531243	3.16644	0.00154317	0.00719958	NA	NA	NA	NA	NA	NA	NA	NA	NA
MSTRG.23587	107.122	1.682	0.596789	2.81842	0.00482606	0.0184847	NP_001107889.1	slc26a6l1	559448	XP_062332312.1	72.49	1.9e-112	372	slc26a6l1	solute carrier family 26 member 6, like [Osmerus eperlanus]
MSTRG.31154	95.9027	1.68128	0.525792	3.19762	0.00138567	0.00658451	NA	NA	NA	NA	NA	NA	NA	NA	NA
MSTRG.9818	28.9571	1.68071	0.628616	2.67367	0.00750258	0.026429	NA	NA	NA	NA	NA	NA	NA	NA	NA
MSTRG.13103	132.927	1.68033	0.386373	4.34899	1.36763e-05	0.000127348	NA	NA	NA	NA	NA	NA	NA	NA	NA
MSTRG.11866	22.1695	1.68025	0.693516	2.4228	0.0154015	0.0468248	NP_001243171.1	gtf3c3	553318	XP_046887096.1	96.2	1.4e-60	162	gtf3c3	general transcription factor 3C polypeptide 3 isoform X1 [Hypomesus transpacificus]
MSTRG.9271	190.172	1.67712	0.500227	3.35272	0.000800207	0.00413264	NP_001005592.1	cox6a1	335774	XP_067087609.1	59.52	1.3e-43	151	cox6a1	cytochrome c oxidase subunit 6A1, mitochondrial [Osmerus mordax]
MSTRG.23653	91.6236	1.67639	0.426782	3.92798	8.56617e-05	0.000621679	NP_001028274.1	spcs1	606666	XP_046882224.1	76.36	6.9e-19	83.6	spcs1	signal peptidase complex subunit 1 [Hypomesus transpacificus]
MSTRG.19515	191.919	1.67592	0.400364	4.18599	2.8393e-05	0.000239434	XP_003200939.1	uimc1	100535018	XP_062308989.1	58.13	1.1e-72	271	uimc1	serine/arginine repetitive matrix protein 1 [Osmerus eperlanus]
MSTRG.4400	108.008	1.67589	0.499285	3.35658	0.000789115	0.0040824	XP_002667565.2	kif13bb	100317281	XP_062323010.1	66.46	1.8e-97	352	LOC134024542	kinesin-like protein KIF13B isoform X4 [Osmerus eperlanus]
MSTRG.1243	335.757	1.67277	0.274534	6.09311	1.10736e-09	2.91221e-08	NP_001032185.1	uqcrh	566723	XP_067109359.1	87.93	4.8e-27	108	LOC136959052	cytochrome b-c1 complex subunit 6, mitochondrial-like [Osmerus mordax]
MSTRG.15956	1201.38	1.67004	0.396586	4.21104	2.54193e-05	0.000217007	NP_001017734.2	steap4	550429	XP_062320697.1	69.78	2.1e-67	190	LOC134022955	metalloreductase STEAP4-like [Osmerus eperlanus]
MSTRG.9293	1262.58	1.67	0.397096	4.20554	2.60459e-05	0.000221934	XP_009302001.2	gcn1	567890	XP_062310264.1	68.68	1.4e-92	342	gcn1	stalled ribosome sensor GCN1 [Osmerus eperlanus]
MSTRG.3362	299.338	1.66997	0.347983	4.79901	1.5945e-06	1.95162e-05	NP_956081.2	n4bp1	327327	XP_062317997.1	92.36	0	816	n4bp1	NEDD4-binding protein 1 [Osmerus eperlanus]
MSTRG.28816	38.1573	1.66844	0.543318	3.07083	0.00213463	0.00934036	NP_956581.1	polr3d	393257	XP_046871993.1	63.24	8.4e-67	224	polr3d	DNA-directed RNA polymerase III subunit RPC4 [Hypomesus transpacificus]
MSTRG.22894	202.923	1.66781	0.458164	3.64021	0.000272416	0.0016666	NP_001119581.1	mych	560341	XP_062316364.1	95.68	5.6e-86	285	mych	myelocytomatosis oncogene homolog [Osmerus eperlanus]
MSTRG.21173	63.556	1.66732	0.663966	2.51115	0.012034	0.038599	NP_001352167.1	slc16a6b	561766	XP_067089014.1	86.51	3.5e-94	310	slc16a6b	solute carrier family 16 member 6b [Osmerus mordax]
MSTRG.27311	137.728	1.666	0.46635	3.57242	0.000353696	0.00208845	NA	NA	NA	NA	NA	NA	NA	NA	NA
MSTRG.29560	275.135	1.66569	0.260205	6.40145	1.53913e-10	4.76652e-09	XP_068077377.1	hspb3	568180	XP_067084108.1	89.29	1.3e-90	264	hspb3	heat shock protein beta-3 [Osmerus mordax]
MSTRG.11298	296.698	1.66515	0.371324	4.48436	7.31319e-06	7.42564e-05	NP_001091659.1	vps16	798985	XP_046887163.1	49.16	1.8e-62	233	vps16	vacuolar protein sorting-associated protein 16 homolog [Hypomesus transpacificus]
MSTRG.23791	171.911	1.66491	0.534351	3.11576	0.00183471	0.0082885	NP_999916.1	pck1	378727	XP_067114372.1	77.49	3.7e-86	301	pck1	phosphoenolpyruvate carboxykinase, cytosolic [GTP] [Osmerus mordax]
MSTRG.17758	4089.71	1.66473	0.469512	3.54567	0.000391611	0.00227347	NA	NA	NA	NA	NA	NA	NA	NA	NA
MSTRG.11799	1199.23	1.66221	0.318844	5.21323	1.85584e-07	2.89564e-06	XP_068078057.1	tns1a	565181	XP_062303605.1	87.02	4.2e-41	171	LOC134007902	tensin-1-like [Osmerus eperlanus]
MSTRG.6004	47.8763	1.662	0.399927	4.15574	3.24231e-05	0.00026764	NA	NA	NA	NA	NA	NA	NA	NA	NA
MSTRG.14602	106.062	1.66184	0.309515	5.3692	7.90877e-08	1.34779e-06	NP_957307.3	adrm1	796450	XP_046895466.1	100	2e-61	144	adrm1	proteasomal ubiquitin receptor ADRM1 [Hypomesus transpacificus]
MSTRG.25838	297.465	1.66164	0.300899	5.52225	3.34681e-08	6.12796e-07	NP_001003411.1	ddx18	321127	XP_046903083.1	100	2.5e-50	141	ddx18	ATP-dependent RNA helicase DDX18 [Hypomesus transpacificus]
MSTRG.30242	130.797	1.66141	0.342045	4.85729	1.19002e-06	1.50955e-05	NP_001104649.1	zgc:171480	564733	XP_067086722.1	89.71	2.3e-34	128	mrpl55	large ribosomal subunit protein mL55 [Osmerus mordax]
MSTRG.16905	73.1844	1.66072	0.37906	4.38115	1.18053e-05	0.000111604	NA	NA	NA	NA	NA	NA	NA	NA	NA
MSTRG.14202	75.8398	1.65639	0.443287	3.7366	0.000186526	0.00121346	NP_001007324.2	pgam5	492357	XP_062333990.1	60.91	9.7e-70	231	LOC134033727	serine/threonine-protein phosphatase PGAM5, mitochondrial-like [Osmerus eperlanus]
MSTRG.15209	95.7475	1.65397	0.395474	4.18224	2.88655e-05	0.000242597	NA	NA	NA	NA	NA	NA	NA	NA	NA
MSTRG.7420	46.3514	1.65396	0.559762	2.95476	0.00312911	0.0128616	NA	NA	NA	NA	NA	NA	NA	NA	NA
MSTRG.3926	535.705	1.65035	0.325459	5.07084	3.96069e-07	5.70505e-06	NP_956083.1	psmd7	327330	XP_046889789.1	78.42	4.4e-58	204	LOC124476598	26S proteasome non-ATPase regulatory subunit 7-like [Hypomesus transpacificus]
MSTRG.11975	79.9232	1.65033	0.409857	4.02659	5.65904e-05	0.000434931	NA	NA	NA	NA	NA	NA	NA	NA	NA
MSTRG.517	55.6991	1.6502	0.418807	3.94024	8.14009e-05	0.000595687	NA	NA	NA	NA	NA	NA	NA	NA	NA
MSTRG.3353	178.42	1.65005	0.47732	3.4569	0.000546418	0.00299322	NA	NA	NA	NA	NA	NA	NA	NA	NA
MSTRG.22982	19.1293	1.64892	0.546092	3.0195	0.00253192	0.0107652	NA	NA	NA	NA	NA	NA	NA	NA	NA
MSTRG.5008	97.1728	1.64871	0.441378	3.73537	0.000187443	0.00121855	NP_001124099.1	ttc13	100170789	XP_046877142.1	59.34	1e-18	95.1	ttc13	tetratricopeptide repeat protein 13 isoform X1 [Hypomesus transpacificus]
MSTRG.4013	23.1821	1.64715	0.68042	2.42079	0.015487	0.047045	NP_998057.1	nup43	405828	XP_062323925.1	64.6	1e-117	275	nup43	nucleoporin Nup43 [Osmerus eperlanus]
MSTRG.15421	407.188	1.64661	0.449714	3.66147	0.000250776	0.00155377	XP_009301876.1	sbf2	378456	XP_062326770.1	72.44	3.1e-44	181	sbf2	LOW QUALITY PROTEIN: myotubularin-related protein 13 [Osmerus eperlanus]
MSTRG.12183	33.2297	1.64635	0.645013	2.55243	0.0106975	0.0351278	NA	NA	NA	NA	NA	NA	NA	NA	NA
MSTRG.5260	30.439	1.64567	0.63395	2.59589	0.00943456	0.0317466	NP_956149.1	rnf168	334081	XP_067102660.1	69.72	8e-71	234	rnf168	E3 ubiquitin-protein ligase rnf168 [Osmerus mordax]
MSTRG.3464	78.4715	1.64546	0.509167	3.23167	0.00123069	0.0059584	XP_005166791.1	tasor2	100003721	XP_046889548.1	69.84	1.8e-104	177	tasor2	uncharacterized protein tasor2 isoform X1 [Hypomesus transpacificus]
MSTRG.21067	130.234	1.64402	0.354138	4.64231	3.4453e-06	3.87747e-05	XP_009297281.4	poldip3	100536140	XP_067088962.1	71.88	1.8e-29	125	poldip3	polymerase delta-interacting protein 3 [Osmerus mordax]
MSTRG.19106	276.423	1.64385	0.415614	3.95524	7.64581e-05	0.000564232	NP_001186697.1	ankhd1	563327	XP_062309103.1	89.43	0	607	LOC134013596	ankyrin repeat and KH domain-containing protein 1-like isoform X1 [Osmerus eperlanus]
MSTRG.22930	118.454	1.64306	0.37997	4.32417	1.53109e-05	0.000140457	NP_001038705.1	ppcs	561272	XP_046882123.1	92.45	1.1e-33	135	ppcs	phosphopantothenate--cysteine ligase [Hypomesus transpacificus]
STRG.14238	23.2093	1.64288	0.640181	2.56627	0.0102799	0.0340175	NA	NA	NA	NA	NA	NA	NA	NA	NA
MSTRG.22919	25.0677	1.64235	0.646476	2.54047	0.0110704	0.0361016	NA	NA	NA	NA	NA	NA	NA	NA	NA
MSTRG.26962	2427.64	1.64131	0.30067	5.45884	4.79253e-08	8.4895e-07	NP_001013278.1	gabarapa	326974	ACO09527.1	100	2.2e-26	85.9	LOC136967773	Gamma-aminobutyric acid receptor-associated protein [Osmerus mordax]
MSTRG.11657	54.5055	1.64124	0.4324	3.79565	0.000147255	0.000991003	NA	NA	NA	XP_062303249.1	65.13	6.5e-87	305	LOC134007663	transcriptional regulator ATRX-like isoform X2 [Osmerus eperlanus]
MSTRG.20940	193.445	1.64102	0.343707	4.77446	1.8019e-06	2.16638e-05	NP_996962.1	xpnpep3	573360	XP_046893914.1	91.89	1.8e-71	251	xpnpep3	xaa-Pro aminopeptidase 3 [Hypomesus transpacificus]
MSTRG.26103	117.421	1.64021	0.384532	4.26546	1.99489e-05	0.00017608	NP_001417762.1	ttll4	558702	XP_046902799.1	80.82	0	704	ttll4	tubulin polyglutamylase TTLL4 isoform X1 [Hypomesus transpacificus]
MSTRG.29446	493.031	1.63957	0.488981	3.35302	0.000799338	0.00413052	NP_001116703.1	tcn2	407646	XP_067084113.1	79.66	1.8e-22	105	tcn2	transcobalamin-2 [Osmerus mordax]
MSTRG.21972	41.2585	1.63873	0.66946	2.44784	0.0143715	0.0442931	NA	NA	NA	NA	NA	NA	NA	NA	NA
MSTRG.1505	584.059	1.63783	0.410568	3.98918	6.63019e-05	0.000497458	XP_687135.1	knop1	558776	XP_062311842.1	88.89	6.8e-31	132	knop1	lysine-rich nucleolar protein 1 [Osmerus eperlanus]
MSTRG.2948	83.6007	1.63718	0.654753	2.50046	0.0124033	0.0394523	NP_001038330.1	chka	558499	XP_046889376.1	94.87	2.9e-40	158	chka	choline kinase alpha isoform X1 [Hypomesus transpacificus]
MSTRG.11790	131.35	1.63564	0.487849	3.35276	0.000800103	0.00413264	NP_956582.2	stk11ip	795019	XP_046886845.1	66.09	1.4e-68	259	LOC124474585	serine/threonine-protein kinase 11-interacting protein [Hypomesus transpacificus]
MSTRG.5974	80.2828	1.63556	0.353363	4.62856	3.68223e-06	4.09852e-05	NP_001099067.1	tmem199	100001648	XP_062328206.1	91.93	8.7e-30	119	tmem199	transmembrane protein 199 isoform X1 [Osmerus eperlanus]
MSTRG.24331	41.243	1.63467	0.56625	2.88683	0.00389147	0.0154472	NA	NA	NA	NA	NA	NA	NA	NA	NA
MSTRG.22148	37.5485	1.63404	0.525427	3.10993	0.00187131	0.00841783	NP_001036200.1	vps51	559339	XP_046876766.1	64.66	1.3e-40	164	vps51	vacuolar protein sorting-associated protein 51 homolog [Hypomesus transpacificus]
MSTRG.30934	78.9581	1.6337	0.346379	4.71651	2.39925e-06	2.80204e-05	NP_001038508.1	mcat	564111	XP_062339277.1	60.99	6e-67	233	mcat	malonyl-CoA-acyl carrier protein transacylase, mitochondrial [Osmerus eperlanus]
MSTRG.23679	34.0607	1.63369	0.490003	3.33404	0.000855946	0.0043777	NA	NA	NA	NA	NA	NA	NA	NA	NA
MSTRG.15610	511.589	1.6327	0.269774	6.05211	1.42961e-09	3.65273e-08	NA	NA	NA	NA	NA	NA	NA	NA	NA
MSTRG.4347	243.857	1.63209	0.48697	3.35151	0.00080371	0.00414954	XP_068071647.1	slc25a29	569608	XP_046878069.1	96.34	1.7e-158	489	slc25a29	mitochondrial basic amino acids transporter isoform X2 [Hypomesus transpacificus]
MSTRG.6922	90.2851	1.63181	0.585555	2.78678	0.00532343	0.0199957	XP_005169677.1	mgarpa	100002196	XP_062332998.1	94.12	9.2e-12	73.9	mgarpa	calphotin isoform X2 [Osmerus eperlanus]
MSTRG.3569	123.214	1.63019	0.351779	4.63413	3.58438e-06	4.01138e-05	NA	NA	NA	NA	NA	NA	NA	NA	NA
MSTRG.13960	93.6951	1.63	0.523751	3.11216	0.00185722	0.00836283	NP_001098582.1	mmaa	564760	XP_062334515.1	88.57	2.8e-73	253	mmaa	methylmalonic aciduria type A protein, mitochondrial [Osmerus eperlanus]
MSTRG.9676	290.964	1.62742	0.274111	5.93709	2.90126e-09	6.94833e-08	NP_001028913.1	srp14	619260	XP_046901592.1	94.87	5.2e-20	80.9	srp14	signal recognition particle 14 kDa protein [Hypomesus transpacificus]
MSTRG.29526	51.5897	1.62741	0.542051	3.00232	0.00267926	0.0112863	NA	NA	NA	NA	NA	NA	NA	NA	NA
MSTRG.1434	30.6966	1.62626	0.669201	2.43015	0.0150928	0.0461008	NA	NA	NA	NA	NA	NA	NA	NA	NA
MSTRG.24831	109.471	1.62579	0.395998	4.10555	4.03347e-05	0.000324779	NP_001002435.1	pqbp1	796523	XP_046896834.1	39.08	3.8e-54	151	pqbp1	polyglutamine-binding protein 1 [Hypomesus transpacificus]
MSTRG.32583	526.282	1.62478	0.456358	3.56033	0.000370392	0.00216639	XP_009289651.1	si:dkey-7i4.1	556716	XP_062305043.1	68.05	1.1e-100	317	LOC134009544	tripartite motif-containing protein 16-like isoform X1 [Osmerus eperlanus]
MSTRG.24138	60.1302	1.62428	0.387186	4.1951	2.72754e-05	0.000231094	NP_955995.2	sephs1	324947	XP_062316351.1	95	1e-52	194	sephs3	selenide, water dikinase 3 [Osmerus eperlanus]
MSTRG.10430	45.7251	1.62417	0.544985	2.98022	0.00288042	0.0119986	XP_001342614.1	nat8	100002956	XP_062325126.1	95.02	7.4e-149	437	nat8	N-acetyltransferase 8 [Osmerus eperlanus]
MSTRG.13453	127.578	1.62368	0.503186	3.22679	0.00125188	0.00604143	NA	NA	NA	NA	NA	NA	NA	NA	NA
MSTRG.20303	74.5782	1.62171	0.461531	3.51377	0.000441803	0.0025097	NA	NA	NA	NA	NA	NA	NA	NA	NA
MSTRG.5325	47.2295	1.62107	0.567186	2.85809	0.00426203	0.0166532	NP_996943.1	vmp1	336789	XP_046891582.1	78.08	2.2e-28	123	vmp1	vacuole membrane protein 1 [Hypomesus transpacificus]
MSTRG.7156	167.505	1.61849	0.323827	4.998	5.79276e-07	8.03471e-06	NP_001034550.2	med12	566632	XP_062332087.1	81.28	5.1e-63	244	med12	mediator of RNA polymerase II transcription subunit 12 isoform X1 [Osmerus eperlanus]
MSTRG.27517	41.1253	1.61803	0.575633	2.81087	0.00494075	0.0188068	NA	NA	NA	NA	NA	NA	NA	NA	NA
MSTRG.32804	70.8174	1.61776	0.363533	4.45009	8.5833e-06	8.50845e-05	NP_001314718.1	wipi2	437002	XP_046894857.1	96.55	1.1e-30	125	wipi2	WD repeat domain phosphoinositide-interacting protein 2 isoform X1 [Hypomesus transpacificus]
MSTRG.24111	15.7852	1.61602	0.653584	2.47255	0.0134154	0.0419365	NA	NA	NA	NA	NA	NA	NA	NA	NA
MSTRG.25277	160.684	1.61586	0.598582	2.69949	0.00694467	0.0248437	NP_001159628.1	pkig	503808	XP_062314780.1	93.33	1.5e-29	118	pkig	cAMP-dependent protein kinase inhibitor gamma isoform X1 [Osmerus eperlanus]
MSTRG.1551	62.6542	1.6152	0.523654	3.08448	0.00203909	0.00899686	NA	NA	NA	NA	NA	NA	NA	NA	NA
MSTRG.13360	164.422	1.61266	0.486853	3.31243	0.000924906	0.00468636	NP_001313615.1	sardh	394103	XP_062333525.1	73.65	4.5e-55	213	sardh	sarcosine dehydrogenase, mitochondrial [Osmerus eperlanus]
MSTRG.17102	142.464	1.61236	0.458587	3.51593	0.000438214	0.00249167	NA	NA	NA	NA	NA	NA	NA	NA	NA
MSTRG.17598	162.86	1.61196	0.395441	4.07637	4.57437e-05	0.000362598	NP_001092228.1	ppwd1	100000660	XP_062339842.1	97.33	1.2e-120	313	ppwd1	peptidylprolyl isomerase domain and WD repeat-containing protein 1 [Osmerus eperlanus]
MSTRG.31188	156.867	1.61048	0.633205	2.54337	0.0109788	0.0358612	NP_001038519.1	ccdc59	564488	XP_062339249.1	81.74	4.5e-54	186	ccdc59	thyroid transcription factor 1-associated protein 26 homolog [Osmerus eperlanus]
MSTRG.4243	532.714	1.6092	0.305422	5.26877	1.37338e-07	2.21442e-06	XP_001921656.6	wdr26a	559461	XP_046877252.1	89.86	1.4e-32	140	LOC124468523	WD repeat-containing protein 26 isoform X1 [Hypomesus transpacificus]
MSTRG.18231	57.59	1.6079	0.423288	3.79859	0.000145523	0.000981926	NA	NA	NA	XP_062310023.1	32.86	3.4e-07	52.8	LOC134014863	proline-rich protein HaeIII subfamily 1-like [Osmerus eperlanus]
MSTRG.11098	41.7847	1.60663	0.613129	2.62038	0.0087833	0.0299933	NA	NA	NA	NA	NA	NA	NA	NA	NA
MSTRG.32096	1058.04	1.6052	0.442495	3.62761	0.000286062	0.00173648	NA	NA	NA	NA	NA	NA	NA	NA	NA
MSTRG.13810	130.515	1.60518	0.426247	3.76586	0.000165979	0.00109607	NA	NA	NA	XP_046900478.1	38.67	1.3e-07	55.1	LOC124483921	uncharacterized protein LOC124483921 isoform X1 [Hypomesus transpacificus]
MSTRG.7049	53.389	1.60391	0.574671	2.791	0.00525459	0.0197861	NP_001155024.1	fosl1a	564241	XP_046877320.1	90.48	2.3e-46	137	fosl1a	fos-related antigen 1a isoform X1 [Hypomesus transpacificus]
MSTRG.16930	220.848	1.60389	0.370492	4.32908	1.49734e-05	0.000137995	NP_991311.2	prpf3	403072	XP_062321947.1	67.65	2.5e-52	174	prpf3	U4/U6 small nuclear ribonucleoprotein Prp3 isoform X2 [Osmerus eperlanus]
MSTRG.11577	331.485	1.60225	0.347278	4.61372	3.95523e-06	4.36655e-05	NP_956447.1	dnpep	393122	XP_046887241.1	90	1.8e-26	117	dnpep	aspartyl aminopeptidase isoform X1 [Hypomesus transpacificus]
MSTRG.12329	46.8683	1.60213	0.466653	3.43325	0.0005964	0.00321408	NP_001004639.2	polr3gla	447901	ACO08840.1	97.67	1.9e-18	87.8	polr3gla	DNA-directed RNA polymerase III subunit G [Osmerus mordax]
MSTRG.9851	276.394	1.60195	0.421086	3.80434	0.000142182	0.000965549	NP_001070193.1	mrpl35	767758	ACO09761.1	95.24	8.1e-35	132	mrpl35	39S ribosomal protein L35, mitochondrial precursor [Osmerus mordax]
MSTRG.16746	57.1686	1.60135	0.442547	3.61848	0.000296342	0.00179343	NP_997879.1	poldip2	100000398	XP_062328203.1	100	2.6e-16	80.9	poldip2	polymerase delta-interacting protein 2 isoform X1 [Osmerus eperlanus]
MSTRG.6903	947.474	1.60127	0.393457	4.06974	4.70663e-05	0.000370954	XP_009306033.1	atg2a	101883461	XP_046880427.1	73.1	1.3e-52	209	atg2a	autophagy-related protein 2 homolog A [Hypomesus transpacificus]
MSTRG.20491	36.0627	1.60049	0.598571	2.67385	0.00749864	0.0264203	NP_001077026.1	rsad1	565897	XP_046895146.1	61.44	4e-77	261	rsad1	radical S-adenosyl methionine domain-containing protein 1, mitochondrial isoform X2 [Hypomesus transpacificus]
MSTRG.27192	124.083	1.59986	0.524828	3.04836	0.00230097	0.00995666	NA	NA	NA	NA	NA	NA	NA	NA	NA
MSTRG.2465	573.562	1.59769	0.582208	2.7442	0.00606594	0.0222496	NP_957127.1	snrkb	393806	XP_046889674.1	72.32	1.2e-121	397	snrkb	SNF related kinase b isoform X1 [Hypomesus transpacificus]
MSTRG.25563	27.2847	1.5972	0.629209	2.53843	0.0111351	0.0362861	NA	NA	NA	NA	NA	NA	NA	NA	NA
MSTRG.13956	138.041	1.59682	0.434164	3.67792	0.000235145	0.00147166	NP_998216.2	abce1	406324	XP_046901659.1	58.1	2.1e-46	180	abce1	ATP-binding cassette sub-family E member 1 [Hypomesus transpacificus]
MSTRG.641	110.493	1.59657	0.438334	3.64235	0.00027016	0.00165562	XP_005170849.1	LOC100333521	100333521	XP_046883441.1	69.43	1.2e-60	209	LOC124472564	cathepsin Z [Hypomesus transpacificus]
MSTRG.13371	269.545	1.59577	0.344271	4.63521	3.56583e-06	3.99559e-05	NP_001003865.1	rcl1	445388	XP_067105823.1	95	1.7e-36	122	rcl1	RNA 3'-terminal phosphate cyclase-like protein [Osmerus mordax]
MSTRG.15122	106.075	1.59498	0.33419	4.77269	1.81784e-06	2.17795e-05	NP_001410729.1	ttc17	569538	XP_062326550.1	62.59	2.9e-38	160	ttc17	tetratricopeptide repeat protein 17 isoform X1 [Osmerus eperlanus]
MSTRG.18860	1044.47	1.59369	0.524454	3.03876	0.00237556	0.0102203	NP_956704.1	slc16a9a	795588	XP_046885011.1	85.49	8.7e-160	506	slc16a9a	monocarboxylate transporter 9a [Hypomesus transpacificus]
MSTRG.12866	31.7792	1.59222	0.44032	3.61606	0.000299126	0.00180784	XP_068070115.1	setdb1b	768131	XP_062301881.1	81.54	1.4e-26	121	setdb1a	histone-lysine N-methyltransferase SETDB1-A [Osmerus eperlanus]
MSTRG.23573	189.673	1.58958	0.503061	3.15981	0.00157872	0.00733498	NP_001289985.1	tomm6	100001229	XP_067097701.1	87.27	1.1e-26	104	tomm6	mitochondrial import receptor subunit TOM6 homolog [Osmerus mordax]
MSTRG.15676	62.9798	1.58947	0.581395	2.73388	0.00625922	0.0228439	NA	NA	NA	NA	NA	NA	NA	NA	NA
MSTRG.23024	101.933	1.58898	0.339284	4.68332	2.82265e-06	3.24379e-05	NP_001017657.1	mrto4	550350	XP_062317623.1	94.44	7.3e-28	115	mrto4	mRNA turnover protein 4 homolog [Osmerus eperlanus]
MSTRG.17141	26.4333	1.58693	0.45748	3.46886	0.000522675	0.00289137	NA	NA	NA	NA	NA	NA	NA	NA	NA
MSTRG.24664	130.844	1.58644	0.484042	3.27749	0.00104735	0.00519396	NA	NA	NA	NA	NA	NA	NA	NA	NA
[truncated: 3,998 more rows]
