# Supplementary material for: Transcriptomic Insights into Post-Spawning Death and Muscle Atrophy in Ayu (Plecoglossus altivelis)
Source: Int J Mol Sci. 2025 Jan 7;26(2):434. doi: 10.3390/ijms26020434 (PMC11764881; doi:10.3390/ijms26020434)
Supplement: Supplementary file 1 [file ijms-26-00434-s001.zip › Table S3_Non_normalized_data.csv]

gene_id	B.S_F_1	B.S_F_2	B.S_F_3	B.S_M_1	B.S_M_2	B.S_M_3	A.S_F_1	A.S_F_2	A.S_F_3	A.S_M_1	A.S_M_2	A.S_M_3
MSTRG.1	14	0	10	30	37	10	298	124	261	96	152	286
MSTRG.10	71	29	38	39	96	29	74	180	109	95	97	138
MSTRG.2	270	48	73	190	45	73	0	0	7	4	0	13
MSTRG.5	14	0	0	0	7	0	0	0	0	0	0	0
MSTRG.9	767	486	333	552	174	518	37	184	77	100	79	149
MSTRG.6	0	0	0	7	0	0	0	0	0	0	0	0
MSTRG.13	44	54	57	65	214	42	30	77	30	95	25	28
MSTRG.14	191	86	45	92	199	97	3881	1773	3058	2322	3536	3728
MSTRG.15	552	131	249	411	604	309	432	1165	755	795	763	1856
MSTRG.16	116	55	74	53	176	74	50	127	35	88	41	211
MSTRG.29	7814	3171	2171	2660	4312	6316	18836	1744	8595	17256	25109	18040
MSTRG.30	17	14	9	18	11	20	80	20	57	10	19	33
MSTRG.34	0	0	0	0	0	0	0	0	0	4	2	0
MSTRG.31	13	0	0	2	0	0	23	9	0	0	17	0
MSTRG.32	7	7	0	0	0	5	10	7	1	0	3	0
MSTRG.33	50	8	22	32	33	32	14	0	0	19	9	27
MSTRG.18	9	0	4	15	27	3	1	15	1	3	5	18
MSTRG.20	130	44	96	213	138	136	125	74	32	178	108	184
MSTRG.22	0	0	0	1	0	8	0	0	0	0	0	0
MSTRG.24	1339	689	677	778	1182	763	38	109	65	45	33	45
MSTRG.28	29	38	11	56	34	25	93	170	162	66	49	284
MSTRG.25	135	41	82	103	260	98	200	338	181	356	294	583
MSTRG.27	121	26	100	95	162	88	20	71	28	38	33	107
MSTRG.35	663	273	423	551	1451	440	669	804	558	564	569	2046
MSTRG.36	143	59	83	114	324	84	82	175	140	231	263	391
MSTRG.39	23	3	19	54	38	28	63	106	86	180	193	266
MSTRG.37	44	17	62	118	96	63	19	92	135	26	67	227
MSTRG.38	104	84	19	55	110	64	43	77	0	172	141	171
MSTRG.43	116	84	35	55	60	101	118	30	17	23	0	27
MSTRG.42	4	0	0	0	0	0	0	6	0	0	0	0
MSTRG.50	341	112	222	327	411	254	244	293	183	213	147	330
MSTRG.40	0	0	0	0	0	0	0	0	0	8	0	3
MSTRG.44	26	564	0	302	214	172	25	9	70	0	20	13
MSTRG.55	318	80	281	306	536	308	395	1200	759	540	571	1059
MSTRG.48	8	0	0	0	0	0	0	0	0	0	0	0
MSTRG.49	11	7	0	6	42	0	164	58	64	9	11	62
MSTRG.45	17	0	1	4	6	0	24	17	13	0	65	0
MSTRG.46	77	22	23	29	100	13	34	42	35	137	74	133
MSTRG.47	201	65	121	134	172	128	150	188	112	258	186	166
MSTRG.51	182	37	0	19	415	22	1107	36	243	182	170	170
MSTRG.58	0	0	0	6	7	0	0	0	5	0	0	0
MSTRG.59	12	0	0	0	0	6	0	0	0	0	0	0
MSTRG.63	0	0	0	0	28	0	0	0	0	0	0	36
MSTRG.57	8	0	0	0	2	0	0	0	0	0	0	7
MSTRG.54	15	0	0	10	22	0	13	21	10	33	12	24
MSTRG.60	28	0	10	23	70	9	46	61	28	89	45	136
MSTRG.65	0	0	0	0	7	0	0	0	0	0	0	0
MSTRG.66	3	0	0	0	0	0	17	0	0	0	0	0
MSTRG.75	5	0	0	21	0	11	0	7	12	0	0	11
MSTRG.74	12	0	0	25	17	0	0	0	21	12	0	25
MSTRG.64	69	31	45	73	63	71	394	186	127	243	324	336
MSTRG.76	126	48	12	110	290	125	216	280	181	368	204	304
MSTRG.84	317	187	138	275	323	292	1470	682	334	207	202	198
MSTRG.85	0	0	0	0	0	0	10	0	0	0	0	0
STRG.66	6	17	6	0	31	7	92	24	24	24	21	18
MSTRG.77	88	14	117	100	573	132	110	158	67	31	68	268
MSTRG.78	310	152	0	26	58	108	108	214	71	170	86	6
MSTRG.83	477	202	261	260	495	248	396	567	334	604	578	676
MSTRG.93	9	0	5	0	83	15	32	25	0	7	0	31
MSTRG.94	85	32	16	49	583	25	125	119	59	232	41	137
MSTRG.86	6	0	0	0	0	0	0	0	0	0	0	0
MSTRG.87	268	73	162	233	93	143	24	76	11	42	17	52
MSTRG.109	199	36	134	185	77	175	19	106	116	86	59	154
MSTRG.90	12	0	6	23	37	0	0	7	0	0	0	25
MSTRG.91	7	0	0	0	0	0	0	0	0	0	0	0
MSTRG.100	69	5	33	45	91	30	79	132	37	191	74	65
MSTRG.101	5	0	0	0	0	5	52	0	0	0	0	0
MSTRG.88	164	43	46	40	185	14	0	67	0	59	30	38
MSTRG.89	835	192	274	133	57	69	16	11	5	8	13	14
MSTRG.95	11	5	0	0	23	0	15	0	0	0	0	0
MSTRG.98	6	0	0	0	72	0	0	0	0	0	0	0
MSTRG.97	1363	1190	350	664	583	516	6490	4642	5370	4346	5368	6063
MSTRG.106	0	0	5	0	10	0	0	6	0	0	0	17
MSTRG.107	0	7	0	0	15	0	0	0	0	0	0	0
MSTRG.105	19	0	6	17	12	0	0	9	0	8	0	11
MSTRG.103	77	4	0	21	0	11	14	0	0	0	0	121
MSTRG.104	3	0	0	0	0	0	0	0	0	0	0	6
MSTRG.96	14	3	0	7	15	7	0	17	3	0	0	4
MSTRG.108	120	18	49	78	113	62	0	40	9	14	5	0
MSTRG.114	14	0	8	0	19	0	0	0	0	9	0	36
MSTRG.118	0	0	0	0	17	5	0	0	0	0	0	3
MSTRG.119	0	0	0	0	0	0	0	0	0	7	0	4
MSTRG.120	15	0	0	0	19	0	0	8	0	30	0	18
MSTRG.113	99	9	17	60	137	18	0	42	0	17	0	296
MSTRG.121	229	170	208	519	435	510	881	403	569	1534	1107	664
MSTRG.122	0	0	0	0	7	0	3	0	0	0	5	0
MSTRG.128	3	0	0	0	32	4	56	38	50	54	17	0
MSTRG.127	117	109	0	66	519	24	208	50	128	103	46	1646
MSTRG.133	191	73	27	116	132	68	40	68	73	31	21	102
MSTRG.134	30	41	7	14	152	19	0	22	14	77	21	35
MSTRG.137	59	44	0	22	84	69	34	114	42	50	21	74
MSTRG.136	0	0	0	0	0	0	15	10	12	0	35	0
MSTRG.138	7599	1653	8828	5397	1869	7072	2061	2917	94	460	156	141
MSTRG.139	0	0	0	0	0	0	46	0	0	0	0	0
MSTRG.140	3	0	9	0	2	11	7	0	0	0	0	0
MSTRG.143	0	0	5	0	0	4	0	0	0	0	0	0
MSTRG.141	4	0	0	1	0	0	8	0	0	0	0	0
MSTRG.142	119	92	91	272	29	205	34	14	7	0	33	42
MSTRG.144	32	0	3	26	0	21	21	0	0	0	8	0
STRG.109	11	8	0	4	37	12	45	27	8	20	23	34
MSTRG.145	35	0	12	20	82	11	19	29	12	44	34	56
MSTRG.146	22	14	17	18	54	17	78	31	75	114	61	173
MSTRG.148	20	0	4	0	23	0	0	0	0	0	0	10
MSTRG.147	577	317	343	337	470	353	1117	836	653	2152	2136	2288
MSTRG.150	80	28	0	63	73	42	96	167	81	150	115	256
MSTRG.149	178	58	35	74	638	46	0	9	9	0	4	9
MSTRG.151	108	55	22	29	47	90	23	57	65	118	116	86
MSTRG.152	14	14	15	0	82	19	53	100	38	37	0	82
MSTRG.156	53	44	12	79	0	42	0	18	7	8	0	0
MSTRG.157	152	149	66	138	257	154	1198	368	177	713	425	424
MSTRG.243	7388	2231	6353	8301	5771	5214	911	5609	1301	2733	2789	4370
MSTRG.244	3	0	0	0	1	1	0	0	0	1	2	1
MSTRG.158	7	0	0	0	8	2	0	5	0	0	0	4
MSTRG.159	8	0	0	0	0	0	0	0	0	6	0	0
MSTRG.161	581	191	119	370	1548	219	124	1439	71	2333	221	499
MSTRG.175	80	33	14	28	84	22	170	185	92	203	139	523
MSTRG.155	0	0	0	0	10	0	0	0	0	0	0	0
MSTRG.160	4295	10	3153	1069	22816	626	336	87271	23	4795	23	19
MSTRG.163	7	0	0	0	0	0	0	0	0	0	0	0
MSTRG.167	0	0	0	0	31	0	0	8	0	0	0	17
MSTRG.176	465	298	91	221	210	159	4854	2509	4349	2464	2838	3289
MSTRG.166	28	9	0	0	141	14	9	89	1	65	61	43
MSTRG.171	11	5	0	0	9	5	0	0	0	9	0	26
MSTRG.172	20	0	0	0	24	0	0	11	13	0	0	33
MSTRG.170	41	63	22	19	84	33	79	144	90	123	77	42
MSTRG.180	72	53	51	92	271	122	28	47	32	50	35	160
MSTRG.179	51	31	17	41	176	34	110	78	135	88	59	47
MSTRG.174	0	0	0	0	0	0	3	0	3	0	0	0
MSTRG.173	18	0	0	14	17	0	0	5	0	10	13	14
MSTRG.178	5	0	0	0	0	0	23	0	0	10	0	30
MSTRG.187	116	64	35	106	198	55	824	432	717	571	579	710
MSTRG.186	85	51	45	22	270	52	25	40	6	21	11	53
MSTRG.181	3	0	0	0	6	0	0	0	0	0	0	0
MSTRG.182	4	0	0	0	8	0	0	0	0	0	0	0
MSTRG.183	4	18	0	0	47	0	0	11	0	17	0	4
MSTRG.185	8	15	0	7	6	0	0	7	0	0	0	0
MSTRG.184	110	52	40	120	114	85	8	37	7	0	5	0
MSTRG.190	17	0	0	3	9	0	7	0	0	12	0	10
MSTRG.191	11	0	0	7	17	0	0	11	5	4	0	58
MSTRG.189	24	5	0	0	13	0	39	0	28	9	26	41
MSTRG.192	174	34	36	74	188	79	425	218	304	171	250	174
MSTRG.193	163	107	105	174	211	130	2337	1140	1728	618	828	1602
MSTRG.195	0	0	0	0	0	6	0	33	0	11	0	23
MSTRG.197	0	9	6	4	9	9	66	67	7	29	45	30
MSTRG.196	9	0	0	0	29	17	0	0	9	28	3	39
MSTRG.202	5	0	5	0	0	0	13	0	7	4	0	7
MSTRG.201	1	4	0	0	0	0	0	21	0	16	0	0
MSTRG.204	40	47	16	60	56	26	101	42	40	97	91	153
MSTRG.205	94	101	25	52	143	30	119	179	139	167	192	236
MSTRG.203	43	43	34	36	94	47	173	63	66	165	150	333
MSTRG.199	0	28	0	0	0	0	25	8	0	9	0	8
MSTRG.198	178	180	75	104	84	118	132	71	18	25	24	42
MSTRG.200	17	0	23	10	11	14	12	4	0	0	0	0
MSTRG.208	153	50	46	73	214	117	40	199	58	243	162	213
MSTRG.207	135	42	18	49	252	65	476	366	233	459	509	885
MSTRG.206	101	84	74	69	107	130	41	112	49	51	39	41
MSTRG.209	1	0	0	0	0	0	0	10	0	0	0	0
MSTRG.210	7	0	0	0	0	10	0	17	0	8	0	0
MSTRG.212	11	0	0	25	78	16	24	134	6	32	7	0
MSTRG.211	54	8	14	17	148	14	0	16	34	59	43	35
MSTRG.218	11	0	0	0	0	0	0	0	0	0	0	9
MSTRG.215	7	0	5	11	6	6	0	0	0	0	0	16
MSTRG.213	179	66	44	127	449	74	98	347	138	431	189	685
MSTRG.222	4	0	4	9	20	3	2	0	0	0	0	6
MSTRG.223	101	41	40	40	79	47	7	73	0	0	0	0
MSTRG.232	8	0	0	0	0	0	0	0	0	1	0	2
MSTRG.234	25	19	0	7	0	12	19	19	67	44	91	27
MSTRG.229	1184	289	123	467	714	297	128	1286	194	484	273	828
MSTRG.239	0	0	0	0	0	0	6	0	0	0	0	0
MSTRG.238	224	81	129	121	140	177	253	405	281	338	344	479
MSTRG.237	82	54	25	47	85	25	170	96	105	131	133	98
MSTRG.240	5	5	6	5	5	5	52	16	10	12	0	0
MSTRG.236	988	32	84	613	268	80	123	55	10	73	65	118
MSTRG.247	7	0	4	14	9	0	0	0	18	22	0	47
MSTRG.250	63	30	13	15	71	14	206	71	49	141	114	375
MSTRG.253	76	18	17	27	72	34	204	261	167	221	137	173
MSTRG.254	14	33	0	8	0	0	65	40	36	48	69	50
MSTRG.255	15	0	0	6	19	0	17	0	15	6	9	13
MSTRG.256	22	40	47	83	71	68	83	109	97	112	105	176
MSTRG.248	25	49	12	20	67	24	80	84	38	100	91	77
MSTRG.251	27	0	0	20	0	0	22	22	17	0	13	6
MSTRG.257	153	34	44	93	101	55	45	53	56	114	55	161
MSTRG.258	129	41	35	78	153	69	462	120	520	395	403	393
MSTRG.252	62	90	25	48	174	65	120	276	49	75	47	238
MSTRG.259	133	87	57	110	149	86	11	40	39	27	12	83
MSTRG.262	178	193	91	146	190	198	153	107	121	104	108	118
MSTRG.264	4	2	0	8	0	3	6	0	3	3	0	15
MSTRG.265	11	0	0	0	12	0	0	0	0	0	0	0
MSTRG.267	64	23	24	27	42	15	242	50	38	131	143	342
MSTRG.271	17	0	0	0	15	9	22	4	8	15	0	18
MSTRG.270	47	17	31	22	153	52	72	10	10	40	60	131
MSTRG.263	851	386	288	448	1020	430	503	706	455	444	211	522
MSTRG.268	19	0	0	5	170	8	0	14	0	5	6	0
MSTRG.266	468	258	183	183	144	52	6	32	7	41	0	8
MSTRG.269	21	7	0	11	85	0	0	0	6	0	0	21
MSTRG.275	31	31	0	36	37	23	4	22	29	43	34	42
MSTRG.272	3088	851	890	1545	2934	1056	2060	804	1003	2928	2085	5578
MSTRG.279	15	0	0	0	9	0	0	7	0	0	0	10
MSTRG.281	0	0	0	0	0	0	10	0	0	0	0	0
MSTRG.282	0	0	0	0	0	0	0	0	7	23	3	0
MSTRG.284	0	11	0	0	0	0	12	0	0	0	0	0
MSTRG.280	11	6	8	0	27	7	0	18	5	10	0	37
MSTRG.283	191	68	146	147	127	135	105	39	33	118	280	240
MSTRG.285	24	18	0	0	0	0	71	39	33	64	0	0
MSTRG.290	455	244	267	458	574	296	101	854	304	533	487	768
MSTRG.274	9	7	9	19	0	7	0	0	0	15	14	10
MSTRG.273	145	24	23	14	1752	9	0	5	21	16	20	83
MSTRG.277	105	38	51	86	100	69	0	18	0	0	0	0
MSTRG.276	11	0	0	0	0	0	11	9	0	0	0	22
MSTRG.289	527	239	253	396	384	277	153	251	172	198	400	548
MSTRG.291	609	177	219	337	244	248	19	139	123	292	234	390
MSTRG.286	12	14	0	0	0	0	15	0	8	2	11	0
MSTRG.292	60	16	37	28	74	26	33	93	48	66	68	92
MSTRG.295	20	21	0	25	30	38	18	183	25	61	13	157
MSTRG.296	9	0	0	16	0	0	0	0	13	0	0	6
MSTRG.297	0	0	8	0	6	0	0	0	0	0	0	8
MSTRG.298	4	0	0	0	0	0	2	0	0	0	0	13
MSTRG.304	112	14	74	87	69	58	79	104	45	206	99	343
MSTRG.293	19	18	0	5	30	28	19	56	100	55	42	15
MSTRG.301	30	0	0	22	18	27	0	12	6	4	18	16
MSTRG.299	31	14	10	24	33	14	34	29	38	50	110	64
MSTRG.300	7	0	0	0	0	0	0	0	0	0	0	0
MSTRG.288	1766	578	399	1121	801	986	1599	1419	3608	2746	3105	2278
MSTRG.302	354	210	211	258	451	256	25	219	194	117	159	303
MSTRG.303	99	47	84	85	62	31	0	8	8	18	0	67
MSTRG.305	88	5	15	42	121	31	221	138	130	139	198	200
STRG.226	7	0	0	0	0	0	88	3	0	0	7	0
MSTRG.309	0	224	0	149	0	44	33	0	0	0	0	0
MSTRG.307	441	169	148	224	287	182	86	650	78	684	543	344
MSTRG.308	0	0	0	0	0	0	3	0	8	0	0	0
MSTRG.310	257	91	165	148	303	191	150	505	174	695	552	525
MSTRG.314	4	0	3	0	16	0	0	0	0	0	8	6
MSTRG.313	6	0	6	16	3	3	3	0	0	5	0	24
MSTRG.312	82	0	0	10	25	16	0	0	0	0	4	6
MSTRG.315	67	27	18	31	50	15	82	126	42	70	40	257
MSTRG.311	25	0	8	15	19	6	0	11	0	5	0	23
MSTRG.316	51	0	13	14	32	11	0	0	10	44	24	20
MSTRG.318	0	177	0	41	0	14	0	0	0	0	0	0
MSTRG.319	0	16	0	6	0	0	0	0	0	0	0	0
MSTRG.321	0	0	0	7	0	0	0	0	0	7	0	0
MSTRG.322	0	23	0	13	0	0	0	0	0	0	0	0
MSTRG.320	38	5	0	0	0	0	128	95	0	78	45	70
MSTRG.323	9	254	0	70	0	26	0	1	88	5	0	3
MSTRG.325	7	0	0	0	10	0	0	0	0	0	0	19
MSTRG.329	16	14	0	0	66	0	18	0	31	48	45	78
MSTRG.331	112	41	66	57	91	58	238	154	129	209	110	311
MSTRG.339	10	4	0	0	11	0	0	12	0	15	27	14
MSTRG.328	60	39	9	34	346	42	14	20	29	77	12	62
MSTRG.327	14	0	0	0	24	0	0	0	0	12	5	46
MSTRG.338	335	155	131	205	505	130	155	450	136	329	218	311
MSTRG.340	77	0	16	29	112	29	44	157	75	163	51	148
MSTRG.335	76	22	7	24	233	70	68	113	64	87	32	37
MSTRG.341	33	13	15	19	63	7	8	15	7	26	6	36
MSTRG.342	221	81	50	96	236	72	634	380	354	569	541	408
MSTRG.345	836	321	259	498	308	498	64	497	126	262	520	359
MSTRG.344	18	0	7	8	0	5	6	0	0	0	0	6
MSTRG.346	38	28	12	9	69	16	0	18	15	17	25	115
MSTRG.347	6888	5931	1822	4583	5210	4222	14975	16365	10240	9879	10121	13392
MSTRG.349	5	0	0	4	20	4	0	7	0	18	11	3
MSTRG.353	163	70	59	72	67	48	316	213	291	118	154	177
MSTRG.354	107	16	32	42	62	30	43	71	40	138	110	99
MSTRG.348	6266	2279	2059	3492	9250	3944	2067	6635	1338	1775	1139	4178
MSTRG.356	24	19	0	15	63	31	0	28	0	13	0	29
MSTRG.358	0	0	0	0	0	7	0	0	0	0	0	0
MSTRG.357	20	13	0	26	28	6	0	27	12	22	13	48
MSTRG.355	0	0	0	0	7	0	1	0	0	0	0	0
MSTRG.359	65	19	5	39	100	30	188	135	135	106	77	225
MSTRG.360	0	0	0	0	8	0	9	0	0	0	0	6
MSTRG.371	317	93	126	232	486	120	45	2259	86	536	325	591
MSTRG.372	0	0	6	0	44	20	330	206	333	0	0	0
MSTRG.373	136	40	43	89	177	52	492	220	196	170	183	250
MSTRG.364	0	0	0	0	0	0	0	6	0	0	0	0
MSTRG.363	9	0	0	0	17	0	0	13	0	0	0	0
MSTRG.365	38	21	25	55	120	41	59	115	24	118	88	116
MSTRG.362	1910	534	438	770	2377	866	122	1562	74	252	181	359
MSTRG.369	35	20	16	51	54	66	21	94	13	30	15	34
MSTRG.366	567	269	210	289	335	465	2854	902	1364	746	688	1329
MSTRG.370	23	5	0	10	47	6	20	43	13	116	44	71
MSTRG.368	65	26	35	94	121	65	68	142	178	210	198	274
MSTRG.375	17	0	7	22	0	0	46	45	29	49	26	47
MSTRG.380	6	15	0	0	2	0	99	37	84	64	113	78
MSTRG.381	37	62	23	27	84	23	241	257	203	513	291	922
MSTRG.377	1	0	0	0	20	0	0	0	5	0	0	4
MSTRG.378	26	3	0	30	52	0	121	70	73	57	79	205
MSTRG.382	6	13	0	8	7	0	49	8	14	29	10	26
MSTRG.383	242	151	60	188	213	105	163	245	172	216	144	278
MSTRG.384	10	0	22	6	10	24	23	0	0	10	14	19
MSTRG.385	135	5	75	76	114	33	147	256	100	467	333	370
MSTRG.390	219	163	98	97	374	151	449	325	331	965	947	1405
MSTRG.387	60	19	50	48	115	0	37	23	11	46	49	234
MSTRG.386	68	67	46	76	69	15	52	85	63	62	63	71
MSTRG.388	2	3	0	0	1	0	72	28	12	26	55	3
MSTRG.389	752	235	373	442	885	530	341	1108	390	883	411	927
MSTRG.398	53	44	10	13	82	22	79	79	134	336	653	2949
MSTRG.402	22	0	0	0	8	0	121	9	96	295	287	427
MSTRG.401	11	4	4	3	8	16	0	5	5	19	10	33
MSTRG.404	65	55	12	43	85	54	262	134	333	460	548	203
MSTRG.403	69	0	28	34	33	0	22	0	17	58	10	68
MSTRG.393	54	0	28	41	25	22	10	50	10	23	44	60
MSTRG.394	0	0	0	0	0	5	0	0	0	5	0	0
MSTRG.395	7268	1963	2962	2984	3014	3501	3242	6126	2978	43237	39900	18265
MSTRG.407	14	0	15	15	29	16	23	0	14	23	9	11
MSTRG.408	109	12	33	94	165	25	84	85	25	183	71	344
MSTRG.406	0	0	0	0	0	0	0	0	0	0	0	8
MSTRG.410	97	16	42	56	147	53	96	239	138	295	188	185
MSTRG.413	130	60	70	117	701	149	205	211	46	253	183	319
MSTRG.409	6	0	9	3	22	0	0	0	0	13	0	41
MSTRG.405	29	34	0	14	45	12	75	113	95	325	266	82
MSTRG.412	28	10	9	29	62	35	156	220	124	181	131	177
MSTRG.411	3650	2153	1413	1658	2198	1849	582	1936	1067	2019	1838	1032
MSTRG.419	11	11	0	0	30	0	0	0	0	0	0	0
MSTRG.423	11	0	0	0	4	0	0	0	0	0	0	0
MSTRG.426	7	0	0	6	0	0	0	0	0	2	1	0
MSTRG.428	17	8	20	7	32	0	6	31	0	0	7	0
MSTRG.427	0	0	0	0	5	0	0	19	0	6	0	11
MSTRG.439	15	0	0	0	0	0	0	15	28	11	10	43
MSTRG.432	143	56	31	84	143	75	13	23	25	15	0	16
MSTRG.435	8	11	0	0	16	5	41	79	20	15	22	31
MSTRG.438	12	0	0	0	11	0	0	1	0	0	0	10
MSTRG.440	43	15	24	36	66	15	47	81	63	93	77	227
MSTRG.441	0	0	0	0	0	0	0	4	0	0	0	0
MSTRG.444	8	0	0	6	5	7	6	0	0	7	0	0
MSTRG.442	4	7	4	0	10	0	0	0	38	19	7	25
MSTRG.443	29	10	0	25	40	7	0	15	14	17	0	40
MSTRG.445	153	144	117	139	199	158	334	928	179	253	386	636
MSTRG.436	803	224	362	607	410	484	198	412	354	591	929	1227
MSTRG.437	0	0	0	0	0	0	3	0	2	0	0	1
MSTRG.429	1318	236	1749	1136	552	678	255	205	143	358	230	310
MSTRG.431	0	0	2	0	0	1	1	0	4	0	6	0
MSTRG.414	0	0	0	0	0	0	0	0	8	0	0	0
MSTRG.421	44	0	0	32	9	0	5	0	0	0	0	0
MSTRG.416	0	0	0	0	0	8	0	0	0	0	0	0
STRG.321	0	0	0	0	3	0	32	7	5	0	0	0
STRG.322	0	0	0	0	0	0	7	0	0	0	0	0
MSTRG.420	0	0	0	3	10	0	8	0	0	0	0	19
MSTRG.418	0	0	0	0	5	0	0	0	0	7	0	0
MSTRG.422	0	3	0	0	0	0	0	0	0	0	0	0
MSTRG.430	28	4	19	18	7	4	1	2	9	0	0	0
MSTRG.415	120	35	66	39	88	44	105	36	48	305	119	294
MSTRG.417	207	93	80	164	246	118	2033	510	1121	2813	2312	1441
MSTRG.446	141	48	43	88	101	69	489	226	311	549	504	844
MSTRG.456	408	139	123	160	578	175	0	836	23	80	6	20
MSTRG.458	558	145	342	255	342	375	1924	1520	2048	3097	2780	4969
MSTRG.447	0	2	0	0	0	7	14	0	0	0	0	0
MSTRG.448	0	4	8	1	5	0	74	30	40	16	9	3
MSTRG.449	0	0	0	0	10	0	1	12	0	0	20	0
MSTRG.452	0	5	2	3	7	0	2	0	0	0	0	0
MSTRG.453	0	4	7	0	15	5	6	4	0	8	5	11
MSTRG.454	0	0	0	0	10	0	0	0	0	0	0	0
MSTRG.450	10	0	0	4	4	0	0	8	8	10	0	18
MSTRG.451	19	16	38	17	54	18	4	6	10	15	18	17
MSTRG.455	16	6	12	14	12	22	0	8	9	4	0	8
MSTRG.460	19	9	10	5	13	34	2	0	5	0	0	0
MSTRG.461	0	0	5	0	0	9	0	0	0	0	0	0
MSTRG.457	11	26	11	35	15	97	0	0	0	0	0	7
MSTRG.459	129	149	133	173	249	351	0	19	0	0	6	20
MSTRG.462	253	513	520	560	104	1116	49	11	61	0	2	60
MSTRG.467	65	22	36	61	111	43	110	192	110	121	82	185
MSTRG.466	398	222	241	208	499	166	95	501	48	385	38	192
MSTRG.468	119	45	70	75	112	47	96	78	82	200	109	205
MSTRG.472	61	63	44	65	148	36	183	68	89	193	162	138
MSTRG.469	1689	514	233	365	8808	143	308	3114	8	837	0	0
MSTRG.470	3	3	0	0	6	0	0	10	0	0	0	0
MSTRG.471	175	105	60	89	918	139	48	243	84	181	42	296
MSTRG.494	180	60	70	125	314	69	493	279	296	533	553	998
MSTRG.487	6	0	9	0	3	0	7	0	0	0	0	0
MSTRG.488	9	0	0	0	0	0	0	0	0	0	0	0
MSTRG.489	81	20	16	42	90	29	56	96	37	121	65	217
MSTRG.496	0	0	0	0	24	0	0	16	0	0	7	74
MSTRG.491	44	57	20	58	61	37	98	39	51	47	49	53
MSTRG.498	20	8	16	16	21	5	17	30	9	12	28	60
MSTRG.493	42	10	24	57	26	28	12	29	34	38	28	85
MSTRG.490	94	20	27	87	135	34	132	109	65	182	232	355
MSTRG.501	6	0	0	14	0	0	0	0	2	5	13	6
MSTRG.499	8	0	5	5	11	0	0	0	0	0	0	0
MSTRG.500	64	4	8	13	10	11	0	8	6	17	0	36
MSTRG.505	0	0	0	0	0	0	23	0	8	11	0	5
MSTRG.508	8	0	0	0	0	5	0	0	0	0	0	0
MSTRG.506	28	6	0	16	82	11	43	46	18	76	34	55
MSTRG.482	0	0	0	0	0	11	0	0	0	0	0	0
MSTRG.483	45	17	0	0	0	0	43	69	61	16	36	162
MSTRG.476	20	27	0	8	14	0	31	85	11	12	14	14
MSTRG.477	0	0	0	0	14	0	5	0	0	0	0	0
MSTRG.480	6	0	0	0	55	5	10	9	0	21	7	6
MSTRG.485	415	230	107	339	285	222	255	808	235	367	360	354
MSTRG.475	8	6	0	4	0	0	0	0	0	0	0	9
MSTRG.484	200	95	55	123	83	50	10	42	8	22	54	44
MSTRG.479	7	0	7	0	25	0	0	6	0	11	0	13
MSTRG.481	9	0	0	0	37	0	0	0	7	8	0	14
MSTRG.478	35	2	7	30	46	15	11	14	8	13	0	8
MSTRG.509	0	0	0	0	0	0	0	0	0	5	0	4
MSTRG.510	0	0	3	2	14	0	0	1	0	0	0	0
MSTRG.511	32	0	0	11	99	0	0	22	0	20	0	16
MSTRG.512	15	0	0	9	27	0	0	0	0	0	0	7
MSTRG.513	740	622	246	489	1096	575	1076	1922	651	1334	1205	713
MSTRG.514	566	142	266	337	628	381	833	1765	436	2675	2086	5311
MSTRG.515	9	0	0	0	12	0	0	0	0	0	0	15
MSTRG.517	17	16	12	25	42	14	98	103	149	130	102	91
MSTRG.522	7	0	12	38	25	7	35	44	105	108	87	324
MSTRG.521	14	0	0	18	15	0	0	4	12	26	0	14
MSTRG.519	0	108	0	0	0	2	7	2	137	32	77	5
MSTRG.518	1556	784	867	958	1245	1029	124	744	129	103	127	480
MSTRG.524	857	758	266	545	1013	443	2632	2228	1764	2059	2123	1925
MSTRG.530	115	9	0	53	53	16	6	17	24	32	21	25
MSTRG.538	3	0	0	0	0	0	0	0	0	0	0	11
MSTRG.532	150	87	43	66	220	61	98	742	208	455	300	511
MSTRG.531	222	26	151	177	57	203	386	67	256	1332	1303	1095
MSTRG.537	33	33	16	34	81	34	322	183	318	303	245	400
MSTRG.545	0	4	12	4	0	16	0	5	8	21	0	23
MSTRG.535	192	77	30	125	113	75	39	141	61	128	174	153
MSTRG.536	4	4	0	0	0	3	0	0	20	0	0	8
MSTRG.547	34	26	17	39	12	19	0	15	1	35	21	76
MSTRG.546	64	51	15	66	59	36	240	135	161	234	218	129
MSTRG.550	226	105	69	138	168	105	38	170	47	89	57	90
MSTRG.549	0	6	0	0	0	0	0	0	0	0	0	0
MSTRG.533	2526	834	1503	2309	701	1552	677	695	1173	3393	1958	6144
MSTRG.526	68	52	28	46	107	25	179	112	88	240	212	467
MSTRG.529	0	0	0	0	0	0	0	0	4	0	0	0
MSTRG.528	1307	381	324	937	872	498	3103	2168	4239	9431	15415	12347
MSTRG.558	390	132	163	282	885	180	354	409	285	529	392	875
MSTRG.562	7	0	0	8	36	0	11	15	0	25	0	20
MSTRG.552	74	39	15	50	156	45	62	92	112	59	94	118
MSTRG.555	11	6	8	10	31	5	0	7	0	0	0	11
MSTRG.557	17	0	6	0	0	6	11	0	0	0	0	0
MSTRG.560	289	45	162	132	301	189	72	53	80	113	55	428
MSTRG.561	49	77	37	119	289	51	160	392	136	581	394	315
MSTRG.563	246	61	126	225	364	133	626	446	664	411	398	354
MSTRG.564	117	31	85	112	289	42	18	81	40	81	38	166
MSTRG.559	3512	2659	1673	1998	4047	2391	3273	4336	3353	6091	5089	7922
MSTRG.566	156	46	82	85	214	61	427	498	248	486	283	294
MSTRG.565	93	74	34	28	741	22	16	68	20	21	18	32
MSTRG.573	0	0	0	0	0	0	0	2	0	3	0	4
MSTRG.574	214	64	88	191	259	178	389	324	455	451	387	672
MSTRG.569	0	0	0	0	23	0	0	0	0	0	0	0
MSTRG.570	10	2	6	4	0	0	0	0	0	0	0	17
MSTRG.567	207	131	85	176	396	122	244	372	219	194	251	384
MSTRG.568	347	149	156	182	160	179	47	131	48	209	127	148
MSTRG.587	17	18	244	14	43387	107	24	32	0	8	11	0
MSTRG.588	0	0	0	4	121	0	35	1404	0	153	0	0
MSTRG.585	0	0	0	0	14	0	0	4	0	8	0	22
MSTRG.586	4	0	3	0	14	6	17	32	15	81	64	36
MSTRG.584	17	0	0	10	24	7	11	6	0	32	0	87
MSTRG.580	64	27	14	47	194	39	0	81	20	54	0	31
MSTRG.582	204	77	114	101	72	148	10	28	15	0	0	0
MSTRG.589	92	46	59	35	85	77	128	68	67	168	54	85
MSTRG.591	31	4	5	11	23	11	198	41	78	221	172	171
MSTRG.590	126	48	52	95	93	92	58	157	70	312	285	522
MSTRG.571	0	0	4	0	0	0	0	0	0	0	0	0
MSTRG.576	108	83	38	45	74	80	37	70	62	75	51	92
MSTRG.575	0	2	0	0	6	0	0	11	0	0	5	13
MSTRG.577	82	32	48	37	176	46	51	156	56	102	76	91
MSTRG.578	18	19	0	0	32	12	0	38	22	44	33	77
MSTRG.579	4801	1012	2815	2864	2914	3458	24	2625	312	248	619	1147
MSTRG.594	6	0	0	8	23	15	0	0	0	0	0	0
MSTRG.595	10	6	0	7	46	0	0	0	0	0	0	0
MSTRG.596	7	0	0	0	10	0	0	0	0	0	0	0
MSTRG.593	147	86	41	42	172	50	51	66	47	76	90	139
MSTRG.592	120	42	25	29	26	77	9	24	0	0	6	12
MSTRG.600	15	0	0	0	30	6	0	3	0	0	3	3
MSTRG.597	251	78	32	108	767	198	285	434	96	217	144	720
MSTRG.598	77	50	34	96	41	37	361	73	245	95	229	97
MSTRG.605	84	0	11	29	70	16	11	28	0	14	12	96
MSTRG.601	96	71	34	168	145	29	89	129	47	96	52	65
MSTRG.602	0	0	0	12	0	0	0	0	0	0	0	0
MSTRG.603	138	47	77	42	292	81	759	502	478	448	249	443
MSTRG.606	12	7	0	10	13	0	0	0	0	0	0	0
MSTRG.609	175	51	81	138	161	104	43	11	16	27	0	34
MSTRG.610	1027	380	608	655	1268	783	382	531	303	663	397	899
MSTRG.615	12	16	8	31	21	5	93	21	25	82	81	44
MSTRG.616	123	42	24	110	85	32	126	81	37	240	79	248
MSTRG.617	0	0	0	48	36	9	20	22	8	12	6	129
MSTRG.619	87	40	83	204	125	120	1023	710	200	212	274	150
MSTRG.620	1965	967	868	1391	802	1558	1371	2980	1434	2367	2389	3386
MSTRG.624	27	0	0	23	8	0	0	0	0	0	0	0
MSTRG.625	16	0	23	0	21	0	5	5	7	13	0	5
MSTRG.622	675	230	284	613	802	479	111	697	136	156	110	219
MSTRG.626	121	44	16	76	279	36	58	257	110	176	95	201
MSTRG.627	30	0	39	83	19	0	17	7	0	27	40	38
MSTRG.628	191	102	136	281	301	170	473	477	399	619	584	869
MSTRG.630	32	0	16	0	20	7	81	107	88	53	59	184
MSTRG.632	0	7	0	0	9	0	0	0	0	0	0	0
MSTRG.631	25	25	0	31	20	0	0	11	9	12	7	15
MSTRG.633	6	6	0	0	20	0	13	9	29	15	38	32
MSTRG.641	61	17	5	84	120	34	126	215	203	271	290	246
MSTRG.640	6	0	0	0	0	0	0	0	0	0	0	0
MSTRG.644	10	0	0	0	14	0	0	0	0	0	0	0
MSTRG.645	7	5	8	0	27	0	7	7	5	9	8	0
MSTRG.636	290	51	46	150	125	81	44	49	10	16	19	73
MSTRG.629	20	17	0	0	10	5	61	35	36	25	27	14
MSTRG.646	53	32	38	67	44	38	47	12	26	51	28	53
MSTRG.649	498	178	364	508	345	368	1111	1807	768	1961	1274	1220
MSTRG.651	42	11	20	109	44	42	0	12	0	126	73	205
MSTRG.652	7	0	0	9	0	0	5	0	0	7	5	0
MSTRG.653	804	638	320	723	847	590	2363	3713	1763	2859	3015	1898
MSTRG.650	16	0	33	28	0	23	15	0	7	10	0	19
MSTRG.655	36	8	9	32	294	17	26	24	21	56	66	126
MSTRG.654	387	121	292	488	453	372	253	226	133	207	93	275
MSTRG.656	154	78	93	157	398	44	82	180	89	194	208	494
MSTRG.657	134	29	25	98	304	51	154	107	42	183	37	139
MSTRG.658	3	0	0	0	4	7	0	0	0	0	0	0
MSTRG.659	7	0	0	19	0	13	0	3	0	0	0	0
MSTRG.660	139	45	32	85	90	49	44	81	22	148	80	210
MSTRG.661	1113	598	416	819	329	478	1247	904	807	950	738	1135
MSTRG.662	125	151	104	197	95	299	110	67	61	67	180	60
MSTRG.681	12	0	0	0	7	0	0	0	0	0	0	25
MSTRG.665	48	124	17	51	154	56	118	221	51	182	79	190
MSTRG.666	0	70	0	18	0	28	0	7	0	0	0	0
MSTRG.683	13	0	0	30	40	0	0	34	0	15	0	46
MSTRG.684	3	0	23	18	37	0	10	34	13	43	7	56
MSTRG.674	29	6	5	16	78	19	8	66	27	68	36	11
MSTRG.677	0	0	0	0	5	0	0	0	0	4	0	0
MSTRG.682	0	11	0	0	0	12	0	0	0	3	7	0
MSTRG.669	110	69	75	138	25	216	6	0	0	11	9	8
MSTRG.668	1046	445	318	523	198	468	2600	620	2160	3159	4469	3638
STRG.489	0	0	0	0	0	0	57	0	0	0	0	0
MSTRG.686	5	0	0	7	0	0	0	0	0	0	0	0
MSTRG.688	1335	665	286	549	5173	359	34	133	57	103	158	180
MSTRG.675	13	16	11	28	96	6	0	111	32	61	0	30
MSTRG.676	0	0	0	0	0	0	17	0	0	18	15	0
MSTRG.685	0	0	0	0	4	0	0	0	0	0	0	0
MSTRG.673	1162	302	192	400	622	380	223	459	125	418	233	646
MSTRG.680	0	0	0	0	0	0	0	24	0	0	0	11
MSTRG.679	7	0	0	0	0	0	0	0	0	0	0	0
MSTRG.678	335	138	164	222	190	155	824	631	593	911	788	1148
MSTRG.687	2045	1302	877	1691	2127	1942	1061	2097	1059	2420	1785	4352
MSTRG.692	13	4	0	0	10	7	0	5	4	10	0	0
MSTRG.691	294	132	148	239	362	163	407	243	290	283	235	201
MSTRG.690	0	0	0	3	0	0	0	0	0	2	0	0
MSTRG.689	2184	855	1360	2187	636	2345	96	55	583	41	83	60
MSTRG.697	441	126	239	239	317	169	396	574	350	476	481	563
MSTRG.694	620	188	362	1163	19981	3664	16564	9693	3401	16190	25020	32576
MSTRG.695	0	2	0	4	13	5	7	0	0	0	0	0
MSTRG.696	1259	1059	610	1521	4352	1914	2596	802	169	2429	2454	1773
MSTRG.698	65	34	88	105	93	91	0	61	15	57	35	125
MSTRG.702	89	52	29	76	121	59	143	63	85	240	231	282
MSTRG.716	17	9	0	1	23	4	0	0	0	12	9	0
MSTRG.733	55	18	33	28	232	28	59	121	96	100	49	111
MSTRG.732	3	0	0	0	14	0	6	0	0	5	0	0
MSTRG.734	31	0	10	54	21	0	0	0	5	14	14	18
MSTRG.736	330	317	1052	545	1333	1293	33	164	0	511	314	131
MSTRG.742	79	26	45	30	102	21	595	236	245	276	392	340
MSTRG.743	71	41	105	89	118	50	37	35	17	159	101	200
MSTRG.744	109	42	30	47	69	86	220	255	85	475	145	286
MSTRG.739	17	0	0	16	37	6	6	0	0	36	0	31
MSTRG.738	55	6	24	26	152	30	6	50	17	20	12	115
MSTRG.737	56	15	28	14	128	27	86	217	53	107	86	45
MSTRG.740	165	56	66	71	60	75	66	92	124	110	105	124
MSTRG.741	32	0	5	8	31	15	6	0	0	0	0	39
MSTRG.745	46	20	10	18	150	19	17	49	15	23	12	45
MSTRG.746	10	0	0	0	10	7	595	69	154	1495	976	367
MSTRG.719	0	0	0	0	0	0	0	0	0	0	0	8
MSTRG.720	0	0	0	8	0	0	0	0	0	11	0	5
MSTRG.721	0	0	0	0	0	0	0	0	0	0	0	13
MSTRG.722	90	65	60	74	116	77	172	205	262	247	369	339
MSTRG.723	112	25	22	31	212	21	58	69	48	199	32	97
MSTRG.728	15	0	5	11	55	11	59	28	57	37	39	81
STRG.522	0	0	0	0	0	0	7	0	0	2	0	0
MSTRG.724	0	6	0	0	22	0	7	4	0	0	0	0
MSTRG.725	0	11	0	0	13	0	0	0	0	21	0	23
MSTRG.726	0	0	0	0	24	0	16	11	0	22	25	21
MSTRG.727	0	0	0	0	5	5	0	6	0	0	0	0
MSTRG.731	94	45	48	79	218	52	33	80	76	107	108	240
MSTRG.729	0	0	8	0	0	0	0	0	13	0	0	14
MSTRG.717	4	0	0	0	0	0	5	14	4	5	0	9
MSTRG.718	8	0	0	11	0	0	0	0	0	0	0	0
MSTRG.730	56	48	16	19	47	67	171	145	144	182	135	146
MSTRG.735	332	100	131	173	220	146	32	120	27	100	51	219
MSTRG.704	0	0	8	0	4	0	0	0	0	0	0	0
MSTRG.706	0	0	0	0	0	8	0	0	0	0	6	0
MSTRG.708	73	12	0	19	76	0	9	10	0	6	0	8
MSTRG.710	15	5	13	6	18	15	18	40	24	47	33	82
MSTRG.714	321	265	61	267	341	136	682	1450	367	623	672	552
MSTRG.700	6	7	0	0	0	0	0	0	0	0	0	0
MSTRG.701	6	3	0	0	4	0	15	43	10	2	11	10
MSTRG.703	11	5	6	3	5	8	0	7	4	6	0	29
MSTRG.705	31	11	7	13	15	8	24	22	10	58	27	41
MSTRG.707	3008	1028	829	1614	7015	1152	53	391	296	209	120	252
MSTRG.713	2976	945	824	1515	6372	1088	65	343	224	188	50	306
MSTRG.711	66	0	36	35	78	18	17	77	44	77	69	52
MSTRG.709	4669	3549	1369	2752	3938	2698	12042	11513	8403	5793	6410	7171
MSTRG.712	45	7	38	0	53	28	0	24	0	0	6	16
MSTRG.715	48	33	11	30	321	0	4	0	10	0	0	0
MSTRG.751	6	0	0	0	10	0	170	59	44	64	147	215
MSTRG.752	0	0	0	0	0	0	0	11	0	0	0	0
MSTRG.753	937	509	241	587	869	532	1023	1219	716	2004	1923	2078
MSTRG.755	21	21	0	0	40	0	38	34	19	47	35	61
MSTRG.754	1025	616	463	692	645	603	318	851	278	532	375	904
MSTRG.756	393	150	262	357	271	214	501	381	303	353	357	501
MSTRG.757	3	0	0	0	7	0	0	4	4	0	0	3
MSTRG.758	4	0	0	3	15	0	0	7	2	10	0	14
MSTRG.759	0	0	0	0	4	0	4	6	0	3	0	9
MSTRG.760	0	5	11	0	0	0	0	0	0	0	0	0
MSTRG.761	0	7	0	0	0	6	0	0	0	0	0	0
MSTRG.762	77	29	29	51	72	16	87	168	79	153	131	207
MSTRG.764	11	4	0	0	19	0	0	0	0	0	0	6
MSTRG.763	2718	822	1085	1908	1435	1458	2120	391	1122	1500	1355	1297
MSTRG.765	377	104	129	262	304	149	209	180	152	425	186	305
MSTRG.768	95	39	73	38	166	89	110	129	68	229	155	549
MSTRG.767	0	15	8	8	25	0	10	19	23	16	0	68
MSTRG.766	698	240	233	352	508	286	5835	2777	3522	5253	6342	5232
MSTRG.770	7	0	0	0	5	0	0	0	0	0	0	0
MSTRG.769	6	0	5	7	21	9	0	0	0	6	0	14
MSTRG.771	9	0	0	0	8	0	0	0	0	0	0	4
MSTRG.772	62	47	19	16	83	49	65	54	10	49	25	64
MSTRG.773	407	204	48	193	1331	150	943	1078	368	2252	1088	4806
MSTRG.774	233	128	115	153	117	91	277	279	171	348	200	368
MSTRG.775	70	26	47	35	96	69	97	92	91	187	88	258
MSTRG.783	1801	1645	553	1319	1575	1231	2257	3794	1484	1604	1582	1035
MSTRG.784	212	102	102	217	392	108	330	346	190	365	225	437
MSTRG.776	6	6	7	0	25	3	0	9	0	7	10	44
MSTRG.785	154	47	63	60	222	70	105	30	111	39	95	479
MSTRG.788	0	0	0	0	0	0	0	0	7	0	0	0
MSTRG.789	1	0	0	0	0	0	0	9	0	0	0	0
MSTRG.787	357	68	58	174	1085	107	53	372	200	291	180	255
MSTRG.790	5	0	7	0	4	0	0	0	6	0	0	0
MSTRG.791	13	5	0	8	44	10	39	74	13	34	35	39
MSTRG.793	11	9	22	2	43	7	98	103	77	23	29	43
MSTRG.792	236	50	66	57	242	64	222	191	135	303	235	410
MSTRG.800	0	0	0	0	0	0	0	7	0	6	0	11
MSTRG.799	7	0	0	1	0	12	0	0	2	0	0	0
MSTRG.801	28	22	0	25	37	13	46	41	41	79	73	87
MSTRG.796	28	17	7	61	13	25	19	27	7	11	0	27
MSTRG.795	550	169	128	316	568	274	241	508	455	554	554	434
MSTRG.803	69	0	19	17	73	27	17	38	6	24	10	108
MSTRG.819	5	0	0	0	9	0	9	32	10	7	0	0
MSTRG.822	8	0	0	5	0	0	0	0	0	0	0	0
MSTRG.826	26	24	8	12	76	7	88	41	47	72	74	140
MSTRG.835	8	0	16	0	11	0	0	0	0	11	0	30
MSTRG.831	12	0	0	0	25	16	20	0	0	26	0	97
MSTRG.845	304	190	128	212	206	244	302	367	292	415	233	146
MSTRG.846	4	0	0	0	5	0	0	4	0	0	0	6
MSTRG.848	87	23	16	35	39	16	17	29	23	38	50	93
MSTRG.856	57	44	36	56	68	68	162	218	155	209	85	310
MSTRG.849	8	0	0	0	0	0	0	0	0	0	0	0
MSTRG.852	0	0	0	0	7	0	0	0	0	0	0	0
MSTRG.854	9	0	0	0	11	0	0	0	0	0	0	21
MSTRG.850	379	226	119	218	295	156	1164	1438	934	636	662	1051
MSTRG.857	40	25	12	8	97	16	90	142	127	265	209	363
MSTRG.858	205	73	55	69	213	147	60	103	23	94	113	646
MSTRG.832	0	0	0	0	0	0	0	0	4	0	0	0
MSTRG.833	0	0	0	0	0	0	0	0	0	0	0	10
MSTRG.836	313	96	77	81	1814	122	176	286	66	546	170	1115
MSTRG.837	0	0	0	0	0	0	25	0	0	0	0	0
MSTRG.843	0	10	2	11	0	0	72	0	7	4	3	11
MSTRG.842	249	107	74	161	529	100	241	288	265	325	278	701
MSTRG.839	120	75	61	94	68	54	263	138	273	276	278	163
MSTRG.841	36	11	21	33	10	16	22	0	0	9	0	34
MSTRG.838	112	108	34	66	1026	65	299	357	267	603	387	322
MSTRG.844	9	0	16	8	0	0	17	0	0	10	0	14
MSTRG.840	424	190	71	175	1025	154	480	567	268	708	491	694
STRG.609	68	27	5	32	33	20	68	14	0	23	20	38
STRG.612	13	1	2	4	21	18	53	14	27	69	38	25
MSTRG.864	69	37	13	28	132	34	15	43	25	58	67	239
MSTRG.859	332	87	39	176	163	88	152	176	38	68	90	254
MSTRG.860	60	38	24	35	101	53	574	147	394	104	201	99
MSTRG.862	140	67	44	105	398	145	265	144	91	109	99	163
MSTRG.863	269	142	130	218	267	162	0	85	33	27	27	58
MSTRG.867	0	0	0	0	14	0	0	0	0	0	0	11
MSTRG.872	178	52	80	109	196	103	251	450	245	334	268	518
MSTRG.874	0	0	0	0	0	6	0	0	0	0	0	0
MSTRG.877	8	0	0	0	0	0	0	0	0	0	0	0
MSTRG.873	0	0	0	0	15	5	0	9	0	0	0	0
MSTRG.879	148	43	33	36	151	40	36	249	179	66	35	46
MSTRG.883	15	5	0	4	7	0	41	68	24	52	50	58
MSTRG.882	6	0	0	5	19	0	0	8	0	9	6	27
MSTRG.802	0	0	5	0	0	0	3	0	0	0	0	0
MSTRG.807	55	28	23	20	114	21	63	103	46	104	116	60
MSTRG.805	0	0	8	0	0	0	0	0	0	0	0	6
MSTRG.806	0	0	0	4	0	7	0	0	0	0	0	0
MSTRG.811	0	0	5	25	7	16	0	0	0	0	0	44
MSTRG.812	0	0	0	0	0	0	0	0	12	4	0	0
MSTRG.818	28	31	6	28	67	16	32	56	47	97	70	297
MSTRG.813	0	0	0	0	19	17	0	0	0	0	0	0
MSTRG.814	5	0	0	7	16	9	0	0	0	0	0	13
MSTRG.815	0	0	0	8	0	0	0	8	0	0	0	0
MSTRG.816	0	0	0	0	0	4	0	0	0	0	0	0
MSTRG.827	123	14	22	36	154	48	96	139	60	142	59	285
MSTRG.830	1140	384	747	763	540	607	200	367	108	610	242	776
MSTRG.808	174	34	81	100	180	64	131	148	102	172	176	175
MSTRG.804	7	0	0	0	0	0	0	0	0	0	0	0
MSTRG.810	6	0	0	0	0	3	0	0	0	0	0	0
MSTRG.809	11	0	0	6	16	5	0	0	0	0	0	29
MSTRG.817	53	7	27	46	93	39	5	46	19	21	33	59
MSTRG.828	1	0	4	0	0	0	0	0	0	0	0	0
MSTRG.829	13	4	10	3	25	55	0	72	83	0	22	0
MSTRG.824	19787	11251	15844	18945	3739	26076	0	29	72	5	15	11
MSTRG.825	80	51	165	86	84	414	0	0	0	0	0	0
MSTRG.884	133	57	64	84	74	28	85	153	72	102	107	180
MSTRG.885	99	44	7	19	95	43	51	128	55	55	26	110
MSTRG.886	42	71	30	64	51	37	11	190	61	75	62	84
MSTRG.887	3	0	0	17	17	0	31	96	55	121	88	53
MSTRG.889	0	0	0	0	0	0	0	670	0	0	0	0
MSTRG.888	1728	355	1437	1583	628	2094	46	772	70	177	44	238
MSTRG.890	22	33	0	0	8	5	0	0	0	0	0	0
MSTRG.892	3	0	0	0	11	0	0	0	0	0	0	0
MSTRG.894	5	7	0	0	0	4	48	19	35	10	22	0
MSTRG.891	48	6	0	10	100	18	0	22	12	45	40	109
MSTRG.897	105	52	26	39	47	26	148	83	117	60	90	110
MSTRG.898	699	235	252	404	323	381	309	612	392	658	549	850
MSTRG.896	41	6	15	15	19	17	0	14	2	8	8	31
MSTRG.899	7	0	0	0	19	0	2	0	0	0	0	0
MSTRG.907	129	101	110	134	122	175	20	130	25	131	140	173
MSTRG.906	58	0	0	0	47	16	95	45	133	32	57	183
MSTRG.910	34	16	5	44	65	4	43	106	47	109	77	154
MSTRG.901	1	0	0	7	0	0	0	0	0	0	0	0
MSTRG.902	7	2	0	0	0	6	0	5	0	0	0	0
MSTRG.908	22	9	18	26	27	39	3	32	13	34	25	116
MSTRG.909	15	13	9	5	18	7	50	13	26	19	17	36
MSTRG.904	113	99	29	31	397	31	0	24	0	11	0	9
MSTRG.903	7	0	0	0	0	0	0	0	0	0	0	0
MSTRG.905	26	17	0	0	11	13	0	0	0	0	0	0
MSTRG.916	83	73	47	72	269	61	478	243	256	306	244	497
STRG.664	5	8	0	12	39	0	125	12	14	7	4	9
MSTRG.918	4	0	6	0	5	6	0	0	0	0	0	0
MSTRG.919	9	0	0	0	15	0	14	0	0	0	0	0
MSTRG.921	0	0	0	25	48	9	71	45	25	55	9	69
MSTRG.922	108	30	15	10	125	56	59	80	43	79	53	255
MSTRG.923	238	112	61	93	85	104	44	190	45	152	96	193
MSTRG.924	28	5	0	17	136	9	24	38	13	110	31	96
MSTRG.928	6	0	0	0	0	0	0	0	0	0	0	0
MSTRG.930	0	9	0	0	34	0	0	0	6	0	0	0
MSTRG.936	90	36	36	46	119	80	84	123	110	87	66	126
MSTRG.931	24	15	13	14	5	19	55	15	45	51	49	48
MSTRG.932	0	0	0	0	0	9	0	0	0	0	0	0
MSTRG.925	381	17	202	235	58	211	0	0	0	144	84	80
MSTRG.926	0	6	0	0	0	0	0	0	0	0	0	0
MSTRG.934	12	0	0	5	12	7	2	6	0	0	0	23
MSTRG.935	19	0	0	0	0	16	0	0	0	6	0	0
MSTRG.942	76	16	32	66	52	31	16	29	0	38	24	176
MSTRG.941	79	28	10	47	72	61	83	104	38	164	92	161
MSTRG.953	6	6	9	0	15	0	0	0	0	0	0	0
MSTRG.949	6	0	0	0	0	0	0	0	11	0	0	0
MSTRG.950	7	4	5	0	21	8	0	14	8	20	12	38
MSTRG.951	10	12	0	0	21	0	11	20	33	19	9	59
MSTRG.955	39	12	27	15	15	11	6	12	7	0	0	24
MSTRG.957	0	0	0	0	14	0	0	0	0	0	0	0
MSTRG.956	4	0	0	6	12	0	0	0	9	7	0	6
MSTRG.958	5	0	15	12	14	0	0	0	0	0	0	0
MSTRG.959	36	0	20	33	25	16	6	58	23	4	0	0
MSTRG.960	71	17	28	67	32	28	55	64	37	18	29	85
MSTRG.961	113	31	85	138	148	140	67	170	60	188	158	377
MSTRG.962	63	11	13	56	34	36	89	151	20	28	92	86
MSTRG.964	53	52	18	48	103	25	44	60	111	77	50	121
MSTRG.940	0	0	0	0	9	0	0	0	8	0	0	0
MSTRG.938	0	0	0	0	8	0	0	0	0	0	0	0
MSTRG.943	0	0	0	0	0	6	0	0	0	0	0	0
MSTRG.944	0	0	0	0	21	0	0	0	0	0	0	0
MSTRG.946	11	0	0	17	7	8	96	68	65	64	32	102
MSTRG.952	194	22	84	156	347	81	932	178	77	337	126	415
MSTRG.939	15	0	0	0	244	0	12	38	5	40	19	15
MSTRG.937	5	0	8	0	7	0	0	0	0	0	0	0
MSTRG.945	12	10	0	5	17	0	26	16	0	0	8	12
MSTRG.967	14	0	0	0	0	3	0	0	0	0	0	0
MSTRG.970	249	111	143	252	149	126	353	544	427	974	644	1335
MSTRG.969	132	18	0	98	161	11	10	49	6	0	16	0
MSTRG.971	26	29	12	42	185	23	136	82	74	102	114	237
MSTRG.968	3377	2722	1297	2565	2899	2044	5921	7437	4104	5263	3905	9127
MSTRG.972	305	156	53	188	210	121	3225	514	997	1849	1244	2179
MSTRG.973	66	92	56	58	37	71	44	10	22	11	40	40
MSTRG.974	471	291	232	196	329	251	306	361	314	520	491	657
MSTRG.982	48	0	30	15	30	12	11	8	4	0	0	20
MSTRG.981	13	0	2	4	0	4	0	0	0	0	0	0
MSTRG.980	69	24	4	24	50	30	98	120	93	51	60	55
MSTRG.988	83	54	49	46	158	71	546	155	226	243	231	281
MSTRG.985	63	19	0	27	394	11	7	28	30	42	72	212
MSTRG.990	14	12	9	0	17	6	0	0	0	21	0	61
MSTRG.992	5	14	0	0	46	0	7	14	0	11	0	7
MSTRG.994	12	0	0	0	35	16	5	7	6	20	0	0
MSTRG.993	549	368	57	207	1581	52	1537	476	1322	704	1097	2414
STRG.710	5	0	0	0	0	5	10	0	0	0	0	0
MSTRG.991	34	13	0	13	362	26	75	43	32	127	116	601
MSTRG.989	70	45	30	77	256	56	113	117	29	342	72	484
MSTRG.997	43	40	46	36	88	30	18	14	22	6	8	34
MSTRG.999	158	0	0	119	0	13	4	0	0	6	0	14
MSTRG.1000	103	9	16	37	115	45	112	129	87	167	157	135
MSTRG.1001	71	0	30	15	38	22	23	31	50	36	0	115
MSTRG.1005	99	20	40	39	83	41	35	33	12	48	11	54
MSTRG.1004	0	0	0	6	26	12	0	3	0	0	0	4
MSTRG.1003	20	8	3	6	212	19	0	27	0	23	0	9
MSTRG.1002	104	30	38	32	68	27	112	100	87	37	31	8
MSTRG.1008	11	2	5	5	0	0	0	0	0	5	10	0
MSTRG.1007	0	0	0	14	0	0	0	0	0	0	0	0
MSTRG.1011	32	46	18	25	40	17	172	158	232	88	100	204
MSTRG.1009	19	16	0	0	67	9	65	53	47	46	43	48
MSTRG.1010	41	19	13	54	126	13	15	36	16	37	0	65
MSTRG.1012	139	35	49	103	42	40	10	42	60	66	33	146
MSTRG.1015	8	0	0	0	20	0	0	8	0	0	0	10
MSTRG.1019	46	8	7	8	9	0	51	16	47	25	14	104
MSTRG.1013	186	135	28	78	34	79	439	311	576	551	408	363
MSTRG.1017	80	53	26	70	73	36	5978	843	4284	1930	2031	1353
MSTRG.1018	7	0	0	0	0	0	19	0	5	0	11	0
MSTRG.1025	269	117	179	251	244	232	407	691	808	796	615	937
MSTRG.1021	10	6	0	0	11	0	9	6	10	19	26	48
MSTRG.1022	9	0	0	0	5	0	0	0	0	8	5	16
MSTRG.1026	310	119	105	238	256	192	600	364	347	756	733	1419
MSTRG.1028	55	63	22	50	109	59	180	133	88	106	98	219
MSTRG.1029	335	70	94	141	200	87	80	111	18	94	53	286
STRG.740	4	0	0	0	0	0	20	0	0	7	8	10
MSTRG.1027	6	5	0	0	9	5	29	33	8	23	26	83
MSTRG.1032	10	0	0	0	0	0	0	0	0	0	0	0
MSTRG.1031	177	135	61	184	250	122	778	439	314	292	309	286
MSTRG.1039	12	0	0	26	17	0	0	5	0	50	0	35
MSTRG.1033	13	0	0	4	21	6	8	16	7	28	22	9
MSTRG.1037	7	0	0	8	22	0	6	0	0	0	0	11
MSTRG.1036	20	0	0	0	29	0	0	0	0	0	0	31
MSTRG.1048	13	0	14	21	33	13	13	0	0	6	0	16
STRG.743	5	0	0	0	0	0	11	0	0	0	0	0
MSTRG.1045	12	0	0	0	24	0	0	0	0	0	0	0
MSTRG.1054	4	0	0	0	17	0	0	0	0	0	0	3
MSTRG.987	26988	11342	14827	20315	4133	16641	3942	2456	3305	2249	1253	3928
MSTRG.975	0	0	0	0	8	0	0	0	0	7	0	14
MSTRG.976	0	0	0	0	0	0	10	0	0	9	0	0
MSTRG.977	0	0	0	0	0	0	11	4	0	11	0	13
MSTRG.978	13	0	6	8	68	5	230	34	20	86	38	104
MSTRG.983	311	151	63	186	1378	98	636	261	160	1683	209	448
MSTRG.984	0	0	0	0	0	0	0	0	0	0	0	7
MSTRG.986	3	0	0	0	0	6	0	0	0	0	0	13
MSTRG.1057	173	0	26	94	194	29	168	93	76	340	62	577
MSTRG.1058	0	0	49	0	359	119	408	304	48	0	239	0
MSTRG.1056	15	5	0	8	96	5	25	7	0	8	4	0
MSTRG.1059	20	4	0	5	39	10	717	67	165	238	229	176
MSTRG.1044	0	0	0	0	0	6	0	6	0	0	0	0
MSTRG.1049	0	0	0	0	29	6	0	11	0	0	0	7
MSTRG.1052	68	41	3	32	245	68	5	66	22	44	36	57
MSTRG.1053	0	7	0	0	0	0	0	0	0	0	0	0
MSTRG.1051	0	0	0	0	0	0	0	0	0	0	4	0
MSTRG.1050	0	0	0	0	0	0	0	0	0	7	5	0
MSTRG.1046	7	0	0	0	4	0	0	0	6	0	0	5
MSTRG.1047	7	0	0	7	0	0	0	0	0	0	0	0
MSTRG.1060	7	6	11	19	0	0	0	8	0	13	0	0
MSTRG.1063	0	0	0	0	0	8	0	0	0	7	0	20
MSTRG.1065	18	0	0	15	0	0	0	0	8	22	7	29
MSTRG.1067	0	0	0	0	11	0	0	0	0	9	0	13
MSTRG.1070	13	8	11	30	38	0	23	22	4	8	9	74
MSTRG.1071	0	0	0	0	0	0	4	0	0	0	0	0
MSTRG.1072	0	0	0	0	22	0	0	0	0	0	0	0
MSTRG.1068	20	8	0	0	6	0	26	26	0	48	53	111
MSTRG.1064	13	13	0	5	88	7	200	30	49	93	77	59
MSTRG.1066	15	0	0	0	41	7	47	23	15	20	0	16
MSTRG.1069	31	14	0	14	31	0	0	23	0	50	26	8
MSTRG.1081	4	0	5	3	0	0	30	0	9	29	51	57
MSTRG.1082	72	0	52	48	60	50	37	38	13	98	56	252
MSTRG.1084	132	52	64	129	291	124	1062	1260	962	1276	1320	836
MSTRG.1083	20	26	0	11	91	4	20	19	29	26	46	34
MSTRG.1085	4	0	0	0	8	4	0	5	0	0	0	0
MSTRG.1086	3	0	0	0	0	4	0	0	0	0	0	0
MSTRG.1087	146	37	16	60	1137	16	0	27	0	128	43	63
STRG.781	3	0	0	0	0	0	6	0	0	0	0	0
MSTRG.1098	145	0	72	47	85	28	371	138	141	511	350	553
MSTRG.1099	0	0	8	7	0	0	11	0	0	1	5	3
MSTRG.1090	4	0	0	0	0	0	0	0	0	4	0	13
MSTRG.1089	0	0	6	3	0	0	16	0	8	0	0	14
MSTRG.1101	128	102	60	61	205	92	3119	1037	2615	3368	3056	1634
MSTRG.1100	6	0	0	0	0	8	783	35	206	79	442	283
MSTRG.1073	0	6	13	6	66	0	8	16	0	19	0	0
MSTRG.1074	202	117	40	215	1439	74	90	293	40	260	93	282
MSTRG.1078	349	128	125	236	1172	154	60	262	51	252	40	498
MSTRG.1079	0	0	0	0	0	20	161	0	199	0	109	0
MSTRG.1075	14	14	15	38	0	19	13	13	0	17	5	109
MSTRG.1080	27	0	7	0	0	0	0	0	0	0	0	0
MSTRG.1076	15	8	17	12	13	0	0	17	0	15	0	28
MSTRG.1077	126	23	44	40	77	62	119	123	130	101	152	191
MSTRG.1113	29	5	0	10	31	5	44	29	33	11	33	2
MSTRG.1115	0	0	0	0	0	0	0	0	0	5	0	0
MSTRG.1118	8	17	6	7	11	0	69	19	32	59	32	11
MSTRG.1119	0	0	0	0	0	0	0	0	0	0	3	0
MSTRG.1120	18	0	9	7	9	14	0	8	4	0	9	13
MSTRG.1123	88	16	19	14	11	19	0	95	49	188	214	150
MSTRG.1122	14	0	0	4	4	0	0	0	12	14	0	0
MSTRG.1126	10	3	8	0	0	0	10	17	16	0	0	10
MSTRG.1125	5	0	0	0	18	0	23	4	24	11	0	0
MSTRG.1130	294	5	256	106	7461	192	86	12354	6	1373	46	182
MSTRG.1135	29	4	0	26	5	17	20	10	8	12	6	9
MSTRG.1129	190	79	37	169	52	78	569	515	518	736	631	819
MSTRG.1131	37	0	24	9	50	14	52	58	26	84	54	118
MSTRG.1132	9	0	5	0	6	6	0	0	11	10	4	52
MSTRG.1133	10	12	7	8	68	4	104	238	70	121	88	33
MSTRG.1134	10	0	5	0	7	0	0	0	0	0	0	4
MSTRG.1136	59	0	51	34	21	34	75	36	49	25	24	99
MSTRG.1095	0	0	0	8	14	0	0	6	0	0	0	8
MSTRG.1096	0	0	0	0	5	0	0	0	0	7	0	17
MSTRG.1097	0	0	0	6	0	0	0	0	0	12	0	7
MSTRG.1106	6	15	19	10	18	6	0	0	0	0	0	3
MSTRG.1107	2871	1709	1703	2844	7534	3155	541	4556	417	934	285	552
MSTRG.1109	6	6	3	4	0	0	90	12	0	8	17	0
MSTRG.1108	54	10	8	47	339	26	344	23	99	137	81	151
MSTRG.1105	0	0	0	0	0	0	0	0	0	0	0	8
MSTRG.1111	21	7	11	52	56	0	0	0	9	19	0	67
MSTRG.1110	0	8	0	17	21	0	9	0	0	5	12	8
MSTRG.1092	5	0	0	4	0	0	0	8	0	0	0	0
MSTRG.1093	3	0	0	9	0	0	0	4	0	0	0	3
MSTRG.1094	1	0	8	0	0	0	0	0	0	0	0	2
MSTRG.1102	41	7	17	32	55	32	107	43	31	139	97	61
MSTRG.1103	28	11	9	12	46	11	0	8	31	26	15	9
MSTRG.1104	26	0	12	11	8	0	0	0	0	0	5	7
MSTRG.1116	155	13	43	53	143	12	45	31	0	26	10	74
MSTRG.1146	7	0	0	0	9	0	26	20	0	23	40	21
MSTRG.1149	536	662	168	535	944	575	3704	4066	2810	2358	2133	3229
MSTRG.1150	0	0	0	0	18	0	8	0	0	0	0	3
MSTRG.1151	62	9	13	12	26	10	6	0	7	21	0	54
MSTRG.1154	0	0	0	0	0	0	0	7	12	25	5	36
MSTRG.1152	25	7	29	12	22	0	10	0	0	15	15	13
MSTRG.1156	31	7	19	17	20	12	0	5	10	10	0	6
MSTRG.1159	218	132	50	142	217	165	65	333	136	123	106	67
MSTRG.1157	6	0	0	1	0	0	4	18	3	21	0	1
MSTRG.1158	7	0	5	0	0	0	90	16	16	19	42	25
MSTRG.1160	200	33	168	143	109	82	54	78	32	83	52	173
MSTRG.1139	176	64	71	103	136	57	30	118	61	129	65	466
MSTRG.1141	0	5	3	17	10	0	4	13	0	52	12	139
MSTRG.1140	0	0	6	10	22	21	22	44	50	54	69	143
MSTRG.1137	0	0	0	4	3	0	122	24	87	31	64	17
MSTRG.1142	0	0	0	0	0	0	0	0	0	0	6	0
MSTRG.1143	431	327	605	1523	1829	998	719	249	79	250	391	654
MSTRG.1144	0	0	0	0	0	0	368	0	0	0	8	0
MSTRG.1145	0	0	0	0	0	0	5	0	0	7	0	0
MSTRG.1148	2248	892	483	1445	5033	831	3140	3612	1795	3532	2124	4854
MSTRG.1127	24	11	12	5	47	21	107	136	96	167	142	161
MSTRG.1128	33	3	48	20	31	28	54	51	34	45	15	35
MSTRG.1161	75	16	65	40	37	42	12	14	10	8	6	49
MSTRG.1162	460	70	355	266	173	137	48	119	61	148	72	288
MSTRG.1164	672	155	704	443	283	268	87	150	47	141	70	226
MSTRG.1190	86	54	0	74	138	9	107	129	109	210	232	525
MSTRG.1186	75	18	16	46	40	44	192	163	88	189	88	386
MSTRG.1185	4	3	0	0	0	0	8	6	0	0	5	26
MSTRG.1189	0	0	0	0	0	0	8	0	0	0	0	0
MSTRG.1188	3	0	0	8	0	0	0	0	0	0	0	35
MSTRG.1191	21	12	4	0	21	16	0	0	0	24	17	72
MSTRG.1192	11	0	0	4	18	6	0	0	5	7	0	22
MSTRG.1196	3	6	0	3	0	7	5	0	0	7	0	0
MSTRG.1193	0	0	0	0	6	0	5	0	0	10	0	7
MSTRG.1194	0	0	0	0	5	0	10	0	1	0	0	0
MSTRG.1195	4	4	0	0	0	5	9	5	0	0	12	14
MSTRG.1204	24	9	0	41	32	28	36	28	10	78	72	200
MSTRG.1199	15	0	0	9	7	0	0	0	0	0	0	0
MSTRG.1203	6	0	0	10	11	0	0	0	0	7	0	8
MSTRG.1200	3	0	25	0	5	11	2	3	0	0	3	0
MSTRG.1201	43	12	25	33	60	33	6	54	22	25	22	0
MSTRG.1202	17	32	13	23	26	51	13	22	34	38	37	40
MSTRG.1207	9	0	8	0	0	0	16	0	0	0	0	0
MSTRG.1208	4	0	0	0	0	0	12	0	0	13	0	0
MSTRG.1218	22	29	16	6	15	0	370	144	44	42	30	90
MSTRG.1217	111	51	69	77	78	82	30	123	52	84	120	246
MSTRG.1222	8	0	0	3	7	6	0	4	30	7	5	12
MSTRG.1221	93	56	40	29	43	75	39	61	52	26	32	27
MSTRG.1230	0	6	0	0	12	0	0	0	0	0	0	0
MSTRG.1229	0	0	0	0	19	0	0	0	0	0	0	0
MSTRG.1231	2	0	0	0	5	0	0	0	0	0	0	0
MSTRG.1209	13	0	0	13	18	8	12	0	4	0	0	15
MSTRG.1210	0	0	9	3	26	0	0	0	0	0	0	8
MSTRG.1213	100	4	12	86	705	45	7	808	8	69	3	9
MSTRG.1216	0	0	0	0	0	0	0	0	0	0	0	11
MSTRG.1211	16	23	8	8	95	26	6	10	16	4	7	3
MSTRG.1212	19	5	7	9	53	0	18	23	10	14	3	12
MSTRG.1214	36	0	0	8	182	13	9	455	10	37	0	0
MSTRG.1215	18	23	10	13	36	13	87	68	55	98	94	161
MSTRG.1223	0	0	0	17	4	0	0	0	0	4	0	3
MSTRG.1226	110	55	46	46	122	68	719	99	261	344	389	217
MSTRG.1225	73	6	36	19	25	0	44	7	11	58	22	56
MSTRG.1232	90	57	8	81	382	41	36	93	45	123	37	88
MSTRG.1163	0	0	0	0	0	0	10	22	13	28	16	29
MSTRG.1165	0	0	0	0	0	0	0	0	0	0	0	12
MSTRG.1166	0	0	0	6	0	0	0	0	0	17	7	0
MSTRG.1169	0	0	0	0	0	0	0	6	0	4	0	0
MSTRG.1170	0	5	3	0	9	0	10	18	5	5	8	14
MSTRG.1168	0	0	1	0	0	0	5	0	4	3	0	12
MSTRG.1167	0	0	0	0	0	0	0	3	6	0	3	4
MSTRG.1180	0	0	0	0	0	0	8	10	0	0	0	0
MSTRG.1178	0	0	0	0	0	0	0	0	0	0	0	16
MSTRG.1183	0	0	0	0	12	0	0	0	0	8	6	0
MSTRG.1182	0	0	6	6	0	0	4	0	0	0	0	0
MSTRG.1184	0	0	6	0	0	0	0	0	0	0	12	6
MSTRG.1172	442	62	278	308	168	145	63	158	78	104	92	522
MSTRG.1171	35	13	11	0	16	6	438	61	121	140	210	78
MSTRG.1175	799	159	461	526	459	303	121	303	149	312	134	967
MSTRG.1176	1930	230	1192	1055	796	404	88	307	44	280	172	860
MSTRG.1177	584	141	621	401	396	248	29	236	55	157	118	539
MSTRG.1173	11116	4114	2244	429	4672	3594	1463	16036	2943	12427	4372	5587
MSTRG.1174	266	191	93	185	127	167	2216	1432	1349	1709	1703	603
MSTRG.1179	274	111	124	264	213	133	65	183	49	187	152	211
MSTRG.1181	9	0	6	8	5	0	0	0	0	5	0	0
STRG.845	5	15	2	3	23	2	118	6	8	32	22	38
MSTRG.1234	23	4	0	20	93	13	48	83	23	44	38	10
MSTRG.1235	11	11	0	0	556	11	0	36	13	32	0	0
MSTRG.1236	56	0	0	12	0	0	0	0	6	0	0	0
MSTRG.1237	86	18	27	37	299	19	13	70	0	50	11	73
MSTRG.1243	164	87	66	76	357	87	751	664	436	806	662	1098
MSTRG.1248	29	0	12	18	57	0	19	0	8	38	9	59
MSTRG.1250	11	0	0	9	51	4	14	12	3	15	8	9
MSTRG.1249	26	21	0	17	29	0	0	9	0	7	0	17
MSTRG.1238	43	8	16	14	145	22	259	134	115	210	132	167
MSTRG.1239	112	62	55	77	216	76	584	257	89	172	125	218
MSTRG.1240	107	71	54	72	175	68	265	194	61	146	99	193
MSTRG.1262	33	18	4	9	20	45	15	18	2	6	0	30
MSTRG.1261	153	170	95	126	194	121	746	200	385	433	361	722
MSTRG.1263	9	0	7	7	0	0	5	0	0	0	0	0
MSTRG.1267	7	2	0	6	0	3	97	17	105	40	49	57
MSTRG.1266	29	12	14	14	35	0	31	25	21	13	15	28
MSTRG.1268	25	39	14	0	0	0	8	8	0	11	29	163
MSTRG.1270	20	5	7	9	108	20	10	80	21	65	22	26
MSTRG.1271	0	7	0	0	11	0	6	8	0	35	21	12
MSTRG.1269	105	228	41	64	0	40	244	36	126	282	708	1875
MSTRG.1273	4	5	0	0	21	0	0	0	6	9	5	7
MSTRG.1274	30	16	2	7	25	15	393	16	47	82	355	497
MSTRG.1253	86	32	19	34	149	22	778	298	323	513	667	970
MSTRG.1255	0	0	24	0	14	11	0	0	0	0	0	0
MSTRG.1256	0	0	0	0	0	0	0	0	0	0	0	9
MSTRG.1260	93	24	19	55	72	45	58	152	23	85	54	275
MSTRG.1259	0	0	0	0	5	0	0	0	0	0	4	0
MSTRG.1265	243	117	89	268	155	94	229	94	295	506	371	223
MSTRG.1264	328	186	232	351	348	327	1290	340	632	800	894	508
MSTRG.1254	31	17	8	11	74	24	0	34	0	15	15	28
MSTRG.1257	56	11	7	36	123	16	259	164	114	294	162	759
MSTRG.1251	19	19	10	13	19	7	19	24	18	51	9	45
MSTRG.1252	55	32	10	52	143	47	389	194	162	248	217	235
MSTRG.1258	13	5	0	13	0	5	0	4	0	3	0	10
MSTRG.1278	0	0	15	6	13	0	0	0	0	0	10	9
MSTRG.1287	4	0	0	1	0	4	2	2	0	2	0	0
MSTRG.1279	36	14	16	0	17	15	0	16	0	0	0	0
MSTRG.1280	59	31	4	31	29	27	0	36	3	5	9	14
MSTRG.1275	905	71	545	447	149	108	0	0	0	0	0	0
MSTRG.1284	0	5	0	0	9	0	13	0	6	6	10	16
MSTRG.1285	0	0	0	0	0	0	0	12	4	0	4	0
MSTRG.1286	0	0	0	0	0	0	0	0	0	0	0	13
MSTRG.1288	34	7	15	10	23	15	16	10	23	14	0	100
MSTRG.1291	5	17	0	0	0	0	118	35	171	39	59	191
MSTRG.1292	13	0	0	0	0	6	0	0	0	0	0	14
MSTRG.1293	46	25	16	28	0	34	59	64	32	84	77	205
MSTRG.1304	16	0	0	0	9	0	25	61	19	75	59	106
MSTRG.1301	6	0	0	0	4	6	76	33	67	61	97	55
MSTRG.1305	42	14	19	20	13	44	31	15	24	65	32	60
MSTRG.1308	10	14	0	34	0	19	20	18	0	48	8	40
MSTRG.1307	54	8	19	30	52	22	0	14	0	82	14	46
MSTRG.1309	14	7	11	0	8	7	11	4	1	8	0	28
MSTRG.1296	70	46	10	50	95	63	213	109	113	199	179	417
MSTRG.1294	0	0	0	0	93	8	10	26	6	33	16	64
MSTRG.1299	87	40	45	57	139	49	89	81	69	154	171	496
MSTRG.1297	0	0	0	0	0	0	0	0	0	6	0	20
MSTRG.1298	0	0	0	0	5	0	0	0	0	0	0	0
MSTRG.1295	36	11	11	12	27	6	324	108	148	358	302	275
MSTRG.1302	14	4	13	2	21	0	30	35	49	78	74	86
MSTRG.1303	30	0	31	28	36	24	0	24	21	31	36	172
MSTRG.1300	12	0	0	0	0	0	0	0	0	4	0	0
MSTRG.1310	570	318	198	417	4801	247	996	739	589	3372	1192	7685
MSTRG.1319	0	0	4	4	0	0	0	0	0	3	0	0
STRG.915	2	0	0	4	3	0	64	8	22	19	10	6
MSTRG.1317	7	91	0	12	26	8	15	0	20	10	0	0
MSTRG.1315	11	9	0	0	5	9	35	12	23	24	1	15
MSTRG.1321	8	6	0	5	4	4	105	25	90	82	71	120
MSTRG.1326	47	9	0	28	21	17	105	66	105	121	139	139
MSTRG.1325	17	9	0	4	17	0	6	7	0	12	15	51
MSTRG.1329	62	11	0	33	0	0	82	0	29	19	19	27
MSTRG.1328	43	0	17	25	20	0	14	0	0	4	7	0
MSTRG.1327	51	25	6	27	73	23	203	106	204	266	273	149
MSTRG.1330	0	0	0	12	0	0	0	0	0	0	9	13
MSTRG.1334	10	0	6	3	15	0	16	0	0	0	0	3
MSTRG.1332	76	12	33	54	120	46	87	86	28	88	147	202
MSTRG.1338	5	6	7	0	13	0	0	3	3	0	0	0
MSTRG.1339	13	0	0	0	11	0	0	6	0	10	0	13
MSTRG.1340	7	0	0	5	7	0	7	8	0	0	0	19
MSTRG.1337	49	5	18	29	74	0	87	59	52	35	7	56
MSTRG.1341	9	5	4	4	10	18	46	93	0	0	6	79
MSTRG.1343	155	51	19	24	229	23	174	603	228	156	130	390
MSTRG.1344	0	0	5	0	0	23	0	0	0	0	0	53
MSTRG.1345	0	0	0	0	7	0	0	0	0	0	0	0
MSTRG.1346	0	0	0	0	0	0	4	0	0	0	0	0
MSTRG.1347	0	0	0	0	10	9	0	0	0	0	0	4
MSTRG.1348	21	0	4	0	0	11	0	6	0	6	0	0
MSTRG.1349	199	248	88	128	240	178	263	505	401	555	475	675
MSTRG.1350	92	54	17	34	327	41	501	137	251	220	178	142
MSTRG.1352	217	45	120	236	71	138	53	19	26	45	36	103
MSTRG.1351	472	250	198	271	274	305	1627	446	852	509	927	741
MSTRG.1353	10	5	0	14	15	6	14	9	4	10	5	46
MSTRG.1354	13	0	0	0	12	0	16	7	0	0	0	26
MSTRG.1355	58	12	0	43	59	37	337	100	18	70	108	136
MSTRG.1356	0	0	0	0	0	0	0	0	92	0	0	0
MSTRG.1361	33	24	29	35	98	42	32	59	0	139	66	347
MSTRG.1360	16	10	16	10	62	0	24	5	0	38	0	96
MSTRG.1358	0	1	3	0	3	13	121	10	1	0	54	3
MSTRG.1357	349	191	196	263	252	178	242	163	175	363	364	586
MSTRG.1363	130	39	11	37	614	11	36	97	24	176	54	13
MSTRG.1366	33	35	29	4	34	15	334	224	157	367	436	249
MSTRG.1367	44	25	22	12	44	29	224	95	154	157	128	102
MSTRG.1369	135	25	49	74	63	51	0	9	0	7	0	0
MSTRG.1368	781	320	298	461	324	418	45	130	0	20	12	26
MSTRG.1370	18	21	6	11	31	0	72	54	70	124	125	214
MSTRG.1371	0	0	0	0	0	4	14	11	10	12	18	11
STRG.969	0	0	0	0	0	0	8	4	0	0	0	0
MSTRG.1382	0	0	0	0	0	0	19	0	2	13	87	16
MSTRG.1385	0	0	0	18	6	4	10	30	0	3	16	52
MSTRG.1383	448	100	128	128	724	95	26	98	19	368	62	233
MSTRG.1384	31	25	9	11	65	15	39	17	20	191	70	13
MSTRG.1386	6	0	4	12	29	11	5	0	8	7	14	14
MSTRG.1387	10	0	0	0	0	0	6	0	0	0	0	7
MSTRG.1388	126	12	15	15	160	12	0	6	14	34	8	58
MSTRG.1395	79	0	0	38	61	14	396	85	108	198	118	344
MSTRG.1373	0	0	10	0	0	0	0	0	0	0	0	5
MSTRG.1379	332	118	9	241	696	147	20	339	43	74	22	89
STRG.922	0	0	0	0	8	0	86	8	3	0	0	0
MSTRG.1374	0	0	0	0	0	0	6	0	7	0	0	0
MSTRG.1375	0	0	0	7	73	0	0	15	0	16	0	0
MSTRG.1376	0	0	0	0	0	0	0	0	0	5	0	0
MSTRG.1380	4	0	0	0	14	12	53	15	76	0	10	30
MSTRG.1381	0	0	0	0	0	0	6	0	11	11	4	0
MSTRG.1391	8	9	0	19	35	10	0	10	0	12	0	52
MSTRG.1377	29	0	59	0	50	13	0	38	12	10	7	11
MSTRG.1378	6	0	0	0	3	0	0	0	0	0	0	0
MSTRG.1396	405	77	108	272	1371	244	261	318	40	434	96	358
MSTRG.1397	3415	1848	689	1668	2020	1146	5183	5963	3892	4308	3974	4865
MSTRG.1402	78	32	5	31	18	21	45	51	18	17	9	27
MSTRG.1403	820	123	57	213	210	113	8	86	28	26	10	362
MSTRG.1404	17	0	17	0	2	26	0	3	0	0	0	0
MSTRG.1400	12	0	6	0	78	3	0	0	0	9	0	12
MSTRG.1405	5	0	0	0	0	0	19	0	18	42	41	46
MSTRG.1406	5	12	7	7	12	8	11	15	11	40	34	8
MSTRG.1407	11	19	23	0	22	0	10	25	20	32	29	63
MSTRG.1408	6	0	1	9	4	7	31	13	8	0	0	0
MSTRG.1414	0	0	0	0	0	4	0	0	0	0	0	0
MSTRG.1415	36	13	17	15	15	4	18	21	19	29	6	32
MSTRG.1413	0	0	0	0	5	0	0	0	0	0	0	6
MSTRG.1410	0	0	0	0	0	0	0	0	0	0	5	3
MSTRG.1411	5	0	0	0	5	0	0	0	0	0	0	0
MSTRG.1412	10	10	0	4	61	0	0	0	0	2	5	12
MSTRG.1416	3	0	0	0	6	0	0	0	0	0	0	0
MSTRG.1418	0	0	0	0	4	8	0	13	0	6	0	0
MSTRG.1424	24	0	3	15	65	13	83	25	23	38	20	62
MSTRG.1401	1747	1506	592	1235	1234	1151	9669	4528	5846	3340	3183	5345
MSTRG.1437	141	58	72	122	94	49	4	15	0	7	0	6
MSTRG.1440	6	0	0	0	0	0	0	0	0	0	0	0
MSTRG.1441	6	0	0	0	0	0	0	0	0	0	0	0
MSTRG.1442	4	0	0	15	5	0	0	3	0	0	0	24
MSTRG.1443	6	0	0	4	0	0	32	0	12	29	21	0
MSTRG.1444	5	0	0	0	0	4	0	0	0	0	0	15
MSTRG.1445	3	0	15	4	20	4	13	0	0	4	10	43
MSTRG.1446	145	90	153	158	330	173	154	366	88	187	161	515
MSTRG.1450	0	0	0	0	14	0	0	8	0	3	0	16
MSTRG.1451	16	11	3	10	17	29	105	22	80	72	76	39
MSTRG.1449	6	0	0	0	20	8	0	76	9	69	53	35
MSTRG.1456	101	88	55	73	62	55	86	195	203	383	298	622
MSTRG.1455	54	6	12	6	67	7	225	379	127	330	431	519
MSTRG.1457	13	0	0	9	0	0	4	15	0	50	32	102
MSTRG.1459	4	14	6	0	30	8	34	33	0	19	17	75
MSTRG.1427	33	12	25	18	46	18	60	43	69	70	74	35
MSTRG.1428	0	0	0	7	0	0	0	0	0	0	0	0
MSTRG.1430	0	0	7	0	29	4	11	11	18	66	52	42
MSTRG.1431	0	0	0	0	0	0	11	1	7	0	30	0
MSTRG.1432	0	0	0	0	0	0	9	8	0	19	0	13
MSTRG.1433	0	0	0	2	0	0	12	11	0	8	5	5
MSTRG.1434	3	7	12	9	10	15	97	70	63	14	29	118
MSTRG.1438	148	68	62	100	89	28	456	168	244	510	391	830
MSTRG.1429	4	0	4	5	8	0	116	39	74	97	47	36
MSTRG.1425	39	0	43	87	71	17	18	57	25	63	26	108
MSTRG.1426	9	0	0	0	21	0	0	0	0	0	0	0
MSTRG.1439	117	110	11	79	143	145	79	121	60	34	24	61
MSTRG.1435	17	0	0	0	18	8	0	0	0	0	0	26
MSTRG.1436	242	78	100	261	212	149	0	118	0	21	31	77
MSTRG.1474	0	0	0	0	34	0	5	23	53	11	11	51
MSTRG.1471	6	7	5	0	7	0	16	36	18	15	29	15
MSTRG.1482	0	0	7	0	0	0	0	0	0	0	0	0
MSTRG.1481	13	0	0	7	0	0	0	6	0	0	12	46
MSTRG.1484	105	8	72	69	116	41	63	18	31	41	23	121
MSTRG.1480	0	0	0	0	0	0	46	10	0	0	0	15
MSTRG.1479	53	10	18	27	24	18	37	31	16	25	37	32
MSTRG.1490	13	6	12	0	29	12	74	25	82	32	6	39
MSTRG.1491	65	65	40	38	114	37	976	288	947	482	391	303
MSTRG.1487	61	5	0	49	20	19	27	27	31	23	26	119
MSTRG.1458	0	0	0	0	0	0	0	9	0	0	0	9
MSTRG.1460	0	0	0	0	16	0	0	18	0	0	0	21
MSTRG.1461	0	0	0	0	21	0	0	25	0	10	3	14
MSTRG.1467	267	147	19	125	41	116	627	760	788	677	1172	357
MSTRG.1463	0	0	19	12	29	7	13	0	0	0	0	11
MSTRG.1466	16	0	6	10	0	0	0	0	0	0	0	0
MSTRG.1462	6	15	0	0	10	0	0	0	0	24	12	44
MSTRG.1464	195	45	109	190	117	104	750	205	303	707	778	1952
MSTRG.1465	22	0	0	7	0	7	25	0	14	111	80	0
MSTRG.1469	157	93	74	63	23	117	38	23	20	9	6	29
MSTRG.1468	11	0	0	0	4	6	0	0	0	0	0	18
MSTRG.1473	37	0	10	4	11	15	92	3	26	53	48	76
MSTRG.1492	5	0	8	13	10	0	7	0	0	3	7	48
MSTRG.1493	23	10	0	28	0	15	22	11	19	9	0	48
MSTRG.1489	38	9	10	14	19	9	45	89	28	52	48	48
MSTRG.1494	59	0	5	24	4	0	0	8	6	27	0	55
MSTRG.1495	21	4	0	29	7	0	0	19	0	26	13	6
MSTRG.1499	15	11	0	0	25	4	38	77	49	74	91	82
MSTRG.1496	6	0	0	5	7	0	0	0	0	9	0	21
MSTRG.1497	49	34	8	25	50	21	68	69	43	156	133	201
MSTRG.1498	37	38	18	12	273	8	42	64	73	78	37	41
MSTRG.1500	37	0	10	13	8	10	4	10	0	26	16	68
MSTRG.1503	4	0	0	5	18	0	0	0	6	7	0	0
MSTRG.1504	31	8	2	19	59	12	34	11	27	33	13	30
MSTRG.1505	264	323	69	228	403	77	1581	687	1061	953	1143	1958
MSTRG.1507	0	0	0	0	0	0	0	0	0	0	9	0
MSTRG.1508	36	18	20	14	145	21	50	86	27	27	38	111
MSTRG.1506	26	0	4	11	85	13	6	44	7	15	7	41
MSTRG.1510	142	33	63	91	54	24	65	47	34	206	145	292
MSTRG.1518	120	8	67	123	12	48	77	18	26	84	38	183
MSTRG.1513	0	0	0	0	0	0	0	0	0	7	0	22
MSTRG.1514	0	0	0	0	0	0	0	6	6	13	12	14
MSTRG.1515	0	0	0	0	0	0	9	0	8	0	0	3
MSTRG.1511	15	20	0	5	15	11	23	0	49	31	42	72
MSTRG.1509	33	0	0	46	0	0	14	5	17	24	17	26
MSTRG.1516	6	0	0	0	0	0	0	0	0	0	0	0
MSTRG.1521	14	0	0	6	0	0	0	0	0	6	0	0
MSTRG.1522	4	3	0	0	0	0	14	11	26	45	26	11
MSTRG.1523	20	0	0	8	0	0	0	0	0	14	0	39
MSTRG.1524	328	255	95	149	197	144	1800	294	852	361	368	206
MSTRG.1525	426	173	168	242	199	220	726	185	192	167	150	251
MSTRG.1532	6	0	0	0	0	0	0	0	0	0	0	0
MSTRG.1533	11	0	0	0	0	0	0	0	0	0	0	0
MSTRG.1535	109	53	53	126	250	125	334	898	166	796	488	503
MSTRG.1529	7	11	0	0	13	8	35	0	23	0	0	27
MSTRG.1530	22	0	10	23	25	15	79	44	70	86	36	49
MSTRG.1527	436	209	149	185	376	220	372	1201	271	414	377	729
MSTRG.1526	48	5	17	24	60	16	12	69	0	59	9	108
MSTRG.1528	6	2	0	7	0	7	0	0	0	9	0	0
MSTRG.1542	726	422	595	485	463	683	112	331	109	220	202	657
MSTRG.1540	0	0	0	8	25	5	171	39	26	19	15	145
MSTRG.1537	0	5	0	8	4	0	111	50	43	81	64	46
MSTRG.1538	0	0	5	0	110	5	114	74	0	7	0	6
MSTRG.1545	28	15	0	22	37	11	120	78	96	197	172	228
MSTRG.1541	0	0	0	0	0	0	0	0	9	0	0	0
MSTRG.1543	162	79	98	128	84	156	9	52	16	30	14	94
MSTRG.1536	26	22	0	7	36	15	18	43	33	45	36	79
MSTRG.1539	20	0	0	5	49	7	0	9	0	5	0	14
MSTRG.1567	0	0	0	0	0	0	0	6	0	0	0	0
MSTRG.1569	35	30	9	23	76	16	167	46	17	108	42	131
MSTRG.1571	5	0	0	0	14	0	0	0	0	11	0	0
MSTRG.1572	6	0	0	0	3	0	0	4	0	0	15	11
MSTRG.1574	7	8	0	8	64	18	12	23	22	36	26	7
MSTRG.1575	7	4	0	1	5	6	84	10	15	27	49	35
MSTRG.1581	6	6	7	31	81	7	5	14	6	0	10	37
MSTRG.1579	13	0	20	17	32	10	14	30	0	44	19	111
MSTRG.1577	7	0	0	0	0	0	0	3	0	0	0	0
MSTRG.1576	24	4	0	0	1	0	6	18	0	9	17	51
MSTRG.1582	8	0	0	9	45	0	0	7	0	9	0	39
MSTRG.1583	11	0	0	3	0	0	5	4	0	0	0	4
MSTRG.1586	17	0	9	9	8	0	50	16	13	30	17	50
MSTRG.1584	162	68	84	85	162	38	916	343	565	718	547	283
MSTRG.1585	0	0	4	0	0	0	0	0	0	0	0	0
MSTRG.1588	30	0	30	23	34	4	80	0	34	29	24	169
MSTRG.1547	304	88	190	112	110	187	27	137	42	18	130	24
MSTRG.1549	1787	619	424	1066	772	885	232	960	550	686	630	1233
STRG.1048	0	0	0	0	0	0	30	0	0	13	14	10
STRG.1049	0	2	0	9	32	0	64	23	18	45	14	27
MSTRG.1550	0	0	0	0	7	0	0	0	0	0	0	34
MSTRG.1553	0	0	0	7	14	0	6	0	8	7	0	16
MSTRG.1558	12	0	24	24	46	10	18	71	24	59	28	122
MSTRG.1555	0	7	0	0	4	0	0	0	0	0	0	0
MSTRG.1561	0	372	0	113	5	56	0	7	80	0	0	0
MSTRG.1562	0	0	0	0	14	0	0	0	0	0	0	0
MSTRG.1563	0	314	7	86	6	10	0	0	5	0	0	0
MSTRG.1564	0	33	0	17	0	5	0	0	0	0	0	0
MSTRG.1565	0	7	0	17	0	20	0	0	0	0	0	0
MSTRG.1544	2456	62	53	873	2071	179	36	57	34	45	49	196
MSTRG.1546	154	67	104	94	70	78	0	32	9	0	7	26
MSTRG.1548	721	692	178	498	874	470	2125	2426	1362	1542	1751	2497
MSTRG.1552	1193	314	606	1044	605	672	13	87	66	83	30	560
MSTRG.1551	26	30	11	6	67	14	183	181	55	201	95	81
MSTRG.1554	6	0	17	11	7	0	22	0	0	1	0	29
MSTRG.1622	6	0	0	0	14	9	2	12	10	5	0	54
MSTRG.1625	4	0	0	0	0	0	0	0	0	10	0	0
MSTRG.1626	0	0	4	0	15	14	0	0	5	6	0	4
MSTRG.1627	0	0	0	0	0	0	0	0	0	8	0	0
MSTRG.1628	0	7	0	0	0	0	22	50	10	0	12	22
MSTRG.1629	0	0	0	0	0	0	0	4	0	0	0	3
MSTRG.1630	9	0	0	0	0	0	0	0	4	0	0	16
MSTRG.1632	99	25	53	57	29	31	126	17	27	137	32	150
MSTRG.1624	12	0	0	0	0	0	0	0	0	0	0	0
MSTRG.1631	53	39	20	32	45	14	70	21	24	90	30	56
MSTRG.1635	140	76	45	77	91	57	102	109	107	278	151	264
MSTRG.1638	47	6	29	8	13	24	20	27	34	76	59	100
MSTRG.1639	0	0	0	0	0	0	0	0	0	7	0	6
MSTRG.1636	2	4	0	0	3	0	0	0	0	1	2	7
MSTRG.1637	39	5	2	21	26	0	4	11	6	25	0	20
MSTRG.1640	7	0	0	0	0	0	2	0	0	0	0	0
MSTRG.1641	7	0	0	0	26	15	0	0	0	0	0	18
MSTRG.1634	199	140	58	116	278	88	86	457	84	329	193	218
MSTRG.1642	0	0	5	0	34	0	0	8	0	0	0	0
MSTRG.1643	0	0	14	0	0	0	0	19	0	17	0	0
MSTRG.1644	0	0	6	2	6	0	0	7	0	0	0	10
MSTRG.1645	26	26	18	6	118	15	44	117	16	86	48	147
MSTRG.1646	0	1	0	5	4	0	11	0	0	11	5	17
MSTRG.1647	116	56	29	64	244	70	413	239	233	339	315	624
MSTRG.1648	0	0	0	4	6	0	0	0	0	0	0	0
MSTRG.1649	0	0	0	0	0	0	0	6	0	9	0	7
MSTRG.1652	0	30	0	21	34	0	55	47	0	40	0	61
MSTRG.1653	18	4	0	5	0	0	0	9	0	6	0	0
MSTRG.1654	57	22	8	22	79	18	28	39	10	15	7	62
MSTRG.1656	0	0	0	0	0	0	0	0	0	7	0	15
MSTRG.1657	429	269	82	250	244	245	1383	1978	1253	1465	1194	585
MSTRG.1661	131	18	75	90	137	68	162	140	199	313	238	415
MSTRG.1662	2	0	0	0	16	0	92	27	77	72	51	7
MSTRG.1658	191	69	136	120	211	182	54	116	36	161	216	402
MSTRG.1659	20	0	0	11	25	6	151	0	81	65	127	135
MSTRG.1666	361	146	71	179	828	110	386	504	465	670	485	1160
MSTRG.1607	18	25	6	17	55	0	34	55	12	87	67	140
MSTRG.1609	0	0	0	0	0	0	0	0	0	0	7	7
MSTRG.1611	137	26	20	62	524	60	26	96	47	29	15	105
MSTRG.1612	8	0	0	4	14	0	114	8	0	0	0	19
MSTRG.1605	416	226	67	229	202	199	630	344	342	667	713	816
MSTRG.1593	102	28	74	83	61	96	21	16	22	52	20	105
MSTRG.1590	0	5	19	9	0	5	0	0	0	0	0	0
MSTRG.1591	0	4	0	0	0	14	0	0	0	0	0	0
MSTRG.1596	0	0	0	0	6	0	0	0	0	0	0	4
MSTRG.1598	0	0	0	0	9	0	0	0	0	0	0	0
MSTRG.1604	0	486	0	240	12	66	138	17	52	18	78	25
MSTRG.1613	74	11	21	18	78	19	10	4	10	21	0	58
MSTRG.1619	0	0	0	0	0	0	8	0	0	0	0	17
MSTRG.1621	116	48	46	65	101	59	430	139	136	246	248	304
MSTRG.1606	6	0	0	0	16	0	7	5	0	22	6	0
MSTRG.1608	6	0	0	0	0	0	28	13	13	8	18	15
MSTRG.1610	2108	719	763	1154	5558	980	1992	2501	866	2401	953	4099
MSTRG.1589	53	0	22	24	12	13	36	0	6	14	0	7
MSTRG.1594	9	27	7	13	52	32	9	24	37	24	40	52
MSTRG.1592	128	90	18	52	87	53	331	197	260	370	443	560
MSTRG.1595	51	29	47	40	102	54	0	59	20	104	61	290
MSTRG.1597	323	93	134	226	184	155	41	103	18	236	63	390
MSTRG.1599	45	16	13	14	19	24	0	22	0	25	12	33
MSTRG.1600	20	6	5	6	83	11	86	52	44	58	34	43
MSTRG.1601	38	27	49	52	64	31	34	73	29	45	47	82
MSTRG.1602	13	9	0	0	17	9	115	33	32	100	57	66
MSTRG.1603	10	9	7	5	0	11	8	14	8	25	10	52
MSTRG.1620	333	51	80	84	616	111	52	143	57	163	90	217
MSTRG.1614	16	0	0	10	0	0	0	0	0	0	0	15
MSTRG.1615	29	12	6	2	0	0	0	0	0	0	0	32
MSTRG.1616	10	0	0	0	0	0	2	0	0	0	0	0
MSTRG.1617	9	0	0	0	0	5	0	0	0	0	0	4
MSTRG.1618	4	4	0	0	4	1	23	0	22	10	45	8
MSTRG.1673	56	10	33	36	124	28	45	79	67	110	80	339
MSTRG.1674	0	0	0	0	0	0	19	0	0	0	0	0
MSTRG.1675	13	13	10	6	26	2	111	77	145	159	162	90
MSTRG.1680	11	0	9	0	32	0	72	83	34	67	55	81
MSTRG.1676	94	72	40	40	312	68	66	656	79	484	108	289
MSTRG.1694	4	0	0	0	7	0	33	0	0	6	5	0
MSTRG.1696	0	0	0	8	26	0	13	0	6	7	0	6
MSTRG.1663	0	0	0	0	0	0	4	5	8	0	1	34
STRG.1107	0	11	0	0	0	0	34	2	11	9	27	0
MSTRG.1665	0	0	0	0	5	0	17	5	0	4	8	8
MSTRG.1668	5	9	0	20	16	0	12	0	0	0	11	0
MSTRG.1671	3	0	0	0	6	0	34	17	23	15	29	71
MSTRG.1672	0	0	0	0	0	0	0	9	12	0	3	7
MSTRG.1670	0	0	0	0	0	0	7	0	0	0	0	8
MSTRG.1667	0	0	0	0	7	0	0	0	0	0	0	0
MSTRG.1664	385	84	45	99	136	150	530	281	164	370	322	620
STRG.1138	0	0	0	0	0	0	6	0	0	0	0	0
MSTRG.1681	9	0	0	6	9	0	16	0	0	28	0	19
MSTRG.1688	3	7	6	0	15	8	6	7	0	6	0	16
MSTRG.1689	0	0	0	0	0	5	0	0	0	11	6	20
MSTRG.1686	0	0	0	0	0	0	44	3	23	30	37	14
MSTRG.1685	0	0	0	6	0	0	0	6	0	0	0	11
STRG.1113	0	0	0	0	0	0	9	0	0	0	0	0
MSTRG.1690	0	0	0	11	10	0	0	0	0	0	0	9
MSTRG.1692	9	0	0	8	10	0	4	10	13	40	8	71
MSTRG.1691	0	0	0	0	0	0	0	0	0	0	8	20
MSTRG.1678	14	0	2	0	21	4	0	5	0	6	0	13
MSTRG.1679	3	5	0	0	0	0	8	0	0	16	0	10
MSTRG.1687	7	0	0	0	0	0	0	0	0	10	0	0
MSTRG.1697	398	206	123	238	232	175	10	69	17	64	42	103
MSTRG.1700	130	42	64	154	68	62	0	19	0	6	0	47
MSTRG.1698	25	6	16	0	7	9	0	0	0	0	0	0
MSTRG.1703	121	52	20	59	43	35	0	26	0	46	41	55
MSTRG.1706	28	0	0	15	13	8	122	52	113	100	37	222
MSTRG.1707	15	5	3	0	3	0	5	0	9	0	70	0
MSTRG.1723	268	148	67	105	149	140	183	248	236	268	212	296
MSTRG.1722	27	15	0	4	47	12	42	14	0	25	13	30
MSTRG.1705	0	0	6	0	0	0	4	0	0	0	0	9
MSTRG.1710	61	29	28	27	14	32	0	21	0	15	0	25
MSTRG.1711	0	0	1	0	0	0	1	0	0	4	1	23
MSTRG.1712	0	0	0	0	0	8	0	0	0	0	0	23
MSTRG.1716	0	0	0	0	0	12	14	8	5	4	19	46
MSTRG.1713	0	0	0	0	0	0	13	25	12	26	16	24
MSTRG.1717	0	0	0	12	20	0	2	0	0	8	0	0
MSTRG.1718	0	0	0	0	11	0	0	0	0	0	0	0
MSTRG.1709	33	0	0	0	23	0	57	66	39	16	24	87
MSTRG.1708	25	7	0	4	0	16	0	16	5	0	0	34
MSTRG.1714	6	7	0	3	5	0	0	0	0	0	0	0
MSTRG.1715	13	12	0	3	51	11	0	9	6	0	9	5
MSTRG.1726	40	35	39	76	73	47	0	52	0	43	59	105
MSTRG.1720	0	0	10	0	0	0	0	4	0	0	0	0
MSTRG.1719	19	0	27	23	5	9	0	0	1	0	0	0
MSTRG.1724	283	111	63	215	326	221	198	469	199	531	507	505
MSTRG.1725	32	0	21	52	37	72	0	26	0	47	53	0
MSTRG.1727	127	17	72	162	82	68	0	14	5	41	11	35
MSTRG.1728	490	100	297	567	503	330	32	191	33	184	143	457
MSTRG.1735	5	8	38	25	5	42	0	0	4	8	6	5
MSTRG.1736	84	30	25	35	14	53	149	11	17	5	0	43
MSTRG.1742	242	107	101	109	61	85	803	39	228	112	112	125
MSTRG.1741	252	90	184	513	416	181	12	108	15	140	86	324
MSTRG.1732	0	0	0	0	18	0	0	12	0	6	0	12
MSTRG.1733	6	3	0	0	13	5	65	39	44	23	40	7
MSTRG.1737	268	70	241	392	279	267	71	133	32	158	97	140
MSTRG.1739	8	0	16	61	7	4	0	0	0	19	17	0
MSTRG.1740	48	30	83	50	82	82	71	87	21	131	51	219
MSTRG.1729	510	318	164	396	326	219	5455	1052	1771	4996	5325	5273
MSTRG.1730	217	107	76	205	76	82	173	64	60	459	176	1273
MSTRG.1731	10	17	9	20	43	55	12	27	24	19	12	7
MSTRG.1738	39	0	10	10	0	24	6	16	0	0	0	0
MSTRG.1744	5	0	4	5	21	14	41	24	39	14	13	13
MSTRG.1746	8	2	0	12	40	4	13	17	0	31	19	35
MSTRG.1743	25	0	0	12	14	0	0	0	0	6	0	14
MSTRG.1748	31	21	0	16	30	12	0	47	0	10	15	40
MSTRG.1747	66	31	10	9	115	9	0	10	0	0	0	0
MSTRG.1750	173	57	23	54	329	103	0	22	0	0	0	0
MSTRG.1755	69	0	18	0	725	40	25	7186	0	54	7	0
MSTRG.1761	8	0	0	0	0	0	0	0	0	0	0	0
MSTRG.1767	17	5	0	16	30	0	75	90	53	155	154	85
MSTRG.1768	1	0	0	0	24	0	0	0	0	1	0	0
MSTRG.1772	0	0	3	0	2	0	13	9	0	11	0	10
MSTRG.1773	7	0	0	0	8	0	0	5	0	0	0	0
MSTRG.1774	2	0	3	5	2	0	0	0	0	7	3	25
MSTRG.1769	4	0	0	0	0	0	0	0	0	0	0	11
MSTRG.1775	9	0	4	3	10	0	46	43	40	33	82	69
MSTRG.1770	3	0	0	0	7	0	0	6	0	0	0	18
MSTRG.1779	52	26	29	46	55	0	0	23	12	31	21	107
MSTRG.1776	7	0	0	0	0	0	0	0	0	0	0	0
MSTRG.1780	26	41	41	64	68	56	18	26	13	107	54	170
MSTRG.1781	183	206	101	100	215	163	650	294	443	485	432	1428
MSTRG.1782	3	0	0	4	8	0	0	0	0	0	0	0
MSTRG.1784	9	4	7	0	0	9	5	0	0	0	0	7
MSTRG.1788	0	0	6	0	50	0	0	0	0	0	0	11
MSTRG.1787	0	0	0	0	8	0	0	0	0	0	0	0
MSTRG.1786	0	0	0	0	36	0	12	4	0	5	0	0
MSTRG.1751	0	0	0	0	0	0	0	0	5	0	0	0
MSTRG.1753	0	0	0	0	14	0	5	0	0	11	6	6
MSTRG.1759	0	0	0	0	0	6	0	0	0	0	0	0
MSTRG.1756	0	0	0	0	0	0	15	22	0	0	0	29
MSTRG.1757	0	23	15	31	43	0	11	0	21	91	0	113
MSTRG.1766	2414	768	1273	1492	2651	1649	1653	2533	744	1355	758	3494
MSTRG.1752	2	0	0	0	0	0	0	12	0	0	0	0
MSTRG.1754	19	0	0	18	54	0	0	15	4	26	0	7
MSTRG.1758	47	28	14	46	105	15	49	89	28	27	0	63
MSTRG.1794	44	11	38	46	73	21	37	14	26	50	7	99
MSTRG.1793	14	0	0	12	0	0	55	13	16	9	0	0
MSTRG.1795	47	44	14	17	78	32	93	64	82	88	70	63
MSTRG.1808	84	73	12	66	105	51	347	221	321	217	167	172
MSTRG.1809	11	27	8	0	47	12	75	66	108	30	17	121
MSTRG.1810	157	83	10	80	93	84	1786	128	246	569	394	1051
MSTRG.1789	0	0	0	0	5	6	0	7	7	9	5	11
MSTRG.1792	21	22	12	33	187	50	72	50	18	72	7	55
MSTRG.1791	0	5	9	7	28	15	24	16	9	44	29	81
MSTRG.1790	0	0	0	0	0	0	0	0	0	5	0	19
MSTRG.1798	133	69	55	60	213	65	241	130	198	670	656	704
MSTRG.1799	0	0	0	0	3	0	1	0	0	0	0	0
MSTRG.1801	23	31	10	23	11	7	14	48	43	79	48	184
MSTRG.1802	45	52	22	40	52	25	258	259	232	403	352	683
MSTRG.1803	124	80	30	18	67	42	54	64	61	119	86	195
MSTRG.1796	147	33	44	26	84	24	16	24	12	131	55	283
MSTRG.1800	12	0	0	24	16	0	187	93	91	155	140	263
MSTRG.1797	33	10	8	12	20	6	0	7	13	14	0	20
MSTRG.1805	37	21	34	32	37	27	0	13	0	22	0	62
MSTRG.1804	1587	578	213	769	2158	950	927	1441	1039	664	868	2994
MSTRG.1835	28	46	8	22	91	24	129	192	77	100	84	30
MSTRG.1836	67	15	34	75	120	37	5	30	0	58	6	22
MSTRG.1839	0	0	0	0	0	0	0	0	0	0	18	0
MSTRG.1840	313	110	43	222	136	115	546	299	351	783	614	1040
MSTRG.1838	19	0	24	6	40	17	0	0	0	30	0	16
MSTRG.1856	160	59	49	116	537	96	73	215	46	243	85	382
MSTRG.1869	164	44	67	153	259	80	129	322	153	301	188	626
MSTRG.1857	1133	391	453	615	569	517	92	415	192	278	151	220
MSTRG.1841	14	2	33	10	31	6	5	2	8	10	3	25
MSTRG.1855	85	8	21	42	91	51	124	43	93	175	209	222
MSTRG.1814	187	125	41	140	136	62	69	239	50	245	293	379
MSTRG.1820	0	0	0	0	7	0	3	0	0	0	0	0
MSTRG.1818	0	0	0	0	7	0	0	0	0	0	0	0
STRG.1193	0	0	0	0	0	0	7	0	0	0	0	0
MSTRG.1827	0	0	0	0	9	0	0	0	0	0	0	0
MSTRG.1828	0	0	0	0	0	0	0	6	0	0	0	11
MSTRG.1829	0	0	0	0	0	6	0	0	0	0	0	0
MSTRG.1830	0	0	0	0	0	0	0	0	0	0	0	7
MSTRG.1831	0	10	0	0	20	0	66	61	33	23	45	8
MSTRG.1832	5437	2158	2345	4303	5004	4003	658	2195	896	516	364	941
MSTRG.1833	0	0	0	0	0	5	22	0	0	33	78	34
MSTRG.1834	0	0	0	0	9	0	0	0	0	6	0	0
MSTRG.1825	0	0	4	0	7	0	0	0	0	0	0	12
MSTRG.1826	0	0	0	0	0	0	0	0	0	6	0	0
MSTRG.1843	0	32	0	0	3	0	0	219	0	120	864	0
MSTRG.1845	0	0	5	12	11	0	12	0	4	0	0	16
MSTRG.1846	0	0	18	0	8	8	0	2	0	0	0	5
MSTRG.1849	0	0	0	0	4	0	7	0	3	0	3	4
MSTRG.1852	8	9	0	9	9	2	21	53	33	55	30	38
MSTRG.1817	56	62	20	45	38	14	71	137	48	177	186	133
MSTRG.1815	2	4	5	0	3	0	25	2	26	2	7	152
MSTRG.1816	10	31	4	11	171	5	7	21	7	27	15	6
MSTRG.1821	7	0	0	0	0	0	0	0	0	9	5	0
MSTRG.1819	30	16	21	12	142	16	12	30	8	28	13	13
MSTRG.1822	5	0	0	0	14	0	5	0	0	0	0	0
MSTRG.1824	4	0	0	8	12	0	0	0	0	0	0	13
MSTRG.1823	7	0	0	0	0	0	0	0	0	0	0	0
MSTRG.1842	14	24	10	15	46	30	71	87	37	22	47	13
MSTRG.1844	6	0	0	13	0	0	7	0	0	0	0	8
MSTRG.1847	24	9	38	43	26	39	13	14	3	8	13	89
MSTRG.1848	10	7	0	0	3	3	8	16	26	20	23	3
MSTRG.1850	10	6	7	5	4	6	36	22	19	7	6	6
MSTRG.1851	129	75	25	92	76	83	23	61	6	25	1	35
MSTRG.1853	20	24	15	13	42	10	126	23	46	73	120	140
MSTRG.1854	321	61	84	233	272	172	642	997	320	1319	497	1187
MSTRG.1866	0	6	0	0	0	0	0	0	0	0	0	0
MSTRG.1865	143	68	23	98	256	38	44	25	37	36	10	162
MSTRG.1867	102	131	27	51	109	57	17	80	44	28	40	57
MSTRG.1868	23	0	0	9	9	7	0	0	11	9	7	34
MSTRG.1858	885	346	521	732	177	763	222	1242	611	1073	715	729
MSTRG.1859	0	0	0	0	0	0	0	7	0	0	0	0
MSTRG.1862	18	0	0	4	0	0	10	8	11	9	15	33
MSTRG.1880	71	9	39	97	26	39	30	17	18	13	5	107
MSTRG.1877	0	6	7	0	4	0	0	0	0	0	4	0
MSTRG.1878	397	167	125	299	277	171	335	679	415	359	379	627
MSTRG.1872	91	21	0	33	71	103	277	63	40	18	35	173
MSTRG.1870	1780	1532	436	1160	1588	1323	3056	4407	2637	1971	1836	1443
MSTRG.1881	0	0	10	0	9	12	0	14	0	0	0	10
MSTRG.1882	15	9	0	4	38	0	45	38	36	25	20	29
MSTRG.1887	249	113	206	205	224	144	61	174	102	278	261	350
MSTRG.1889	639	888	157	435	344	399	2169	1258	1198	1002	2064	915
MSTRG.1894	8	0	0	0	7	0	41	20	46	21	14	65
MSTRG.1892	6	8	4	6	31	3	32	74	67	24	50	27
MSTRG.1897	179	109	93	182	489	161	171	809	98	107	68	245
MSTRG.1873	0	0	0	0	4	0	0	0	0	0	0	0
MSTRG.1874	0	0	0	0	0	5	0	0	0	0	0	0
MSTRG.1879	0	0	0	0	0	0	0	5	0	0	0	0
MSTRG.1885	8	0	19	26	39	7	135	10	62	41	13	78
MSTRG.1886	0	0	0	0	0	0	2	3	13	8	0	0
MSTRG.1883	5	7	0	0	0	0	0	0	0	0	0	0
MSTRG.1884	401	191	194	294	1498	183	653	285	411	1515	955	719
MSTRG.1898	7	0	0	0	1	0	0	0	0	0	0	0
MSTRG.1900	78	31	28	69	136	55	185	146	130	234	171	240
MSTRG.1901	49	43	9	0	31	9	29	39	24	59	68	115
MSTRG.1903	8	6	0	9	11	0	0	9	9	20	18	48
MSTRG.1904	0	0	0	0	0	0	0	7	0	0	0	0
MSTRG.1902	46	32	13	39	86	28	64	222	224	417	370	322
MSTRG.1905	398	128	94	174	118	109	10	55	40	150	122	409
MSTRG.1906	68	21	34	27	44	57	32	66	58	87	58	219
MSTRG.1910	0	0	0	0	5	0	7	0	7	4	0	11
MSTRG.1909	817	196	512	469	2198	481	215	2294	549	624	394	742
MSTRG.1922	86	37	0	55	24	26	6	36	8	28	0	19
MSTRG.1921	43	53	25	66	56	19	57	108	40	76	52	34
MSTRG.1925	18	0	0	17	8	8	0	0	0	9	0	16
MSTRG.1913	0	0	0	0	12	0	0	0	0	0	0	18
MSTRG.1915	7	0	0	0	0	0	12	0	0	16	0	99
MSTRG.1914	0	0	0	0	0	0	0	0	0	8	0	0
MSTRG.1923	11	6	0	20	38	0	146	117	96	178	177	483
MSTRG.1924	477	295	220	298	682	384	511	424	427	952	815	1040
STRG.1270	0	0	0	0	0	0	208	0	0	0	0	0
STRG.1271	0	0	0	0	0	0	30	0	0	0	0	0
STRG.1254	0	0	0	0	0	0	6	0	0	0	0	0
MSTRG.1916	10	7	0	11	10	0	12	18	0	18	17	61
MSTRG.1918	0	0	0	0	5	1	0	0	0	6	0	0
MSTRG.1911	1517	1275	492	1273	1295	1096	1681	3835	1560	836	610	411
MSTRG.1912	8	0	7	0	0	0	0	10	0	0	0	13
MSTRG.1917	47	4	3	12	45	6	106	78	83	70	123	63
MSTRG.1920	58	21	26	52	43	22	84	32	24	23	19	37
MSTRG.1951	20	36	0	20	123	19	101	151	58	192	73	104
MSTRG.1952	5	4	0	0	13	0	29	36	24	44	14	26
MSTRG.1949	29	6	10	9	122	14	3	28	0	64	6	59
MSTRG.1950	26	12	8	4	31	3	50	37	89	59	102	73
MSTRG.1953	76	18	59	48	369	43	44	105	11	184	9	218
MSTRG.1955	15	0	0	0	0	0	14	0	0	8	0	17
MSTRG.1957	13	0	27	9	25	9	10	0	8	18	16	48
MSTRG.1958	15	6	6	0	0	6	3	0	0	0	6	15
MSTRG.1959	17	8	0	0	5	15	0	57	7	8	0	45
MSTRG.1972	7	0	0	0	0	0	0	9	0	0	0	6
MSTRG.1974	20	0	0	19	49	7	98	15	8	32	11	49
MSTRG.1979	9	0	10	0	11	0	10	28	25	8	3	8
MSTRG.1980	47	6	25	39	61	14	50	49	18	90	56	316
MSTRG.1978	106	22	21	62	162	40	110	186	265	413	420	576
MSTRG.1977	19	0	15	4	13	0	0	0	0	0	0	17
MSTRG.1966	243	112	86	188	753	201	758	302	235	625	685	383
MSTRG.1967	7	0	5	7	18	6	24	6	0	7	0	9
MSTRG.1968	0	0	0	0	0	0	15	0	0	0	0	0
MSTRG.1969	2	3	0	4	9	0	10	0	4	0	0	0
MSTRG.1962	0	0	0	0	0	7	0	14	0	0	0	0
MSTRG.1963	0	0	0	0	0	0	0	0	0	0	8	9
MSTRG.1960	0	0	0	0	0	0	0	0	0	0	0	6
MSTRG.1961	0	0	0	0	0	0	0	0	0	0	0	9
STRG.1285	0	0	0	0	0	0	7	0	0	0	0	0
MSTRG.1964	0	0	0	0	6	0	0	0	0	0	0	6
MSTRG.1965	0	0	0	0	7	0	9	10	0	0	0	7
MSTRG.1973	38	20	14	5	51	16	140	148	84	126	31	174
MSTRG.1970	246	143	47	147	263	58	143	291	235	203	315	246
MSTRG.1971	15	0	0	14	18	0	0	16	9	0	0	19
MSTRG.1981	401	157	173	286	283	322	90	196	115	217	256	183
MSTRG.1982	97	12	44	59	23	36	13	0	0	3	18	32
MSTRG.1983	20	9	0	13	0	11	3	0	0	0	0	51
MSTRG.1984	2317	871	1123	1503	797	1295	265	2285	873	1762	2076	1035
MSTRG.1986	300	141	236	212	337	242	784	909	1362	1397	1456	961
MSTRG.1985	13	0	0	27	28	0	209	13	17	59	29	90
MSTRG.1987	680	542	294	444	386	280	3867	1850	2645	1829	1750	2234
MSTRG.1988	16	6	0	6	51	6	332	7	70	44	57	49
STRG.1323	29	5	15	13	48	0	155	72	72	56	43	22
MSTRG.1991	5	0	0	0	5	0	3	0	0	0	0	10
MSTRG.1994	31	0	0	14	16	0	23	96	0	57	40	114
MSTRG.1992	16	8	9	5	18	0	0	11	0	25	0	25
MSTRG.1927	226	59	245	136	65	88	50	41	43	53	17	204
MSTRG.1929	0	7	0	0	0	0	0	0	0	0	0	0
MSTRG.1932	0	0	0	0	0	2	29	0	35	7	0	0
MSTRG.1933	0	0	0	9	0	0	0	0	0	0	0	15
MSTRG.1939	12	4	0	0	71	0	15	57	0	28	62	85
MSTRG.1934	0	0	0	0	0	0	0	0	0	0	0	16
MSTRG.1937	0	0	0	0	18	0	7	8	0	13	0	29
MSTRG.1941	500	387	126	333	2558	305	423	518	325	309	3000	369
MSTRG.1943	53	40	0	43	185	38	100	58	7	46	57	149
MSTRG.1946	28	0	31	18	36	9	20	59	3	65	23	82
MSTRG.1948	581	396	165	332	710	367	6594	953	2521	2250	2660	3991
MSTRG.1947	0	0	0	0	0	0	237	0	25	0	24	0
MSTRG.1926	472	317	118	244	377	255	3135	1697	2299	903	1598	2224
MSTRG.1928	101	34	33	51	140	20	80	59	51	125	70	230
MSTRG.1931	146	106	39	116	66	84	23	54	62	93	80	118
MSTRG.1930	178	44	53	52	71	64	14	12	0	47	18	87
MSTRG.1938	11	10	5	5	12	0	56	37	32	51	16	25
MSTRG.1935	10	0	0	0	2	0	0	5	9	0	19	8
MSTRG.1936	22	0	0	0	0	7	0	10	0	5	0	0
MSTRG.1940	22	0	8	31	111	12	5	28	0	19	13	241
MSTRG.1942	75	51	27	47	259	75	152	176	94	174	125	175
MSTRG.1945	350	162	68	162	483	149	1066	601	393	655	795	1300
MSTRG.1944	12951	8327	1283	7705	7487	5198	17255	5103	7721	1228	2558	4898
MSTRG.1998	12	0	7	16	21	0	8	36	11	36	0	89
MSTRG.1999	9	0	0	0	26	0	0	0	0	8	0	17
MSTRG.2000	24	14	8	22	59	0	98	87	52	100	58	57
MSTRG.2003	27	8	28	36	58	29	113	35	18	34	30	97
MSTRG.1996	0	7	8	6	0	0	0	0	0	0	0	31
MSTRG.1995	6	0	0	0	14	0	0	0	0	5	0	0
MSTRG.1997	9	18	11	0	9	0	4	3	6	3	2	1
MSTRG.2026	7	0	0	0	8	0	0	0	2	0	0	8
MSTRG.2027	8	0	0	0	14	0	0	0	0	0	0	0
MSTRG.2023	70	118	30	68	286	13	44	46	39	23	12	29
MSTRG.2025	3	0	0	0	9	3	0	0	0	0	0	0
MSTRG.2029	0	8	5	0	0	0	0	0	0	7	0	0
MSTRG.2031	0	0	0	0	9	8	0	4	0	27	14	0
MSTRG.2032	61	31	8	9	185	32	146	193	54	212	136	355
MSTRG.2033	0	0	0	0	0	0	25	0	0	0	0	0
MSTRG.2034	24	13	8	10	24	21	3	85	72	55	51	94
MSTRG.2037	0	5	0	0	11	0	0	0	14	29	38	108
MSTRG.2036	41	0	24	7	62	0	7	19	8	33	19	96
MSTRG.2030	45	14	16	7	73	29	78	104	77	41	62	54
MSTRG.2035	50	17	8	25	27	13	0	0	0	15	0	31
MSTRG.2039	6	0	0	0	0	0	0	0	0	0	0	0
MSTRG.2038	4	0	0	2	47	0	178	35	52	16	25	11
MSTRG.2046	4	6	0	0	5	0	0	0	11	6	0	13
MSTRG.2047	38	0	22	40	143	0	195	142	321	172	173	236
MSTRG.2044	40	36	14	54	130	43	70	386	143	201	160	116
MSTRG.2053	78	47	8	25	178	43	76	78	70	79	101	74
MSTRG.2048	10	0	25	0	18	0	17	13	0	14	17	0
MSTRG.2049	4	11	8	13	4	0	10	0	0	0	0	2
MSTRG.2050	0	0	0	0	0	11	43	0	30	57	34	0
MSTRG.2051	281	109	96	160	163	121	40	108	140	272	177	388
MSTRG.2054	59	12	22	23	183	42	9	8	32	76	22	171
MSTRG.2055	0	0	0	0	6	0	0	0	0	0	0	0
MSTRG.2052	13	0	0	8	45	0	50	5	11	16	0	31
MSTRG.2056	72	22	5	61	100	17	127	71	99	173	151	231
MSTRG.2059	395	217	231	368	199	204	207	122	171	391	258	661
MSTRG.2058	51	62	5	21	53	24	20	58	72	59	77	64
MSTRG.2008	0	0	0	0	0	0	29	0	0	14	0	0
MSTRG.2009	151	37	83	79	185	58	38	95	27	52	15	40
MSTRG.2004	6	0	12	4	10	0	37	9	30	30	12	0
MSTRG.2010	0	0	14	0	16	0	0	0	0	6	0	0
MSTRG.2011	0	0	0	0	0	6	0	3	0	0	0	2
MSTRG.2012	0	19	21	35	107	23	27	38	0	12	32	62
MSTRG.2006	0	0	0	0	10	0	0	0	0	0	0	0
MSTRG.2005	0	0	0	0	0	0	4	0	0	0	0	23
MSTRG.2007	0	6	0	0	0	0	5	0	0	0	0	0
MSTRG.2014	0	0	0	0	0	0	0	0	7	0	0	0
MSTRG.2020	111	26	27	61	67	27	3	27	21	30	10	67
MSTRG.2021	0	8	0	0	0	0	0	83	154	0	8	14
MSTRG.2016	0	0	0	0	0	0	9	0	0	0	0	11
MSTRG.2022	39	12	31	32	55	19	206	115	187	221	131	209
MSTRG.2018	0	5	0	3	8	0	15	14	10	7	14	22
MSTRG.2028	184	120	75	204	611	125	98	258	190	106	130	334
MSTRG.2002	11	0	0	0	3	0	0	0	0	0	0	45
MSTRG.2001	8	0	3	0	0	2	0	0	0	8	0	37
MSTRG.2013	4	6	0	8	28	16	0	0	3	13	11	12
MSTRG.2015	19	0	0	0	0	0	0	5	0	0	0	0
MSTRG.2019	243	98	53	133	266	115	71	291	81	215	130	315
MSTRG.2017	23	9	4	11	69	5	203	116	163	93	148	77
MSTRG.2063	32	14	65	37	21	11	0	6	7	0	0	22
MSTRG.2060	14	11	0	5	9	10	18	25	22	0	8	16
MSTRG.2064	74	25	26	20	70	45	28	18	53	61	38	219
MSTRG.2061	5	0	24	19	0	0	0	7	0	0	0	11
MSTRG.2065	20	8	0	0	0	0	9	6	5	14	0	5
MSTRG.2067	4	0	0	0	0	0	7	0	0	1	0	4
MSTRG.2071	47	28	76	62	87	15	33	41	21	15	22	171
MSTRG.2068	11	0	21	3	12	0	17	0	0	0	2	0
MSTRG.2069	5	0	0	0	0	11	0	0	2	0	0	17
MSTRG.2070	12	0	0	0	48	17	0	10	0	13	27	16
MSTRG.2074	0	0	0	27	9	0	21	27	0	0	0	6
MSTRG.2073	5	42	49	54	64	87	799	298	113	167	102	59
MSTRG.2075	0	0	0	0	0	6	0	0	0	0	0	0
MSTRG.2076	4	0	0	0	9	0	0	0	0	15	4	0
MSTRG.2078	47	29	16	68	56	0	113	214	114	2134	2670	1179
MSTRG.2077	67	46	17	33	192	14	22	53	16	71	31	120
MSTRG.2086	136	18	21	83	56	27	31	88	29	65	43	121
MSTRG.2079	254	111	56	123	129	141	32	61	19	42	55	95
MSTRG.2083	144	99	27	41	23	97	124	44	41	51	89	75
MSTRG.2080	53	55	40	37	24	66	21	29	20	85	96	18
MSTRG.2081	14	3	7	7	3	12	0	5	15	97	35	59
MSTRG.2082	10	8	0	5	8	0	17	46	2	6	16	3
MSTRG.2072	6086	4065	2235	3689	3259	2538	8793	6838	4336	4453	7526	10756
MSTRG.2084	14	0	0	1	0	11	40	29	83	52	92	37
MSTRG.2085	2	1	0	0	0	0	0	0	0	6	0	0
MSTRG.2088	114	21	41	82	238	49	416	155	62	72	121	583
MSTRG.2087	942	541	385	562	1162	450	297	721	278	295	211	407
MSTRG.2089	0	0	0	0	0	0	0	0	0	0	22	0
MSTRG.2090	144	61	34	93	123	118	440	184	225	174	130	199
MSTRG.2095	52	28	0	13	48	0	336	105	236	946	1022	677
MSTRG.2092	2	5	4	0	0	0	0	0	0	0	0	12
MSTRG.2093	135	116	53	64	542	96	138	209	97	317	197	140
STRG.1394	0	0	0	0	0	0	52	0	0	0	0	0
MSTRG.2094	6	0	0	0	0	0	0	0	0	4	0	6
MSTRG.2097	0	0	0	0	10	0	0	0	0	0	14	18
MSTRG.2099	58	32	48	29	25	26	101	76	57	151	136	167
MSTRG.2098	159	53	21	57	185	31	13	194	15	101	19	57
MSTRG.2100	137	124	40	158	1208	44	0	57	13	0	21	27
MSTRG.2110	16	11	11	0	43	8	16	61	7	0	18	39
MSTRG.2107	139	23	65	79	249	69	214	150	152	289	145	248
MSTRG.2109	0	0	0	3	8	0	15	13	9	12	0	0
MSTRG.2108	4	10	0	8	0	6	0	7	9	0	9	0
MSTRG.2117	10	6	0	0	12	18	4	36	2	8	12	27
MSTRG.2116	3	0	0	6	0	0	0	0	2	4	0	0
MSTRG.2113	63	23	15	15	17	13	44	103	35	65	30	47
MSTRG.2115	80	0	45	64	92	63	98	96	61	149	75	592
MSTRG.2114	6	13	5	12	40	9	356	156	100	140	125	56
MSTRG.2112	1968	1428	533	1040	905	715	924	942	573	820	1043	618
MSTRG.2123	122	21	79	74	623	82	111	156	58	266	57	477
MSTRG.2122	8	6	0	0	5	0	0	0	0	0	0	0
MSTRG.2118	34	0	24	19	50	19	0	0	0	40	12	52
MSTRG.2119	57	30	5	51	109	75	63	148	57	191	45	120
MSTRG.2121	10589	678	112	927	611	999	491	79	78	81	109	927
MSTRG.2120	77	14	11	36	271	11	0	29	19	60	34	0
MSTRG.2124	14	9	0	0	65	0	0	0	0	0	0	0
MSTRG.2128	90	14	9	31	604	17	0	0	0	6	0	0
MSTRG.2127	453	40	0	23	14	27	268	25	29	49	67	4578
MSTRG.2134	142	64	32	149	235	59	108	351	172	151	320	370
MSTRG.2125	6954	4294	1056	2191	75298	1252	748	1866	643	2179	410	1847
MSTRG.2131	4	0	0	0	3	0	0	0	0	0	5	4
MSTRG.2132	9	0	0	0	0	0	0	0	0	9	0	17
MSTRG.2136	64	21	0	29	113	25	221	198	61	108	158	165
MSTRG.2144	5	0	0	0	30	0	3	0	0	5	0	0
MSTRG.2138	16	0	0	0	10	0	0	6	4	0	0	24
MSTRG.2142	0	0	0	0	10	2	0	0	0	0	0	1
MSTRG.2141	32	0	16	0	231	32	19	0	14	4	0	38
MSTRG.2139	16	11	16	0	87	0	32	31	24	38	62	32
MSTRG.2151	12	8	0	0	13	0	176	31	67	51	55	177
MSTRG.2148	7	0	0	0	6	0	0	8	0	8	0	11
MSTRG.2146	27	0	0	30	0	0	6	0	0	12	0	27
MSTRG.2145	23	3	3	0	3	0	32	42	32	71	28	124
MSTRG.2133	1919	831	350	808	400	794	22	498	152	159	440	179
MSTRG.2147	7	0	0	0	5	0	0	0	0	0	0	0
MSTRG.2153	17	0	0	14	48	0	0	0	7	0	0	0
MSTRG.2152	4	0	0	0	0	0	0	0	0	0	8	0
MSTRG.2157	10	0	0	26	14	5	10	12	0	5	0	20
MSTRG.2158	5	5	0	7	0	0	4	0	0	0	0	0
MSTRG.2159	208	181	50	164	457	218	2816	496	975	1132	1279	486
MSTRG.2161	11	0	0	12	45	0	0	25	13	0	0	8
MSTRG.2162	26	12	8	8	30	14	89	95	50	168	86	139
MSTRG.2163	127	17	75	226	263	87	342	58	101	219	161	410
MSTRG.2170	142	31	28	63	241	84	836	140	194	311	237	403
MSTRG.2168	4	5	0	6	102	0	11	22	0	35	0	10
MSTRG.2169	0	2	0	0	33	0	0	0	0	7	0	15
MSTRG.2173	314	137	91	144	155	121	208	161	140	272	221	256
MSTRG.2175	31	0	0	0	16	10	26	64	80	14	7	16
MSTRG.2174	28	11	9	34	31	0	35	62	21	39	32	49
MSTRG.2178	39	6	12	17	48	16	15	28	12	30	34	63
MSTRG.2176	85	17	63	51	40	13	54	52	43	38	32	37
MSTRG.2177	131	43	75	78	229	94	206	120	35	86	43	65
MSTRG.2179	147	69	90	106	326	67	199	295	199	271	168	47
MSTRG.2182	0	0	0	8	1	0	0	0	0	0	0	8
MSTRG.2188	10	18	10	3	88	26	127	59	58	151	150	124
MSTRG.2189	5	0	0	0	17	7	26	0	0	0	0	6
MSTRG.2184	57	15	0	0	51	10	149	51	64	48	53	32
MSTRG.2185	209	108	115	151	72	129	23	30	28	65	40	80
MSTRG.2186	126	64	37	39	27	73	592	191	369	261	213	184
MSTRG.2191	158	55	59	116	136	77	123	118	87	143	118	271
MSTRG.2190	7	0	10	7	3	4	19	0	0	10	0	24
MSTRG.2192	0	0	0	0	8	0	11	0	0	0	10	18
MSTRG.2194	18	0	6	4	14	0	67	54	95	120	69	64
MSTRG.2198	12	0	5	17	23	0	0	12	0	0	0	8
MSTRG.2195	3	0	0	9	4	6	0	11	0	0	0	9
MSTRG.2196	18	16	0	12	72	13	111	18	21	9	23	15
MSTRG.2199	16	15	14	30	105	17	16	29	0	13	0	43
MSTRG.2200	20	16	12	28	25	21	0	32	42	11	0	26
MSTRG.2204	36	0	46	55	37	17	29	33	7	0	0	88
MSTRG.2206	99	40	16	26	175	31	321	144	51	219	228	464
MSTRG.2208	22	14	0	0	13	0	27	41	21	7	42	49
MSTRG.2201	14	9	10	22	18	19	0	4	3	12	2	2
MSTRG.2202	53	20	22	27	37	25	12	39	18	27	15	44
MSTRG.2203	218	117	48	0	208	83	295	353	276	404	397	273
MSTRG.2214	0	0	0	0	5	0	9	0	0	0	0	17
MSTRG.2212	1107	536	390	635	810	603	1501	914	1287	1670	2025	3336
MSTRG.2213	155	40	51	128	152	70	0	36	17	17	13	48
MSTRG.2222	224	129	30	136	86	167	444	198	354	348	212	342
MSTRG.2224	28	35	16	8	33	23	144	74	36	61	78	88
MSTRG.2223	201	92	88	128	60	78	22	11	14	28	18	61
MSTRG.2218	3032	733	2529	3217	4205	5797	603	0	208	2033	10	844
MSTRG.2225	0	0	0	13	0	0	0	0	5	7	0	15
MSTRG.2231	88	23	24	19	18	24	75	87	110	229	241	212
MSTRG.2216	145	47	40	67	172	47	51	196	63	99	101	118
MSTRG.2217	40	7	23	10	36	24	0	13	5	14	0	5
STRG.1465	16	1	8	4	9	8	46	10	4	5	11	8
MSTRG.2219	1438	1685	197	1121	904	12	568	0	208	232	0	278
MSTRG.2220	1423	773	1515	2168	781	884	75	33	25	67	38	171
MSTRG.2221	517	301	190	449	287	472	0	42	0	6	9	25
MSTRG.2226	20	0	0	8	6	0	5	8	0	0	8	11
MSTRG.2227	9	0	0	6	25	0	4	13	0	16	7	50
MSTRG.2234	28	38	42	33	57	54	31	155	26	215	72	18
MSTRG.2235	4	0	13	0	0	7	0	0	0	0	0	0
MSTRG.2238	85	15	0	56	134	19	18	81	27	50	63	50
MSTRG.2239	26	21	0	0	35	0	88	66	37	64	13	169
MSTRG.2232	2745	2332	889	1889	2732	1905	7221	7884	7804	3753	3941	5872
MSTRG.2240	14	0	0	10	31	0	13	22	0	81	0	106
MSTRG.2241	6	0	14	13	0	14	0	12	0	0	0	0
MSTRG.2242	43	0	17	26	49	0	0	0	22	12	13	33
MSTRG.2250	529	192	157	313	1769	209	218	1132	265	1418	277	2211
MSTRG.2244	0	0	0	3	0	0	0	0	0	0	0	11
MSTRG.2243	6	0	0	6	6	0	0	3	0	0	0	0
MSTRG.2246	33	0	0	26	24	23	0	0	4	17	0	28
MSTRG.2245	273	105	71	105	124	114	146	213	254	323	378	115
MSTRG.2247	121	105	11	104	147	62	27	102	0	31	0	18
MSTRG.2253	20	0	0	25	51	13	0	11	18	11	10	30
MSTRG.2251	29	27	30	47	50	20	58	32	36	162	77	120
MSTRG.2252	917	353	479	900	1279	447	210	292	434	441	369	514
MSTRG.2259	0	5	0	0	18	0	9	0	5	0	0	8
MSTRG.2261	10	0	0	35	40	8	5	20	7	4	0	60
MSTRG.2262	18	10	14	11	38	0	25	37	34	20	54	87
MSTRG.2258	191	63	37	77	288	179	159	653	70	132	132	391
MSTRG.2255	0	0	8	0	0	0	0	0	0	0	0	0
MSTRG.2254	0	0	0	5	0	1	35	8	18	3	9	2
MSTRG.2256	0	0	0	0	0	0	0	0	0	0	0	11
MSTRG.2260	344	218	115	114	239	145	501	484	410	821	660	1160
MSTRG.2257	237	85	123	182	383	253	17	108	22	57	17	386
MSTRG.2272	60	30	32	31	34	90	66	54	65	135	35	305
MSTRG.2269	90	42	25	105	131	105	783	690	679	793	897	872
MSTRG.2266	0	0	0	0	0	8	0	0	0	0	0	0
MSTRG.2264	877	620	395	709	713	379	1642	1275	1007	2444	2660	4772
MSTRG.2267	0	0	0	0	0	0	0	0	0	0	0	8
MSTRG.2273	0	0	25	8	0	8	0	0	0	0	0	9
MSTRG.2271	0	0	0	0	7	0	0	0	0	0	0	0
MSTRG.2275	6	0	15	0	19	0	6	0	0	5	0	22
MSTRG.2276	38	0	10	23	85	19	15	48	24	59	9	69
MSTRG.2274	5	3	12	13	32	6	80	70	42	45	66	52
MSTRG.2277	79	56	40	72	56	30	0	55	32	37	11	180
MSTRG.2278	8	0	11	2	27	0	0	7	0	12	0	0
MSTRG.2279	169	106	30	73	135	49	392	206	291	213	111	313
MSTRG.2280	2	0	0	0	0	0	0	0	9	0	0	9
MSTRG.2281	166	61	28	120	881	53	38	308	65	219	97	244
MSTRG.2288	10	0	0	0	0	4	0	0	11	5	0	28
MSTRG.2287	61	22	16	7	76	11	92	132	82	132	147	143
MSTRG.2290	16	8	14	11	13	16	17	0	6	18	0	41
MSTRG.2291	32	33	29	32	46	15	29	11	19	14	9	93
MSTRG.2292	51	18	14	38	52	39	125	100	136	150	154	60
MSTRG.2286	42	35	12	17	35	28	66	111	61	66	10	20
MSTRG.2289	22	12	29	43	20	14	4	0	0	0	0	24
MSTRG.2282	2811	1361	1964	2016	4456	1421	843	5312	712	2433	1018	1216
MSTRG.2293	472	179	150	239	479	274	710	1210	766	1522	1331	1162
MSTRG.2295	22	19	11	22	91	0	8	26	7	21	9	26
MSTRG.2297	157	51	74	132	317	81	442	351	165	488	361	414
MSTRG.2296	32	0	0	10	118	0	11	18	0	14	0	52
MSTRG.2294	25	4	9	45	86	22	7	39	8	14	2	14
MSTRG.2299	85	47	21	57	67	80	80	50	110	141	59	182
MSTRG.2301	6	0	9	8	10	11	95	32	81	52	58	72
MSTRG.2302	14	0	0	0	0	11	17	0	10	30	18	31
MSTRG.2303	34	37	5	15	39	23	63	25	17	52	64	52
MSTRG.2304	27	51	15	31	44	25	153	132	127	183	205	177
MSTRG.2305	10	0	0	0	0	0	14	0	17	17	9	14
MSTRG.2300	997	362	642	605	378	772	252	410	271	1308	679	500
MSTRG.2306	24	10	7	26	70	20	278	33	64	43	34	95
MSTRG.2307	10	0	0	0	17	0	4	8	0	0	0	10
MSTRG.2314	84	44	36	83	130	62	53	94	51	61	11	42
MSTRG.2315	145	49	48	27	159	34	330	294	286	267	136	618
MSTRG.2316	195	94	82	112	366	156	183	118	97	136	157	252
MSTRG.2308	432	10	9	36	24	47	13	0	0	0	0	2
MSTRG.2309	206	48	0	19	6	58	13	10	0	0	12	0
MSTRG.2310	139	12	0	15	14	17	5	3	3	0	0	2
MSTRG.2313	24	17	4	9	0	0	0	6	0	5	0	0
MSTRG.2322	235	73	138	112	321	141	136	195	93	175	214	358
MSTRG.2326	0	0	8	0	8	11	0	0	0	0	0	0
MSTRG.2328	19	14	0	0	11	0	10	16	13	30	0	9
MSTRG.2325	112	74	60	67	144	56	404	284	326	156	170	597
MSTRG.2324	34	0	15	7	6	6	12	0	0	0	0	4
MSTRG.2331	162	124	51	106	99	90	245	135	165	87	135	37
MSTRG.2329	0	0	6	0	0	0	0	0	0	0	0	0
MSTRG.2330	20	15	0	14	111	22	0	52	0	41	0	40
MSTRG.2332	202	47	177	179	345	173	89	342	160	173	73	105
MSTRG.2333	0	0	0	0	5	0	0	0	0	0	0	0
STRG.1543	2	0	0	0	0	0	26	0	0	0	0	0
MSTRG.2335	5	0	0	2	7	0	0	8	5	0	0	0
MSTRG.2339	4	0	0	0	27	0	0	0	0	0	0	10
MSTRG.2340	24	13	32	40	37	13	0	32	10	39	3	86
MSTRG.2338	117	25	99	18	370	76	45	1067	125	545	139	249
MSTRG.2342	150	51	45	76	75	90	79	104	93	90	17	44
MSTRG.2336	2031	937	678	940	1239	880	356	2630	531	971	508	613
MSTRG.2348	61	49	13	49	76	30	53	39	57	130	40	74
MSTRG.2349	8	0	0	0	10	0	14	10	0	8	0	0
MSTRG.2346	20	15	17	24	37	26	0	9	0	45	11	21
MSTRG.2350	39	0	21	42	200	51	10	39	0	50	5	68
MSTRG.2352	12	7	0	0	0	6	19	11	6	9	28	24
MSTRG.2355	71	36	57	108	305	69	163	111	63	162	98	183
MSTRG.2361	399	160	222	463	634	235	210	331	231	194	254	421
MSTRG.2358	64	16	21	71	180	70	164	80	201	130	160	527
MSTRG.2359	130	27	44	54	149	56	96	142	33	95	32	56
MSTRG.2356	27	55	23	37	12	30	56	43	32	74	48	29
MSTRG.2357	604	418	404	404	815	525	1071	1029	592	851	640	1719
MSTRG.2360	272	132	41	62	1343	45	14	23	28	31	11	17
MSTRG.2363	276	82	145	195	242	93	30	156	114	203	112	163
MSTRG.2364	120	64	43	121	88	54	277	179	273	216	172	164
MSTRG.2362	7	0	0	0	17	7	0	11	3	15	0	11
MSTRG.2365	13	0	0	0	0	0	106	0	0	5	0	0
MSTRG.2366	0	8	1	2	1	0	0	1	0	0	0	1
MSTRG.2368	81	5	43	105	51	23	47	18	3	17	3	32
MSTRG.2369	0	0	0	0	0	0	9	0	0	0	0	0
MSTRG.2367	192	70	56	127	115	103	185	274	144	152	167	130
MSTRG.612	192	86	70	161	209	100	296	402	527	851	771	594
MSTRG.608	0	6	0	0	0	0	0	0	0	0	0	0
MSTRG.663	1059166	271198	644124	438846	203599	294597	29930	56184	6355	1315	1372	6319
MSTRG.671	366655	795304	435685	955092	120553	1613548	258692	3744	185036	928	6209	40428
MSTRG.613	55	64	21	274	30	434	0	9	0	0	0	0
MSTRG.607	8	0	0	0	0	0	0	0	0	0	0	0
MSTRG.664	3282	6879	4331	7344	379	22975	147	4	1	0	16	38
MSTRG.672	13772	2949	11012	3660	1603	1524	48	198	0	0	1	0
MSTRG.614	3	0	0	11	0	0	0	0	0	0	0	0
MSTRG.2373	151	70	6	100	40	57	162	58	105	240	123	279
MSTRG.2370	1782	945	507	1228	1157	1047	287	1232	343	523	339	596
MSTRG.2372	80	42	66	63	81	39	65	95	82	166	136	318
MSTRG.2371	332	216	124	251	271	240	384	531	340	328	383	470
MSTRG.2378	302	232	133	81	520	146	56	282	111	250	247	580
MSTRG.2379	255	68	129	175	159	111	33	71	25	25	37	68
MSTRG.2374	146	64	36	98	113	60	180	355	366	135	275	298
MSTRG.2375	143	100	37	94	238	91	19	413	61	98	92	93
MSTRG.2376	52	39	30	52	49	55	0	19	11	29	0	17
MSTRG.2377	61	11	0	66	0	18	7	8	0	12	0	19
MSTRG.2381	7	0	0	4	0	0	0	0	0	0	0	0
MSTRG.2383	91	6	23	80	169	67	92	219	188	138	118	158
MSTRG.2382	19	21	8	18	30	44	137	57	8	33	21	24
MSTRG.2385	788	239	328	433	524	278	97	509	291	196	142	194
MSTRG.2386	107	82	84	64	189	61	169	515	193	274	93	304
MSTRG.2388	220	120	136	131	294	181	293	473	177	662	358	652
MSTRG.2391	242	153	110	149	382	159	89	247	102	60	85	232
MSTRG.2394	169	76	113	145	227	90	190	379	137	171	153	108
MSTRG.2395	119	62	45	41	43	51	167	172	218	162	129	121
MSTRG.2400	9	7	0	0	1310	75	7	25	0	6	0	16
MSTRG.2398	21	17	10	3	38	16	0	0	6	13	0	0
MSTRG.2401	161	117	63	63	38	68	0	3	24	7	0	0
MSTRG.2402	155	77	16	47	15	126	64	9	60	94	94	91
MSTRG.2403	340	49	44	119	53	222	42	13	18	16	18	42
MSTRG.2392	24	15	14	27	67	45	27	32	37	41	11	65
MSTRG.2404	40573	14353	23803	29497	7973	29640	2879	1278	4188	1845	1602	3328
MSTRG.2393	109	35	29	55	258	38	47	130	72	139	104	278
MSTRG.2390	8	0	0	0	0	0	0	0	0	0	0	0
MSTRG.2405	5	0	0	0	0	0	7	0	0	48	42	62
MSTRG.2445	0	0	0	8	0	0	0	7	0	0	0	0
MSTRG.2447	33	0	4	15	0	0	6	0	0	0	0	0
MSTRG.2448	0	0	0	0	7	0	0	0	6	0	0	0
MSTRG.2450	164	94	65	53	628	60	9	35	61	54	26	178
MSTRG.2457	15	15	11	9	108	17	10	38	17	18	15	29
MSTRG.2462	10	0	0	0	10	0	0	0	0	10	0	6
MSTRG.2463	21	6	13	12	39	0	0	13	0	0	0	18
MSTRG.2455	2	0	3	0	11	0	0	8	0	0	0	26
MSTRG.2456	4	0	5	10	31	9	0	0	0	0	0	0
MSTRG.2458	0	0	0	0	0	0	0	0	5	0	0	0
MSTRG.2459	35	31	5	16	25	0	385	39	93	459	103	193
MSTRG.2460	0	0	0	0	3	0	65	0	6	3	0	0
MSTRG.2461	10	0	14	0	23	7	0	8	0	0	0	9
MSTRG.2464	0	0	0	0	0	0	0	0	0	0	0	5
MSTRG.2469	83	23	14	11	47	25	67	105	38	34	59	50
MSTRG.2470	5	9	0	0	37	0	14	0	15	20	57	40
MSTRG.2472	87	26	38	73	85	111	130	114	96	90	77	144
MSTRG.2474	12	0	0	0	0	0	0	0	0	0	0	0
MSTRG.2475	0	0	5	0	0	0	0	4	0	0	0	0
MSTRG.2484	266	92	115	167	379	190	324	536	351	562	383	1069
MSTRG.2476	13	10	0	2	27	0	15	156	20	24	0	22
MSTRG.2477	7	0	11	6	11	6	0	4	0	0	0	0
MSTRG.2482	0	0	8	0	5	0	0	0	0	0	9	18
MSTRG.2465	194	141	45	148	840	210	3202	409	694	651	630	1375
MSTRG.2466	59	0	59	35	125	30	96	17	33	38	14	129
MSTRG.2467	119	54	22	112	90	29	93	146	24	72	39	106
MSTRG.2468	0	0	0	0	4	0	10	0	4	0	0	0
MSTRG.2451	1604	638	603	885	105	590	9	84	34	37	29	8
MSTRG.2452	0	0	0	1	0	0	0	2	6	0	0	0
MSTRG.2453	0	0	9	11	8	0	0	0	0	0	0	0
MSTRG.2454	8	0	4	0	12	0	24	23	15	18	22	14
MSTRG.2485	21	0	6	12	0	0	6	0	0	7	0	0
MSTRG.2487	26	0	10	37	0	9	15	0	10	10	0	32
MSTRG.2488	20	10	0	8	0	4	13	10	0	10	5	23
MSTRG.2489	2	5	3	0	13	0	14	15	15	15	36	14
MSTRG.2493	84	17	24	53	69	32	163	64	111	182	205	410
MSTRG.2491	2	6	0	0	9	5	5	0	0	0	0	20
MSTRG.2492	6	0	0	0	12	0	0	0	24	31	8	52
MSTRG.2498	17	0	0	11	77	8	0	0	0	0	0	0
MSTRG.2500	7	0	11	21	146	10	0	42	14	34	7	44
MSTRG.2501	2	0	0	0	90	0	0	27	6	66	0	7
MSTRG.2504	10	8	23	5	37	25	6	0	9	12	0	41
MSTRG.2505	294	102	61	160	348	169	983	333	266	285	360	1044
MSTRG.2506	7	0	0	0	0	0	0	0	0	16	0	0
MSTRG.2510	44	19	39	18	194	0	133	41	39	79	68	113
MSTRG.2509	26	8	0	13	66	8	0	0	12	0	0	0
MSTRG.2512	7	0	0	0	0	0	0	6	0	0	0	9
MSTRG.2515	1	0	0	3	5	0	0	0	0	0	0	5
MSTRG.2516	16	9	6	32	15	0	6	0	6	14	11	22
MSTRG.2518	9	0	0	0	0	0	0	0	0	5	0	8
MSTRG.2520	12	1	0	7	16	0	0	6	3	0	0	0
MSTRG.2525	45	9	7	32	51	0	101	26	31	51	72	151
MSTRG.2411	164	139	67	104	162	131	85	146	155	139	151	321
MSTRG.2412	0	0	0	0	13	2	12	9	9	24	26	35
MSTRG.2407	0	0	0	8	23	0	0	0	0	0	0	4
[truncated: 32,333 more rows]
